# Supplementary material for: Evidence for extensive anaerobic dechlorination and transformation of the pesticide chlordecone (C10Cl10O) by indigenous microbes in microcosms from Guadeloupe soil
Source: PLoS One. 2020 Apr 13;15(4):e0231219. doi: 10.1371/journal.pone.0231219 (PMC7153859; doi:10.1371/journal.pone.0231219)
Supplement: S1 Table — (A): Field samples used for microcosm setup, (B): Field samples analyzed by LC/MS. (XLSX) [file pone.0231219.s002.xlsx]

## Sheet: Table S1 Field sample info
Table S1 (A, B): Guadeloupe Field Sample Details
(A) Field samples used for microcosm setup, sampled October 2010. (see below for map of Guadeloupe and approximate locations of samples)
Sample description			Measured soil parameters
Sample name	Sample type	Location	pH	Organic matter %	Nitrogen content %	Carbon content %
FV1	Soil (Fluvisol)	River bank near a former banana field, South-East of Basse-Terre, Guadeloupe	NA	NA	NA	NA
FV2	Soil (Fluvisol)	River bank near a former banana field, South-East of Basse-Terre, Guadeloupe	NA	NA	NA	NA
FV3	Soil (Fluvisol)	River bank inside a former banana field, South-East of Basse-Terre, Guadeloupe	NA	NA	NA	NA
Bl	Soil (Andosol)	Agricultural banana production area, Blondinière, Guadeloupe	7.2	2.6	1.51	2.81
Fr	Soil (Andosol)	Agricultural banana production area, Fromager	7.7	4.83	2.81	2.71
Gc	Soil (Andosol)	Agricultural banana production area, Grand Café	6.8	4.67	2.71	1.51
Vin1	Sludge	Molasses spentwash sample from anaerobic digester at a sugar cane production plant, Sainte-Rose, Guadeloupe	NA	NA	NA	NA
Water from river bank	Water	River bank near a former banana field, South-East of Basse-Terre, Guadeloupe	NA	NA	NA	NA
(B) Field Samples Received from Guadeloupe for LC-MS analysis, sampled May 2018
				* Soil parameters were measured on samples that were collected in January 2020 from the same locations as the samples from May 2018
Sample description				Measured soil parameters
Sample name	Sample type	Location	Name On Sample Bottle	pH *	Organic matter % *	Nitrogen content % *	Carbon content % *	Clay % *	Silt % *	Sand % *
AgSoil 1	Slurry of Agricultural soil (Fluvisol) and water	River bank near a former banana field, South-East of Basse-Terre, Guadeloupe	F.V 1.2 River	6.63	1.84	0.091	1.069	2.45	4.55	61.8
AgSoil 2	Slurry of Agricultural soil (Fluvisol) and water	River bank near a former banana field, South-East of Basse-Terre, Guadeloupe(close to a banana plant)	F.V 2.2 Banana	8.06	4.5	0.219	2.67	16.6	24.2	67.4
AgSoil 3	Slurry of Agricultural soil (Fluvisol) and water	River bank near a former banana field, South-East of Basse-Terre, Guadeloupe (close to a stream)	F.V 3.2 Stream	NA	NA	NA	NA	NA	NA	NA
AgSoil 4	Slurry of Agricultural soil (Fluvisol) and water	River bank near a former banana field, South-East of Basse-Terre, Guadeloupe (close to a coconut tree)	F.V 4.2 Coco	7.72	10.3	0.438	5.987	10.8	27.95	57.95
AgSoil 5	Slurry of Agricultural soil (Fluvisol) and water	River bank near a former banana field, South-East of Basse-Terre, Guadeloupe (close to sea)	F.V 5.2 Sea	7.7	18.05	0.816	10.5	16	24.4	43
AgSoil 6	Slurry of Agricultural soil (Fluvisol) and water	River bank near a former banana field, South-East of Basse-Terre, Guadeloupe (close to a bridge)	BRIDGE 1.2	7.39	6.14	0.311	3.57	9.9	20.1	66
AC-1	Activated carbon/calcium oxide sludge sample	Water treatment facility for CLD-contaminated water, Belle Eau Cadeau, Capesterre, Guadeloupe).	B.E.C 1.2	NA	NA	NA	NA	-	-	-
AC-2	Activated carbon/green alga sludge sample	Water treatment facility for CLD-contaminated water, Belle Eau Cadeau, Capesterre, Guadeloupe).	B.E.C 2.2	NA	NA	NA	NA	-	-	-
AC-3	Activated carbon sludge sample	Water treatment facility for CLD-contaminated water, Belle Eau Cadeau, Capesterre, Guadeloupe).	B.E.C 3.2	NA	NA	NA	NA	-	-	-
Map of Guadeloupe with approximate location of samples:
