# Supplementary material for: Evidence for extensive anaerobic dechlorination and transformation of the pesticide chlordecone (C10Cl10O) by indigenous microbes in microcosms from Guadeloupe soil
Source: PLoS One. 2020 Apr 13;15(4):e0231219. doi: 10.1371/journal.pone.0231219 (PMC7153859; doi:10.1371/journal.pone.0231219)
Supplement: S2 Table — (A): Microcosms, (B): Transfers, (C): Medium controls. (XLSX) [file pone.0231219.s003.xlsx]

## Sheet: Table S2 MC treatment table
Table S2 A-C: Treatment Table for Guadeloupe Microcosm Study
(A): Original microcosms
Bottle:	160 ml serum bottle
Stopper/cap:	blue rubber stopper
Headspace:	80% N2 and 20% CO2
Setup date:	2010-11-11
Treatment	Field sample used (sample description in Table S1-A)	Microcosm ID	Amendment (dissolved in or mixed with ethanol and acetone)	Sediment volume	Sediment mass (assuming bulk density of 1.3 g/ml)	Artificial groundwater vol. (see Supplemental Method Details 1 for recipe)	Head space vol.	Mercuric Chloride (HgCl2) (to inhibit microbial activity)	Sodium Azide (NaN3) (to inhibit microbial activity)	Resazurin (redox indicator)	CLD stock added (stock conc. 50 g/L, see Table S3 for stock preparation)	TCE stock added (stock conc. 562 g/L, see Table S3 for stock preparation)	Electron donor (see table S3 for feeding stock preparation)
				(ml)	(g)	(ml)	(ml)	Final conc. in microcosm (%)	Final conc. in microcosm (%)	Final conc. in microcosm (mg/l)	(μl)	(μl)	Volume added (µl) (as CLD or TCE feeding stock)	Concentration of ethanol in microcosm (mg/l)	Concentration of acetone in microcosm (mg/l)	eeq donor/eeq CLD
Poisoned control	FV1,2	G1	CLD	22.5	29.25	80	80	0.05	0.02	1	16	0	16 (CLD/ethanol/acetone stock)	78.9	78.4	103
Poisoned control	FV1,2	G2	CLD	22.5	29.25	80	80	0.05	0.02	0	16	0	16 (CLD/ethanol/acetone stock)	78.9	78.4	103
Poisoned control	FV1,2	G3	CLD	22.5	29.25	80	80	0.05	0.02	0	16	0	16 (CLD/ethanol/acetone stock)	78.9	78.4	103
Poisoned control	Bl	G28	CLD	22.5	29.25	80	80	0.05	0.02	1	16	0	16 (CLD/ethanol/acetone stock)	78.9	78.4	103
Poisoned control	Bl	G29	CLD	22.5	29.25	80	80	0.05	0.02	0	16	0	16 (CLD/ethanol/acetone stock)	78.9	78.4	103
Poisoned control	Bl	G30	CLD	22.5	29.25	80	80	0.05	0.02	0	16	0	16 (CLD/ethanol/acetone stock)	78.9	78.4	103
Poisoned control	Fr	G40	CLD	22.5	29.25	80	80	0.05	0.02	1	16	0	16 (CLD/ethanol/acetone stock)	78.9	78.4	103
Poisoned control	Fr	G41	CLD	22.5	29.25	80	80	0.05	0.02	0	16	0	16 (CLD/ethanol/acetone stock)	78.9	78.4	103
Poisoned control	Fr	G42	CLD	22.5	29.25	80	80	0.05	0.02	0	16	0	16 (CLD/ethanol/acetone stock)	78.9	78.4	103
Poisoned control	Gc	G49	CLD	22.5	29.25	80	80	0.05	0.02	1	16	0	16 (CLD/ethanol/acetone stock)	78.9	78.4	103
Poisoned control	Gc	G50	CLD	22.5	29.25	80	80	0.05	0.02	0	16	0	16 (CLD/ethanol/acetone stock)	78.9	78.4	103
Poisoned control	Gc	G51	CLD	22.5	29.25	80	80	0.05	0.02	0	16	0	16 (CLD/ethanol/acetone stock)	78.9	78.4	103
Poisoned control	Vin	G58	CLD	22.5	29.25	80	80	0.05	0.02	1	16	0	16 (CLD/ethanol/acetone stock)	78.9	78.4	103
Poisoned control	Vin	G59	CLD	22.5	29.25	80	80	0.05	0.02	0	16	0	16 (CLD/ethanol/acetone stock)	78.9	78.4	103
Poisoned control	Vin	G60	CLD	22.5	29.25	80	80	0.05	0.02	0	16	0	16 (CLD/ethanol/acetone stock)	78.9	78.4	103
Active microcosm	FV1,2	G4	CLD	22.5	29.25	80	80	not added	not added	1	16	0	16 (CLD/ethanol/acetone stock)	78.9	78.4	103
Active microcosm	FV1,2	G5	CLD	22.5	29.25	80	80	not added	not added	0	16	0	16 (CLD/ethanol/acetone stock)	78.9	78.4	103
Active microcosm	FV1,2	G6*	CLD	22.5	29.25	80	80	not added	not added	0	16	0	16 (CLD/ethanol/acetone stock)	78.9	78.4	103
Active microcosm	FV3	G19	CLD	22.5	29.25	80	80	not added	not added	1	16	0	16 (CLD/ethanol/acetone stock)	78.9	78.4	103
Active microcosm	FV3	G20*	CLD	22.5	29.25	80	80	not added	not added	0	16	0	16 (CLD/ethanol/acetone stock)	78.9	78.4	103
Active microcosm	FV3	G21	CLD	22.5	29.25	80	80	not added	not added	0	16	0	16 (CLD/ethanol/acetone stock)	78.9	78.4	103
Active microcosm	Bl	G31	CLD	22.5	29.25	80	80	not added	not added	1	16	0	16 (CLD/ethanol/acetone stock)	78.9	78.4	103
Active microcosm	Bl	G32	CLD	22.5	29.25	80	80	not added	not added	0	16	0	16 (CLD/ethanol/acetone stock)	78.9	78.4	103
Active microcosm	Bl	G33	CLD	22.5	29.25	80	80	not added	not added	0	16	0	16 (CLD/ethanol/acetone stock)	78.9	78.4	103
Active microcosm	Fr	G43	CLD	22.5	29.25	80	80	not added	not added	1	16	0	16 (CLD/ethanol/acetone stock)	78.9	78.4	103
Active microcosm	Fr	G44	CLD	22.5	29.25	80	80	not added	not added	0	16	0	16 (CLD/ethanol/acetone stock)	78.9	78.4	103
Active microcosm	Fr	G45	CLD	22.5	29.25	80	80	not added	not added	0	16	0	16 (CLD/ethanol/acetone stock)	78.9	78.4	103
Active microcosm	Gc	G52	CLD	22.5	29.25	80	80	not added	not added	1	16	0	16 (CLD/ethanol/acetone stock)	78.9	78.4	103
Active microcosm	Gc	G53	CLD	22.5	29.25	80	80	not added	not added	0	16	0	16 (CLD/ethanol/acetone stock)	78.9	78.4	103
Active microcosm	Gc	G54	CLD	22.5	29.25	80	80	not added	not added	0	16	0	16 (CLD/ethanol/acetone stock)	78.9	78.4	103
Active microcosm	Vin	G61	CLD	22.5	29.25	80	80	not added	not added	1	16	0	16 (CLD/ethanol/acetone stock)	78.9	78.4	103
Active microcosm	Vin	G62	CLD	22.5	29.25	80	80	not added	not added	0	16	0	16 (CLD/ethanol/acetone stock)	78.9	78.4	103
Active microcosm	Vin	G63	CLD	22.5	29.25	80	80	not added	not added	0	16	0	16 (CLD/ethanol/acetone stock)	78.9	78.4	103
Active microcosm	FV1,2	G13	CLD, TCE	22.5	29.25	80	80	not added	not added	1	16	2	16 (CLD stock) + 2 (TCE stock)	85	84.4	111
Active microcosm	FV1,2	G14*	CLD, TCE	22.5	29.25	80	80	not added	not added	0	16	2	16 (CLD stock) + 2 (TCE stock)	85	84.4	111
Active microcosm	FV1,2	G15*	CLD, TCE	22.5	29.25	80	80	not added	not added	0	16	2	16 (CLD stock) + 2 (TCE stock)	85	84.4	111
Active microcosm	FV1,2	G16	none	22.5	29.25	80	80	not added	not added	1	0	0	0	NA	NA	NA
Active microcosm	FV1,2	G17	none	22.5	29.25	80	80	not added	not added	0	0	0	0	NA	NA	NA
Active microcosm	FV1,2	G18	none	22.5	29.25	80	80	not added	not added	0	0	0	0	NA	NA	NA
Summary
# of microcosms		39
# of sterile controls		15
# of active microcosms		24
# of active microcosms w/ CLD only		18
# of active microcosms w/ CLD and TCE		3
# of active microcosms, no amendment		3
Notes:
Aliquots from microcosms with * were used to make transfers GT3 and GT4, re-fed and analyzed regularly
Microcosms in red were transferred, re-fed and analyzed regularly
Samples in bold have been analyzed sporadically
Poisoned controls: groundwater amended with mercuric chloride and sodium azide
Mercuric Chloride (HgCl2): Added 0.8mL of a 5% stock (final target concentration of 0.05%)
Sodium Azide (NaN3): Added 0.32 mL of 5% stock solution (final target concentration of 0.02%)
Resazurin: Added 80uL resazurin solution (1g/L) to the first of the triplicates of each set
Numbering: This microcosm study was part of a larger study to investigate anaerobic transformation of various pesticides in Guadeloupe soils; only the results of microcosms containing CLD are presented here, explaining why microcosm numbers are not consecutive
(B): Transfers
Bottle:	250 ml Boston round bottle
Stopper/cap:	mininert cap
Headspace:	80% N2, 10% H2 and 10% CO2
Transfer ID	Date of transfer	# of days from setup to transfer	Source of transfer (microcosm)	Field sample origin	Amendment	Sediment	Sediment	Volume transferred from original microcosm	Mineral medium added	Head space	CLD and TCE amendments
						(ml)	(g)	(ml)	(ml)	(ml)
GT3	2011-11-09	363	G14 (25%) G15 (25%)	FV1,2	CLD, TCE	some soil	some	40	160	50	See table S4
GT4	2012-02-29	475	G6 (25%) G20 (25%)	FV1,2,3	CLD	no soil	0	40	160	50	See table S4
GT5	2013-03-18	858	G5 (all)	FV1,2	CLD	22.5	29.25	80	120	50	See table S4
GT20	2013-03-18	858	G20 (all)	FV3	CLD	22.5	29.25	80	120	50	See table S4
GT33	2013-03-18	858	G33 (all)	Bl	CLD	22.5	29.25	80	120	50	See table S4
GT15	2013-03-21	861	G15 (all)	FV1,2	CLD, TCE	22.5	29.25	80	120	50	See table S4
TCE control: (for Microbial analysis only)
GT2	2013-03-21	861	original TCE amended MC	FV1,2,3	TCE	some soil	some	40	160	50	10mg/L TCE
(C): Medium Controls
Bottle:	250 ml Boston round bottle
Stopper/cap:	mininert cap
Headspace:	80% N2, 10% H2 and 10% CO2
	Date of setup	Amendment (dissolved in ethanol/acetone)	Mineral medium added	Head space	CLD stock added (stock conc. 50 g/L, see table S4 for stock preparation)	CLD concentration
			(ml)	(ml)	(μl)	(mg/l)
Medium 1	2016-02-03	CLD	200	50	40	10
Medium 2	2016-02-03	CLD	200	50	80	20
