# Supplementary material for: Evidence for extensive anaerobic dechlorination and transformation of the pesticide chlordecone (C10Cl10O) by indigenous microbes in microcosms from Guadeloupe soil
Source: PLoS One. 2020 Apr 13;15(4):e0231219. doi: 10.1371/journal.pone.0231219 (PMC7153859; doi:10.1371/journal.pone.0231219)
Supplement: S3 Table — (XLSX) [file pone.0231219.s004.xlsx]

## Sheet: Table S3 Feeding stock prep
Table S3: Details of Feeding Stock Preparation for the Microcosm Study
DATA	MW	Density (g/mL)	eeq/mol	Hc (henry's law constant)
Ethanol	46.069	0.789	12
Acetone	58.08	0.784	16
Chlordecone	490.633		20
TCE	131.4	1.46	6	0.48
(A): Preparation of CLD/ethanol/acetone feeding stock:
Added to 8ml glass vial with mininert cap:
0.25 g CLD (powder)
5 mL 50/50% vol/vol of ethanol and acetone
	Volume (ml)	Mass (g)	mol	eeq
Ethanol	2.5	1.9725	0.0428162	0.513795
Acetone	2.5	1.96	0.0337466	0.539945
CLD		0.25	0.000509546	0.0101909
Total vol	5
Electron donor to CLD ratio in stock (eeq):			103.4
CLD concentration in stock (g/l):			50
Ethanol concentration in stock (g/l):			394.5
Acetone concentration in stock (g/l):			392
(B): Preparation of TCE/ethanol/acetone feeding stock:
Added to 4ml glass vial with mininert cap:
1 ml TCE
1.6 ml 50/50% vol/vol of Ethanol and acetone
	Volume (ml)	Mass (g)	mol	eeq
Ethanol	0.8	0.6312	0.0137012	0.164414
Acetone	0.8	0.6272	0.0107989	0.172782
TCE	1	1.46	0.0111111	0.0666667
total vol	2.6
Electron donor to TCE ratio in stock (eeq):			5.05795
TCE concentration in stock (g/l):			561.538
Ethanol concentration in stock (g/l):			242.769
Acetone concentration in stock (g/l):			241.231
(C): Calculation of concentrations and donor/substrate ratios in microcosms (MC) at setup:
		Volume of CLD/ethanol/ acetone stock	Volume of TCE/ethanol/ acetone stock	Liquid volume in MCs	Gas volume in MCs	CLD in bottle				TCE in bottle				Ethanol in bottle				Acetone in bottle				Donor:CLD	Donor:TCE	Donor:Total substrate (Donor:(CLD+TCE))
		μl	μl	L	L	mg	mmol	meeq	mg/l	mg	mmol	meeq	mg/l	mg	mmol	meeq	mg/l	mg	mmol	meeq	mg/l	meeq	meeq	meeq
CLD amended MCs		16	0	0.08	0.08	0.8	0.00163055	0.0326109	10	0	0	0	0	6.312	0.137012	1.64414	78.9	6.272	0.107989	1.72782	78.4	103.4	NA
CLD and TCE amended MCs		16	2	0.08	0.08	0.8	0.00163055	0.0326109	10	1.12308	0.00854701	0.0512821	9.48545	6.79754	0.147551	1.77061	84.9692	6.75446	0.116296	1.86073	84.4308	111.354	70.8113	43.2855
