# Supplementary material for: Evidence for extensive anaerobic dechlorination and transformation of the pesticide chlordecone (C10Cl10O) by indigenous microbes in microcosms from Guadeloupe soil
Source: PLoS One. 2020 Apr 13;15(4):e0231219. doi: 10.1371/journal.pone.0231219 (PMC7153859; doi:10.1371/journal.pone.0231219)
Supplement: S4 Table — (XLSX) [file pone.0231219.s005.xlsx]

## Sheet: Table S4 MC amendments
Table S4: Details of Chlordecone and Donor Amendments, DNA Sampling Times and CLD Analysis Dates in Microcosms and Transfers Over Time
Microcosm G5, GT5		GT5 made from G5 on 18-Mar-13 (Day 858; See Table S2)
Chlordecone added (details of feeding stock in table S3)							Donor added (details of feeding stocks in table S3)												Sampled for DNA extraction			Chlordecone analysis
Date	Day (from MC setup)	CLD added (mg)	Cumulative CLD (mg)	Cumulative CLD (μmol)	Cumulative CLD (μeeq)		Date	Day (from MC setup)	Type of stock added	Stock/donor volume (μl)	Ethanol (mmol)	Acetone (mmol)	Ethanol (meeq)	Acetone (meeq)	Donor (meeq)	Cum. Donor (meeq/bottle)	w/CLD addition		Date	Day (from MC setup)		Date	Day (from MC setup)
2010-11-11	0	0.8	0.8	1.63055	32.6109		2010-11-11	0	16ul CLD stock	16	0.137012	0.107989	1.64414	1.72782	3.37197	3.37197	x		2013-04-19	890	*	2013-10-02	1056
2012-02-17	463	0.8	1.6	3.26109	65.2219		2011-02-02	83	16μl ethanol/acetone mix	16	0.137012	0.107989	1.64414	1.72782	3.37197	6.74393			2014-02-24	1201	*	2014-08-27	1385
2013-03-18	858	2	3.6	7.33746	146.749		2011-07-07	238	16μl ethanol/acetone mix	16	0.137012	0.107989	1.64414	1.72782	3.37197	10.1159			2017-03-21	2322	*	2016-11-24	2205
2013-04-19	890	2	5.6	11.4138	228.277		2011-10-11	334	16μl ethanol/acetone mix	16	0.137012	0.107989	1.64414	1.72782	3.37197	13.4879						2017-03-02	2303
2013-07-18	980	2	7.6	15.4902	309.804		2012-02-17	463	16ul CLD stock	16	0.137012	0.107989	1.64414	1.72782	3.37197	16.8598	x		* DNA analyzed by amplicon sequencing			2018-02-15	2653
2015-06-10	1672	2	9.6	19.5666	391.331		2012-05-18	554	16μl ethanol/acetone mix	16	0.137012	0.107989	1.64414	1.72782	3.37197	20.2318						2018-04-06	2703
2017-02-10	2283	2	11.6	23.6429	472.859		2012-08-07	635	16μl ethanol/acetone mix	16	0.137012	0.107989	1.64414	1.72782	3.37197	23.6038						2018-04-09	2706
							2013-03-18	858	40μl CLD stock	40	0.34253	0.269972	4.11036	4.31956	8.42992	32.0337	x					2018-06-18	2776
							2013-04-19	890	40μl CLD stock	40	0.34253	0.269972	4.11036	4.31956	8.42992	40.4636	x
							2013-07-18	980	40μl CLD stock	40	0.34253	0.269972	4.11036	4.31956	8.42992	48.8935	x
							2013-11-04	1089	40μl ethanol/acetone mix	40	0.34253	0.269972	4.11036	4.31956	8.42992	57.3234
							2014-06-26	1323	20μl ethanol/acetone mix	20	0.171265	0.134986	2.05518	2.15978	4.21496	61.5384
							2015-06-10	1672	40μl CLD stock	40	0.34253	0.269972	4.11036	4.31956	8.42992	69.9683	x
							2016-02-04	1911	40μl ethanol/acetone mix	40	0.34253	0.269972	4.11036	4.31956	8.42992	78.3982
							2017-02-10	2283	40μl CLD stock	40	0.34253	0.269972	4.11036	4.31956	8.42992	86.8281	x
							2017-08-17	2471	10μl ethanol	10	0.171265	0	2.05518	0	2.05518	88.8833
							2017-08-31	2485	10μl ethanol	10	0.171265	0	2.05518	0	2.05518	90.9385
							2017-09-21	2506	10μl ethanol	10	0.171265	0	2.05518	0	2.05518	92.9937
							2017-10-17	2532	10μl ethanol	10	0.171265	0	2.05518	0	2.05518	95.0488
							2017-11-17	2563	10μl ethanol	10	0.171265	0	2.05518	0	2.05518	97.104
							2018-02-08	2646	10μl ethanol	10	0.171265	0	2.05518	0	2.05518	99.1592
 Transferred on this date							2018-03-19	2685	10μl ethanol	10	0.171265	0	2.05518	0	2.05518	101.214
Microcosm G20, GT20		GT20 made from G20 on 18-Mar-13 (Day 858; See Table S2)
Chlordecone added (details of feeding stock in table S3)							Donor added (details of feeding stocks in table S3)												Sampled for DNA extraction			Chlordecone analysis
Date	Day (from MC setup)	CLD added (mg)	Cumulative CLD (mg)	Cumulative CLD (μmol)	Cumulative CLD (μeeq)		Date	Day (from MC setup)	Type of stock added	Stock/donor volume (μl)	Ethanol (mmol)	Acetone (mmol)	Ethanol (meeq)	Acetone (meeq)	Donor (meeq)	Cum. Donor (meeq/bottle)	w/CLD addition		Date	Day (from MC setup)		Date	Day (from MC setup)
2010-11-11	0	0.8	0.8	1.63055	32.6109		2010-11-11	0	16μl CLD stock	16	0.137012	0.107989	1.64414	1.72782	3.37197	3.37197	x		2013-04-19	890	*	2013-10-02	1056
2012-02-17	463	0.8	1.6	3.26109	65.2219		2011-02-02	83	16μl ethanol/acetone mix	16	0.137012	0.107989	1.64414	1.72782	3.37197	6.74393			2014-02-24	1201	*	2014-08-27	1385
2013-03-18	858	2	3.6	7.33746	146.749		2011-07-07	238	16μl ethanol/acetone mix	16	0.137012	0.107989	1.64414	1.72782	3.37197	10.1159			2017-03-21	2322	*	2016-11-24	2205
2013-04-19	890	2	5.6	11.4138	228.277		2011-10-11	334	16μl ethanol/acetone mix	16	0.137012	0.107989	1.64414	1.72782	3.37197	13.4879			2017-06-05	2398	*	2017-03-02	2303
2013-07-18	980	2	7.6	15.4902	309.804		2012-02-17	463	16μl CLD stock	16	0.137012	0.107989	1.64414	1.72782	3.37197	16.8598	x					2018-02-15	2653
2015-06-10	1672	2	9.6	19.5666	391.331		2012-05-18	554	16μl ethanol/acetone mix	16	0.137012	0.107989	1.64414	1.72782	3.37197	20.2318			* DNA analyzed by amplicon sequencing			2018-04-06	2703
2017-02-10	2283	2	11.6	23.6429	472.859		2012-08-07	635	16μl ethanol/acetone mix	16	0.137012	0.107989	1.64414	1.72782	3.37197	23.6038						2018-04-09	2706
2017-06-23	2416	1	12.6	25.6811	513.622		2013-03-18	858	40μl CLD stock	40	0.34253	0.269972	4.11036	4.31956	8.42992	32.0337	x					2018-06-29	2787
							2013-04-19	890	40μl CLD stock	40	0.34253	0.269972	4.11036	4.31956	8.42992	40.4636	x
							2013-07-18	980	40μl CLD stock	40	0.34253	0.269972	4.11036	4.31956	8.42992	48.8935	x
							2013-11-04	1089	40μl ethanol/acetone mix	40	0.34253	0.269972	4.11036	4.31956	8.42992	57.3234
							2014-06-26	1323	20μl ethanol/acetone mix	20	0.171265	0.134986	2.05518	2.15978	4.21496	61.5384
							2015-06-10	1672	40μl CLD stock	40	0.34253	0.269972	4.11036	4.31956	8.42992	69.9683	x
							2016-02-04	1911	40μl ethanol/acetone mix	40	0.34253	0.269972	4.11036	4.31956	8.42992	78.3982
							2017-02-10	2283	40μl CLD stock	40	0.34253	0.269972	4.11036	4.31956	8.42992	86.8281	x
							2017-06-23	2416	20μl CLD stock	20	0.171265	0.134986	2.05518	2.15978	4.21496	91.0431	x
							2017-08-17	2471	10μl ethanol	10	0.171265	0	2.05518	0	2.05518	93.0983
							2017-08-31	2485	10μl ethanol	10	0.171265	0	2.05518	0	2.05518	95.1534
							2017-09-21	2506	10μl ethanol	10	0.171265	0	2.05518	0	2.05518	97.2086
							2017-10-17	2532	10μl ethanol	10	0.171265	0	2.05518	0	2.05518	99.2638
							2017-11-17	2563	10μl ethanol	10	0.171265	0	2.05518	0	2.05518	101.319
							2018-02-08	2646	10μl ethanol	10	0.171265	0	2.05518	0	2.05518	103.374
 Transferred on this date							2018-03-19	2685	10μl ethanol	10	0.171265	0	2.05518	0	2.05518	105.429
Microcosm G33, GT33		GT33 made from G33 on 18-Mar-13 (Day 858; See Table S2)
Chlordecone added (details of feeding stock in table S3)							Donor added (details of feeding stocks in table S3)												Sampled for DNA extraction			Chlordecone analysis
Date	Day (from MC setup)	CLD added (mg)	Cumulative CLD (mg)	Cumulative CLD (μmol)	Cumulative CLD (μeeq)		Date	Day (from MC setup)	Type of stock added	Stock/donor volume (μl)	Ethanol (mmol)	Acetone (mmol)	Ethanol (meeq)	Acetone (meeq)	Donor (meeq)	Cum. Donor (meeq/bottle)	w/CLD addition		Date	Day (from MC setup)		Date	Day (from MC setup)
2010-11-11	0	0.8	0.8	1.63055	32.6109		2010-11-11	0	16μl CLD stock	16	0.137012	0.107989	1.64414	1.72782	3.37197	3.37197	x		2014-02-24	1201	**	2013-10-02	1056
2012-02-17	463	0.8	1.6	3.26109	65.2219		2011-02-02	83	16μl ethanol/acetone mix	16	0.137012	0.107989	1.64414	1.72782	3.37197	6.74393			2017-03-21	2322	*	2014-08-27	1385
2013-03-18	858	2	3.6	7.33746	146.749		2011-07-07	238	16μl ethanol/acetone mix	16	0.137012	0.107989	1.64414	1.72782	3.37197	10.1159						2016-11-24	2205
2013-07-18	980	2	5.6	11.4138	228.277		2011-10-11	334	16μl ethanol/acetone mix	16	0.137012	0.107989	1.64414	1.72782	3.37197	13.4879			* DNA analyzed by amplicon sequencing			2017-03-02	2303
2015-06-10	1672	2	7.6	15.4902	309.804		2012-02-17	463	16μl CLD stock	16	0.137012	0.107989	1.64414	1.72782	3.37197	16.8598	x		** DNA frozen for later analyzes			2018-02-15	2653
2017-02-10	2283	2	9.6	19.5666	391.331		2012-05-18	554	16μl ethanol/acetone mix	16	0.137012	0.107989	1.64414	1.72782	3.37197	20.2318						2018-04-06	2703
							2012-08-07	635	16μl ethanol/acetone mix	16	0.137012	0.107989	1.64414	1.72782	3.37197	23.6038
							2013-03-18	858	40μl CLD stock	40	0.34253	0.269972	4.11036	4.31956	8.42992	32.0337	x	
							2013-07-18	980	40μl CLD stock	40	0.34253	0.269972	4.11036	4.31956	8.42992	40.4636	x
							2013-11-04	1089	40μl ethanol/acetone mix	40	0.34253	0.269972	4.11036	4.31956	8.42992	48.8935
							2014-06-26	1323	20μl ethanol/acetone mix	20	0.171265	0.134986	2.05518	2.15978	4.21496	53.1085
							2015-06-10	1672	40μl CLD stock	40	0.34253	0.269972	4.11036	4.31956	8.42992	61.5384	x
							2016-02-04	1911	40μl ethanol/acetone mix	40	0.34253	0.269972	4.11036	4.31956	8.42992	69.9683
							2017-02-10	2283	40μl CLD stock	40	0.34253	0.269972	4.11036	4.31956	8.42992	78.3982	x
							2017-08-17	2471	10uL ethanol	10	0.171265	0	2.05518	0	2.05518	80.4534
							2017-08-31	2485	10uL ethanol	10	0.171265	0	2.05518	0	2.05518	82.5086
							2017-09-21	2506	10uL ethanol	10	0.171265	0	2.05518	0	2.05518	84.5637
							2017-10-17	2532	10uL ethanol	10	0.171265	0	2.05518	0	2.05518	86.6189
							2017-11-17	2563	10uL ethanol	10	0.171265	0	2.05518	0	2.05518	88.6741
							2018-02-08	2646	10uL ethanol	10	0.171265	0	2.05518	0	2.05518	90.7293
 Transferred on this date							2018-03-19	2685	10uL ethanol	10	0.171265	0	2.05518	0	2.05518	92.7845
Microcosm GT4		GT4 made from G6 and G0 on 29-Feb-12 (Day 475; See Table S2)
Chlordecone added (details of feeding stock in table S3)							Donor added (details of feeding stocks in table S3)												Sampled for DNA extraction				Chlordecone analysis
Date	Day (day from transfer setup, day from MC setup)	CLD added (mg)	Cumulative CLD (mg)	Cumulative CLD (μmol)	Cumulative CLD (μeeq)		Date	Day (day from transfer setup, day from MC setup)	Type of stock added	Stock/donor volume (μl)	Ethanol (mmol)	Acetone (mmol)	Ethanol (meeq)	Acetone (meeq)	Donor (meeq)	Cum. Donor (meeq/bottle)	w/CLD addition		Date	Day (from transfer setup)	Day (from MC setup)		Date	Day (from transfer setup)	Day (from MC setup)
2012-02-29	0, 475	2	2	4.07637	81.5273		2012-02-29	0, 475	40μl CLD stock	40	0.34253	0.269972	4.11036	4.31956	8.42992	8.42992	x		2013-11-21	631	1106	**	2013-10-02	581	1056
2013-03-18	383, 858	2	4	8.15273	163.055		2012-08-07	160, 635	40μl ethanol/acetone mix	40	0.34253	0.269972	4.11036	4.31956	8.42992	16.8598			2014-02-24	726	1201	*	2014-08-27	910	1385
2013-07-18	505, 980	2	6	12.2291	244.582		2013-03-18	383, 858	40μl CLD stock	40	0.34253	0.269972	4.11036	4.31956	8.42992	25.2897	x		2017-03-21	1847	2322	*	2016-11-24	1730	2205
2015-06-10	1197, 1672	2	8	16.3055	326.109		2013-07-18	505, 980	40μl CLD stock	40	0.34253	0.269972	4.11036	4.31956	8.42992	33.7197	x		2017-06-05	1923	2398	*	2017-03-02	1828	2303
2017-02-10	1808, 2283	2	10	20.3818	407.637		2013-11-04	614, 1089	40μl ethanol/acetone mix	40	0.34253	0.269972	4.11036	4.31956	8.42992	42.1496							2018-02-15	2178	2653
2017-06-23	1941, 2416	1	11	22.42	448.4		2013-11-21	631, 1106	40μl ethanol/acetone mix	40	0.34253	0.269972	4.11036	4.31956	8.42992	50.5795			* DNA analyzed by amplicon sequencing				2018-06-29	2312	2787
							2014-06-26	848, 1323	20μl ethanol/acetone mix	20	0.171265	0.134986	2.05518	2.15978	4.21496	54.7945			** DNA frozen for later analyzes
							2015-06-10	1197, 1672	40μl CLD stock	40	0.34253	0.269972	4.11036	4.31956	8.42992	63.2244	x
							2016-02-04	1436, 1911	40μl ethanol/acetone mix	40	0.34253	0.269972	4.11036	4.31956	8.42992	71.6543
							2017-02-10	1808, 2283	40μl CLD stock	40	0.34253	0.269972	4.11036	4.31956	8.42992	80.0842	x
							2017-06-23	1941, 2416	20μl CLD stock	20	0.171265	0.134986	2.05518	2.15978	4.21496	84.2992	x
							2017-08-17	1996, 2471	10μl ethanol	10	0.171265	0	2.05518	0	2.05518	86.3543
							2017-08-31	2010, 2485	10μl ethanol	10	0.171265	0	2.05518	0	2.05518	88.4095
							2017-09-21	2031, 2506	10μl ethanol	10	0.171265	0	2.05518	0	2.05518	90.4647
							2017-10-17	2057, 2532	10μl ethanol	10	0.171265	0	2.05518	0	2.05518	92.5199
							2017-11-17	2088, 2563	10μl ethanol	10	0.171265	0	2.05518	0	2.05518	94.575
							2018-02-08	2171, 2646	10μl ethanol	10	0.171265	0	2.05518	0	2.05518	96.6302
							2018-03-19	2210, 2685	10μl ethanol	10	0.171265	0	2.05518	0	2.05518	98.6854
Microcosm G15, GT15		GT15 made from G15 on 21-Mar-13 (Day 861; See Table S2)
Chlordecone added (details of feeding stock in table S3)							Donor added (details of feeding stocks in table S3)														TCE added (details of feeding stock in table S3)									Purged			Sampled for DNA extraction			Chlordecone analysis
Date	Day (from MC setup)	CLD added (mg)	Cumulative CLD (mg)	Cumulative CLD (μmol)	Cumulative CLD (μeeq)		Date	Day (from MC setup)	Type of stock added	Stock/donor volume (μl)	Ethanol volume (μl)	Acetone volume (μl)	Ethanol (mmol)	Acetone (mmol)	Ethanol (meeq)	Acetone (meeq)	Donor (meeq)	Cum. Donor (meeq/bottle)	w/CLD addition		Date	Day (from MC setup)	Type of stock added	Volume of TCE stock added (μl)	Mass of TCE added (mg)	Cum. TCE added (mg)	Cum. TCE added (mmol/bottle)	Cum. TCE added (meeq/bottle)		Date	Day (from MC setup)		Date	Day (from MC setup)		Date	Day (from MC setup)
2010-11-11	0	0.8	0.8	1.63055	32.6109		2010-11-11	0	16μl CLD stock	16	8	8	0.137012	0.107989	1.64414	1.72782	3.37197	3.37197	x		2010-11-24	13	2μl TCE stock	2	1.114	1.114	0.00847793	0.0508676		2013-03-21	861		2017-03-21	2322		2014-08-27	1385
2013-03-21	861	2	2.8	5.70691	114.138		2010-11-24	13	2μl TCE stock	2	0.615385	0.615385	0.0105394	0.00830684	0.126472	0.13291	0.259382	3.63135			2011-11-10	364	5μl TCE stock	5	2.785	3.899	0.0296728	0.178037		2014-01-14	1160					2016-11-24	2205
2013-07-18	980	2	4.8	9.78328	195.666		2011-02-02	83	16μl ethanol/acetone mix	16	8	8	0.137012	0.107989	1.64414	1.72782	3.37197	7.00331			2012-05-25	561	5μl TCE stock	5	2.785	6.684	0.0508676	0.305205		2014-01-24	1170		DNA analyzed by amplicon sequencing			2017-03-02	2303
2015-06-10	1672	2	6.8	13.8596	277.193		2011-07-07	238	16μl ethanol/acetone mix	16	8	8	0.137012	0.107989	1.64414	1.72782	3.37197	10.3753			2013-03-21	861	10μl TCE stock	10	5.57	12.254	0.0932572	0.559543		2014-02-24	1201					2018-02-15	2653
2017-02-10	2283	2	8.8	17.936	358.72		2011-10-11	334	16μl ethanol/acetone mix	16	8	8	0.137012	0.107989	1.64414	1.72782	3.37197	13.7472			2013-07-18	980	10μl TCE stock	10	5.57	17.824	0.135647	0.813881		2014-06-16	1313					2018-04-06	2703
							2011-11-10	364	5μl TCE stock	5	1.53846	1.53846	0.0263484	0.0207671	0.316181	0.332274	0.648455	14.3957			2014-01-14	1160	20μl TCE stock	20	11.14	28.964	0.220426	1.32256		2014-09-23	1412
							2012-05-25	561	5μl TCE stock	5	1.53846	1.53846	0.0263484	0.0207671	0.316181	0.332274	0.648455	15.0442			2014-01-24	1170	20μl TCE stock	20	11.14	40.104	0.305205	1.83123		2015-02-12	1554
							2013-03-21	861	40μl CLD stock	40	20	20	0.34253	0.269972	4.11036	4.31956	8.42992	23.4741	x		2014-02-24	1201	20μl TCE stock	20	11.14	51.244	0.389985	2.33991		2017-11-20	2566
							2013-03-21	861	10μl TCE stock	10	3.07692	3.07692	0.0526969	0.0415342	0.632362	0.664548	1.29691	24.771			2014-06-16	1313	20μl TCE stock	20	11.14	62.384	0.474764	2.84858		2018-02-08	2646
							2013-07-18	980	40μl CLD stock	40	20	20	0.34253	0.269972	4.11036	4.31956	8.42992	33.2009	x		2014-09-23	1412	5μl TCE stock	5	2.785	65.169	0.495959	2.97575
							2013-07-18	980	10μl TCE stock	10	3.07692	3.07692	0.0526969	0.0415342	0.632362	0.664548	1.29691	34.4978			2014-10-23	1442	5μl TCE stock	5	2.785	67.954	0.517154	3.10292
							2014-01-14	1160	20μl TCE stock	20	6.15385	6.15385	0.105394	0.0830684	1.26472	1.3291	2.59382	37.0916			2015-02-12	1554	5μl TCE stock	5	2.785	70.739	0.538349	3.23009
							2014-01-24	1170	20μl TCE stock	20	6.15385	6.15385	0.105394	0.0830684	1.26472	1.3291	2.59382	39.6854			2016-02-04	1911	20μl TCE stock	20	11.14	81.879	0.623128	3.73877
							2014-02-24	1201	20μl TCE stock	20	6.15385	6.15385	0.105394	0.0830684	1.26472	1.3291	2.59382	42.2793			2017-02-10	2283	5μl TCE stock	5	2.785	84.664	0.644323	3.86594
							2014-06-16	1313	20μl TCE stock	20	6.15385	6.15385	0.105394	0.0830684	1.26472	1.3291	2.59382	44.8731			2017-11-20	2566	6μl neat TCE	6	8.7852	93.4492	0.711181	4.26709
							2014-09-23	1412	5μl TCE stock	5	1.53846	1.53846	0.0263484	0.0207671	0.316181	0.332274	0.648455	45.5215			2018-02-08	2646	6μl neat TCE	6	8.7852	102.234	0.77804	4.66824
							2014-10-23	1442	5uμlTCE stock	5	1.53846	1.53846	0.0263484	0.0207671	0.316181	0.332274	0.648455	46.17						Neat TCE
							2015-02-12	1554	5μl TCE stock	5	1.53846	1.53846	0.0263484	0.0207671	0.316181	0.332274	0.648455	46.8185
							2015-06-10	1672	40μl CLD stock	40	20	20	0.34253	0.269972	4.11036	4.31956	8.42992	55.2484	x
							2016-02-04	1911	20μl TCE stock	20	6.15385	6.15385	0.105394	0.0830684	1.26472	1.3291	2.59382	57.8422
							2017-02-10	2283	40μl CLD stock	40	20	20	0.34253	0.269972	4.11036	4.31956	8.42992	66.2721	x
							2017-02-10	2283	5μl TCE stock	5	1.53846	1.53846	0.0263484	0.0207671	0.316181	0.332274	0.648455	66.9206
							2017-11-20	2566	25μl ethanol/acetone mix	25	12.5	12.5	0.214081	0.168733	2.56897	2.69972	5.2687	72.1893
							2018-02-08	2646	25μl ethanol/acetone mix	25	12.5	12.5	0.214081	0.168733	2.56897	2.69972	5.2687	77.458
 Transferred on this date							2018-03-19	2685	10μl ethanol	10	10	0	0.171265	0	2.05518	0	2.05518	79.5131
Microcosm GT3		GT3 made from G14 and G15 on 9-Nov-11 (Day 363; See Table S2)
Chlordecone added (details of feeding stock in table S3)							Donor added (details of feeding stocks in table S3)														TCE added (details of feeding stock in table S3)									Purged			Sampled for DNA extraction			Chlordecone analysis
Date	Day (day from transfer setup, day from MC setup)	CLD added (mg)	Cumulative CLD (mg)	Cumulative CLD (μmol)	Cumulative CLD (μeeq)		Date	Day (day from transfer setup, day from MC setup)	Type of stock added	Stock/donor volume (μl)	Ethanol volume (μl)	Acetone volume (μl)	Ethanol (mmol)	Acetone (mmol)	Ethanol (meeq)	Acetone (meeq)	Donor (meeq)	Cum. Donor (meeq/bottle)	w/CLD addition		Date	Day (day from transfer setup, day from MC setup)	Type of stock added	Volume of TCE stock added (μl)	Mass of TCE added (mg)	Cum. TCE added (mg)	Cum. TCE added (mmol/bottle)	Cum. TCE added (meeq/bottle)		Date	Day (day from transfer setup, day from MC setup)		Date	Day (day from transfer setup, day from MC setup)		Date	Day (day from transfer setup, day from MC setup)
2011-11-24	14, 378	1.75	1.75	3.56682	71.3364		2011-11-10	1, 364	10μl TCE stock	10	3.07692	3.07692	0.0526969	0.0415342	0.632362	0.664548	1.29691	1.29691			2011-11-10	0, 364	10μl TCE stock	10	5.57	5.57	0.0423896	0.254338		2014-02-24	838, 1202		2017-03-21	1959, 2322		2016-11-24	1842, 2205
2013-03-22	498, 862	2	3.75	7.64319	152.864		2011-11-24	15, 378	35μl CLD stock	35	17.5	17.5	0.299713	0.236226	3.59656	3.77961	7.37618	8.67309	x		2012-04-03	145, 509	10μl TCE stock	10	5.57	11.14	0.0847793	0.508676		2014-06-16	950, 1313					2017-03-02	1940, 2303
2015-06-10	1308, 1672	2	5.75	11.7196	234.391		2012-04-03	146, 509	10μl TCE stock	10	3.07692	3.07692	0.0526969	0.0415342	0.632362	0.664548	1.29691	9.97			2013-03-22	498, 862	10μl TCE stock	10	5.57	16.71	0.127169	0.763014		2017-11-20	2203, 2566		DNA analyzed by amplicon sequencing			2018-02-15	2290, 2653
2017-02-10	1919, 2283	2	7.75	15.7959	315.918		2013-03-22	499, 862	40μl CLD stock	40	20	20	0.34253	0.269972	4.11036	4.31956	8.42992	18.3999	x		2014-02-24	837, 1201	20μl TCE stock	20	11.14	27.85	0.211948	1.27169		2018-02-08	2283, 2646
							2013-03-22	499, 862	10μl TCE stock	10	3.07692	3.07692	0.0526969	0.0415342	0.632362	0.664548	1.29691	19.6968			2014-06-16	949, 1313	20μl TCE stock	20	11.14	38.99	0.296728	1.78037
							2014-02-24	838, 1201	20μl TCE stock	20	6.15385	6.15385	0.105394	0.0830684	1.26472	1.3291	2.59382	22.2906			2014-09-23	1048, 1412	5μl TCE stock	5	2.785	41.775	0.317922	1.90753
							2014-06-16	950, 1313	20μl TCE stock	20	6.15385	6.15385	0.105394	0.0830684	1.26472	1.3291	2.59382	24.8845			2014-10-23	1078, 1442	5μl TCE stock	5	2.785	44.56	0.339117	2.0347
							2014-09-23	1049, 1412	5μl TCE stock	5	1.53846	1.53846	0.0263484	0.0207671	0.316181	0.332274	0.648455	25.5329			2016-02-04	1547, 1911	20μl TCE stock	20	11.14	55.7	0.423896	2.54338
							2014-10-23	1079, 1442	5μl TCE stock	5	1.53846	1.53846	0.0263484	0.0207671	0.316181	0.332274	0.648455	26.1814			2017-02-10	1919, 2283	5μl TCE stock	5	2.785	58.485	0.445091	2.67055
							2015-06-10	1309, 1672	40μl CLD stock	40	20	20	0.34253	0.269972	4.11036	4.31956	8.42992	34.6113	x		2017-11-20	2202, 2566	6μl TCE neat	6	8.7852	67.2702	0.51195	3.0717
							2015-06-10	1309, 1672	20μl TCE stock	20	6.15385	6.15385	0.105394	0.0830684	1.26472	1.3291	2.59382	37.2051			2018-02-08	2282, 2646	6μl TCE neat	6	8.7852	76.0554	0.578808	3.47285
							2016-02-04	1548, 1911	20μl TCE stock	20	6.15385	6.15385	0.105394	0.0830684	1.26472	1.3291	2.59382	39.7989							Neat TCE
							2017-02-10	1920, 2283	40μl CLD stock	40	17.5	20	0.299713	0.269972	3.59656	4.31956	7.91612	47.715	x
							2017-02-10	1920, 2283	5μl TCE stock	5	1.53846	1.53846	0.0263484	0.0207671	0.316181	0.332274	0.648455	48.3635
							2017-11-20	2203, 2566	25μl ethanol	25	25	0	0.428162	0	5.13795	0	5.13795	53.5014
							2018-02-08	2283, 2646	25μl ethanol	25	25	0	0.428162	0	5.13795	0	5.13795	58.6394
							2018-03-19	2322, 2685	10μl ethanol	10	10	0	0.171265	0	2.05518	0	2.05518	60.6946
Active original microcosms amended with CLD only (G4, G5*, G6, G19, G20*, G21, G31, G32, G33*, G43, G44, G45, G52, G53, G54, G61, G62, G63)
* Microcosms made into transfers
Chlordecone added (details of feeding stock in table S3)							Donor added (details of feeding stocks in table S3)
Date	Day (from MC setup)	Cld added (mg)	Cumulative Cld (mg)	Cumulative Cld (umol)	Cumulative CLD (μeeq)		Date	Day (from MC setup)	Type of stock added	Stock/donor volume (μl)	Ethanol volume (uL)	Acetone volume (uL)	Ethanol (mmol)	Acetone (mmol)	Ethanol (meeq)	Acetone (meeq)	Donor (meeq)	Cum. Donor (meeq/bottle)	w/CLD addition
2010-11-11	0	0.8	0.8	1.63055	32.6109		2010-11-11	0	16μl CLD stock	16	8	8	0.137012	0.107989	1.64414	1.72782	3.37197	3.37197	x
2012-02-17	463	0.8	1.6	3.26109	65.2219		2011-02-02	83	16μl ethanol/acetone mix	16	8	8	0.137012	0.107989	1.64414	1.72782	3.37197	6.74393
							2011-07-07	238	16μl ethanol/acetone mix	16	8	8	0.137012	0.107989	1.64414	1.72782	3.37197	10.1159
							2011-10-11	334	16μl ethanol/acetone mix	16	8	8	0.137012	0.107989	1.64414	1.72782	3.37197	13.4879
							2012-02-17	463	16μl CLD stock	16	8	8	0.137012	0.107989	1.64414	1.72782	3.37197	16.8598	x
							2012-05-18	554	16μl ethanol/acetone mix	16	8	8	0.137012	0.107989	1.64414	1.72782	3.37197	20.2318
							2012-08-07	635	16μl ethanol/acetone mix	16	8	8	0.137012	0.107989	1.64414	1.72782	3.37197	23.6038
Active original microcosms amended with CLD and TCE (G14, G15*, G16)
* Microcosm made into transfer
Chlordecone added (details of feeding stock in table S3)							Donor added (details of feeding stocks in table S3)														TCE added (details of feeding stock in table S3)
Date	Day (from MC setup)	Cld added (mg)	Cumulative Cld (mg)	Cumulative Cld (umol)	Cumulative CLD (μeeq)		Date	Day (from MC setup)	Type of stock added	Stock/donor volume (μl)	Ethanol volume (uL)	Acetone volume (uL)	Ethanol (mmol)	Acetone (mmol)	Ethanol (meeq)	Acetone (meeq)	Donor (meeq)	Cum. Donor (meeq/bottle)	w/CLD addition		Date	Day (from MC setup)	TCE added	TCE stock added (uL)	TCE added (mg)	Cum. TCE added (mg)	Cum. TCE added (mmol/bottle)	Cum. TCE added (meeq/bottle)
2010-11-11	0	0.8	0.8	1.63055	32.6109		2010-11-11	0	16uL CLD stock	16	8	8	0.137012	0.107989	1.64414	1.72782	3.37197	3.37197	x		2010-11-24	13	2uL TCE stock	2	1.114	1.114	0.00847793	0.0508676
							2010-11-24	13	2uL TCE stock	2	0.615385	0.615385	0.0105394	0.00830684	0.126472	0.13291	0.259382	3.63135			2011-11-10	364	5ul TCE stock	5	2.785	3.899	0.0296728	0.178037
							2011-02-02	83	16uL EtOH/acetone stock	16	8	8	0.137012	0.107989	1.64414	1.72782	3.37197	7.00331			2012-05-25	561	5ul TCE stock	5	2.785	6.684	0.0508676	0.305205
							2011-07-07	238	16uL EtOH/acetone stock	16	8	8	0.137012	0.107989	1.64414	1.72782	3.37197	10.3753
							2011-10-11	334	16uL EtOH/acetone stock	16	8	8	0.137012	0.107989	1.64414	1.72782	3.37197	13.7472
							2011-11-10	364	5ul TCE stock	5	1.53846	1.53846	0.0263484	0.0207671	0.316181	0.332274	0.648455	14.3957
							2012-05-25	561	5ul TCE stock	5	1.53846	1.53846	0.0263484	0.0207671	0.316181	0.332274	0.648455	15.0442
