# Supplementary material for: Evidence for extensive anaerobic dechlorination and transformation of the pesticide chlordecone (C10Cl10O) by indigenous microbes in microcosms from Guadeloupe soil
Source: PLoS One. 2020 Apr 13;15(4):e0231219. doi: 10.1371/journal.pone.0231219 (PMC7153859; doi:10.1371/journal.pone.0231219)
Supplement: S5 Table — (XLSX) [file pone.0231219.s006.xlsx]

## Sheet: Table S5 MC measurements
Table S5: Details of GC-FID Analysis (Methane, Ethene, VC, trans-DCE, cis-DCE and TCE), IC Analysis (Acetate, Chloride, Nitrite, Sulfate, Nitrate, Phosphate) and pH Measurements in Microcosms and Transfers Over Time
Microcosm G5, GT5		GT5 made from G5 on 18-Mar-13 (Day 858; See Table S2)
Cumulative methane measured in G5, GT5 (measurements were done by GC-FID, liquid phase)									Acetate, chloride, nitrite, sulfate, nitrate and phosphate measured in G5, GT5 (measurements were done by Ion Chromatography)											pH measured in G5, GT5
Sampling Date	Day (from MC setup)	methane (mg/l) (liq)	methane (mg/bottle)	methane (mmol/bottle)	methane cumulative (mmol/bottle)	methane cumulative (meeq/bottle)	Event		Sampling date	Day (from MC setup)	Acetate (mM)	Chloride (mM)	Nitrite (mM)	Sulfate (mM)	Nitrate (mM)	Phosphate (mM)				Date	pH
2011-02-01	82	0.376706	0.849849	0.0529831	0.0529831	0.423865			2010-11-17	6	nd	25.799	nd	1.242	nd	nd	Day 858; transferred			Sep 24th 2013	6.58
2011-03-16	125	3.78415	8.53705	0.532235	0.532235	4.25788			2017-04-19	2351	nd	19.64	nd	0.081771	0.0548772	nd	no acetone added after this date			Apr 4th 2017	6.51
2011-04-20	160	4.53788	10.2375	0.638246	0.638246	5.10597			2017-10-19	2534	0.997	15.366	nd	nd	nd	nd				adjusted to	6.77
2011-05-30	200	4.58245	10.338	0.644514	0.644514	5.15611			2018-05-11	2738	nd	17.304	nd	nd	nd	nd				Aug 14th 2017	6.95
2011-07-13	244	6.90902	15.5867	0.971742	0.971742	7.77393			2018-11-26	2937	nd	19.0927	nd	nd	nd	nd				Oct 12th 2017	6.82
2011-09-12	305	7.78909	17.5722	1.09552	1.09552	8.76418			nd: not detected											adjusted to	6.81
2011-10-19	342	11.2006	25.2685	1.57534	1.57534	12.6027														Nov 5th 2018	6.64
2012-02-16	462	11.8482	26.7296	1.66643	1.66643	13.3315														adjusted to	6.84
2012-04-04	510	14.3618	32.4002	2.01996	2.01996	16.1597	transferred day 858													Nov 19th 2018	6.91
2013-03-21	861	4.23676	6.60934	0.412054	2.43202	19.4561	purged day 890
2013-07-18	980	2.32537	3.62757	0.226158	2.65817	21.2654
2013-09-25	1049	9.23174	14.4015	0.89785	3.32987	26.6389
2014-02-24	1201	13.2547	20.6774	1.28912	3.72113	29.769	purged day 1672
2017-04-12	2344	18.72	29.2032	1.82065	5.54178	44.3342
2017-07-28	2451	16.08	25.0848	1.56389	5.28502	42.2802
2017-08-16	2470	15.56	24.2736	1.51332	5.23445	41.8756
2017-09-21	2506	18.35	28.626	1.78466	5.50579	44.0464
2018-01-12	2619	19.65	30.654	1.9111	5.63223	45.0578	purged day 2646
2018-04-04	2701	3.44362	5.37205	0.334916	5.96714	47.7371
Microcosm G20, GT20		GT20 made from G20 on 18-Mar-13 (Day 858; See Table S2)
Cumulative methane measured in G20, GT20 (measurements were done by GC-FID, liquid phase)									Acetate, chloride, nitrite, sulfate, nitrate and phosphate measured in G20, GT20 (measurements were done by Ion Chromatography)											pH measured in G20, GT20
Date	Day (from MC setup)	methane (mg/l) (liq)	methane (mg/bottle)	methane (mmol/bottle)	methane cumulative (mmol/bottle)	methane cumulative (meeq/bottle)	Event		Sampling date	Day (from MC setup)	Acetate (mM)	Chloride (mM)	Nitrite (mM)	Sulfate (mM)	Nitrate (mM)	Phosphate (mM)				Date	pH
2011-02-01	82	5.36876	12.1119	0.755107	0.755107	6.04086			2010-11-17	6	nd	22.782	nd	1.301	nd	nd	Day 858; transferred			Sep 24th 2013	6.5
2011-02-20	101	10.8622	24.5051	1.52775	1.52775	12.222			2017-04-19	2351	nd	16.1492	nd	0.0723135	0.0548772	nd				Apr 4th 2017	6.79
2011-03-16	125	9.05868	20.4364	1.27409	1.27409	10.1927			2017-10-19	2534	0.639	12.899	nd	nd	nd	0.216	no acetone added after this date			Aug 14th 2017	6.88
2011-05-30	200	10.3265	23.2966	1.45241	1.45241	11.6193			2018-05-11	2738	nd	13.942	nd	nd	nd	0.326				Oct 12th 2017	6.99
2011-07-13	244	13.8073	31.1494	1.94198	1.94198	15.5358			2018-11-26	2937	nd	13.6802	nd	nd	nd	nd				Nov 5th 2018	6.8
2011-09-12	305	15.5537	35.0892	2.1876	2.1876	17.5008														adjusted to	7.02
2011-10-19	342	16.507	37.2398	2.32168	2.32168	18.5735														Nov 19th 2018	6.95
2012-02-16	462	15.8958	35.8609	2.23572	2.23572	17.8857
2012-04-04	510	17.0649	38.4985	2.40016	2.40016	19.2012	transferred day 858
2013-03-21	861	6.55177	10.2208	0.637205	3.03736	24.2989	purged day 890
2013-07-18	980	2.77676	4.33175	0.270059	3.30742	26.4594
2013-09-25	1049	11.8971	18.5595	1.15708	4.19444	33.5555
2014-02-24	1201	14.4112	22.4815	1.40159	4.43895	35.5116	purged day 1672
2017-04-12	2344	10.57	16.4892	1.028	5.46695	43.7356
2017-06-05	2398	18.6114	29.0338	1.81009	6.24903	49.9923	purged day 2398
2017-07-28	2451	5.74	8.9544	0.558254	6.80729	54.4583
2017-08-16	2470	6.1	9.516	0.593267	6.8423	54.7384
2017-09-21	2506	9.92	15.4752	0.964788	7.21382	57.7106
2018-01-12	2619	10.47	16.3332	1.01828	7.26731	58.1385	purged day 2646
2018-04-04	2701	9.27867	14.4747	0.902415	8.16973	65.3578
Microcosm G33, GT33		GT33 made from G33 on 18-Mar-13 (Day 858; See Table S2)
Cumulative methane measured in G33, GT33 (measurements were done by GC-FID, liquid phase)									Acetate, chloride, nitrite, sulfate, nitrate and phosphate measured in G33, GT33 (measurements were done by Ion Chromatography)											pH measured measured in G33, GT33
Sampling Date	Day (from MC setup)	methane (mg/l) (liq)	methane (mg/bottle)	methane (mmol/bottle)	methane cumulative (mmol/bottle)	methane cumulative (meeq/bottle)	Event		Sampling date	Day (from MC setup)	Acetate (mM)	Chloride (mM)	Nitrite (mM)	Sulfate (mM)	Nitrate (mM)	Phosphate (mM)				Date	pH
2011-02-01	82	0.00604213	0.0136311	0.000849816	0.000849816	0.00679853			2010-11-29	18	0.225	13.225	nd	0.648	nd	nd	Day 858; transferred			Sep 24th 2013	6.7
2011-03-16	125	0.97632	2.20258	0.137318	0.137318	1.09854			2017-04-19	2351	32.3989	13.2308	nd	nd	nd	nd	no acetone added after this date			Apr 4th 2017	6.43
2011-04-20	160	2.32537	5.24603	0.327059	0.327059	2.61647			2017-10-19	2534	16.321	12.839	nd	nd	nd	nd				adjusted to	6.62
2011-05-30	200	2.77676	6.26437	0.390547	0.390547	3.12438			2018-05-11	2738	21.545	12.961	nd	nd	nd	nd				Aug 14th 2017	6.79
2011-07-13	244	2.68823	6.06465	0.378096	0.378096	3.02476			2018-11-26	2937	24.7633	12.5769	nd	nd	nd	nd				Oct 12th 2017	6.53
2011-09-12	305	5.35148	12.0729	0.752677	0.752677	6.02141														adjusted to	6.9
2011-11-19	373	6.29998	14.2127	0.886082	0.886082	7.08865														Nov 5th 2018	6.58
2012-02-16	462	9.46119	21.3445	1.3307	1.3307	10.6456														adjusted to	6.81
2012-04-04	510	9.43512	21.2856	1.32703	1.32703	10.6163	transferred day 858													Nov 19th 2018	6.85
2013-03-21	861	0.0872221	0.136067	0.00848295	1.33552	10.6841
2013-07-18	980	0.0684099	0.106719	0.00665333	1.33369	10.6695
2013-09-25	1049	0.11106	0.173254	0.0108013	1.33784	10.7027
2014-02-24	1201	0.0652836	0.101842	0.00634927	1.33338	10.6671	purged day 1672
2017-04-12	2344	nd	nd	nd	1.33144	10.6515
2017-07-28	2451	0	0	0	1.33338	10.6671
2017-08-16	2470	0	0	0	1.33338	10.6671
2017-09-21	2506	nd	nd	nd	1.33047	10.6437	purged day 2646
2018-01-12	2619	0	0	0	1.33338	10.6671
2018-04-04	2701	0.00167552	0.00261382	0.000162956	1.33355	10.6684
Microcosm GT4		GT4 made from G6 and G20 on 29-Feb-12 (Day 475; See Table S2)
Cumulative methane measured in GT4 (measurements were done by GC-FID, liquid phase)									Acetate, chloride, nitrite, sulfate, nitrate and phosphate measured in GT4 (measurements were done by Ion Chromatography)											pH measured in GT4
Sampling Date	Day (day from transfer setup, day from MC setup)	methane (mg/l) (liq)	methane (mg/bottle)	methane (mmol/bottle)	methane cumulative (mmol/bottle)	methane cumulative (meeq/bottle)	Event		Sampling date	Day (day from transfer setup, day from MC setup)	Acetate (mM)	Chloride (mM)	Nitrite (mM)	Sulfate (mM)	Nitrate (mM)	Phosphate (mM)				Date	pH
2012-08-28	181, 656	0.586478	0.914906	0.057039	0.057039	0.456312			2017-04-19	1876, 2351	27.3083	12.8207	nd	nd	nd	2.24956				Sep 24th 2013	6.36
2013-03-21	386, 861	-0.0016809	-0.00262221	-0.000163479	0.0568755	0.455004	purged day 383		2017-10-19	2059, 2534	5.921	13.1	nd	0.012	nd	3.348	no acetone added after this date			Apr 4th 2017	5.68
2013-07-18	505, 980	1.23584e-05	1.92791e-05	1.20194e-06	0.0568767	0.455014			2018-05-11	2263, 2738	13.232	13.354	nd	0.004	nd	4.058				adjusted to	6.6
2013-09-09	558, 1033	0	0	0	0.0568755	0.455004			2018-11-26	2462, 2937	15.0351	12.9173	nd	0.049532	nd	3.34749				Aug 14th 2017	7.11
2014-02-24	726, 1201	0.00168355	0.00262634	0.000163737	0.0570393	0.456314	purged day 1197													Oct 12th 2017	6.87
2017-04-12	1869, 2344	0.01	0.0156	0.000972569	0.0580118	0.464095														adjusted to	6.89
2017-06-05	1923, 2398	2.82983e-05	4.41454e-05	2.75221e-06	0.057042	0.456336														Nov 5th 2018	6.45
2017-07-28	1976, 2451	0	0	0	0.0570393	0.456314														adjusted to	6.72
2017-08-16	1995, 2470	0	0	0	0.0570393	0.456314														Nov 19th 2018	6.69
2017-09-21	2031, 2506	0.01	0.0156	0.000972569	0.0580118	0.464095														adjusted to	6.91
2018-01-12	2144, 2619	0	0	0	0.0570393	0.456314	purged day 2646
2018-04-04	2226, 2701	-0.00169738	-0.00264791	-0.000165082	0.0568742	0.454994
Microcosm G15, GT15		GT15 made from G15 on 21-Mar-13 (Day 861; See Table S2)
Cumulative methane measured in G15, GT15 (measurements were done by GC-FID, liquid phase)									Concentrations of TCE and its degradation products, measured in microcosm G15, GT15 (measurements done by GC-FID, liquid phase)											Acetate, chloride, nitrite, sulfate, nitrate and phosphate measured in G15, GT15 (measurements were done by Ion Chromatography)											pH measured in G15, GT15
Sampling Date	Day (from MC setup)	methane (mg/l) (liq)	methane (mg/bottle)	methane (mmol/bottle)	methane cumulative (mmol/bottle)	methane cumulative (meeq/bottle)	Purging event		Date	Day (from MC setup)	Ethene (mg/l) (liq)	Ethane (mg/l) (liq)	VC (mg/l) (liq)	tDCE (mg/l) (liq)	cDCE (mg/l) (liq)	TCE (mg/l) (liq)	TCE feeding event (details of feeding stock in table S3)			Sampling date	Day (from MC setup)	Acetate (mM)	Chloride (mM)	Nitrite (mM)	Sulfate (mM)	Nitrate (mM)	Phosphate (mM)				Date	pH
2010-11-26	15	0.0448149	0.0699113	0.00435856	0.00435856	0.0348685			2010-11-11	0							2ul TCE stock day 0			2010-12-03	22	nd	26.2502	nd	1.24812	nd	nd	Day 861; transferred			Sep 24th 2013	6.42
2010-12-06	25	0.0132374	0.0206503	0.00128743	0.00128743	0.0102994			2010-11-26	15	0	0	0	0	0	10.3195				2017-04-19	2351	16.2374	19.2513	nd	nd	nd	nd	no acetone added after this date			Apr 4th 2017	6.63
2011-01-06	56	0.0155404	0.024243	0.00151141	0.00151141	0.0120913			2010-12-06	25	0	0.000608	0.00105436	0.00360622	0.0164211	8.37624				2018-11-26	2937	7.04415	17.4109	nd	nd	nd	nd				Nov 17th 2017	6.48
2011-02-09	90	0.215376	0.335987	0.0209468	0.0209468	0.167575			2011-01-06	56	0	0.001472	0.0028629	0.010651	0.0522602	7.38086															Nov 5th 2018	6.41
2011-03-03	112	0.541156	0.844203	0.0526311	0.0526311	0.421049			2011-02-09	90	0.000351	0.001984	0.00457598	0.0177292	0.0883148	6.34121															adjusted	6.61
2011-03-31	140	1.00978	1.57525	0.0982076	0.0982076	0.785661			2011-03-03	112	0	0.00239254	0.00554091	0.0240189	0.113436	5.91977															Nov 19th 2018	6.69
2011-04-29	169	1.07429	1.6759	0.104483	0.104483	0.83586			2011-03-31	140	0.000594	0.003648	0.00621106	0.659442	0.429819	4.48692															adjusted to	6.92
2011-07-05	236	1.10483	1.72353	0.107452	0.107452	0.859615			2011-04-29	169	0.00108	0.018848	0.00795166	2.90376	1.37657	1.64682
2011-08-19	281	1.44648	2.25651	0.14068	0.14068	1.12544			2011-07-05	236	0.00107201	0.0188344	0.00979491	3.33645	1.60118	0.701369
2011-10-12	335	2.53942	3.96149	0.246976	0.246976	1.97581			2011-08-19	281	0.00169208	0.0296748	0.0133009	3.70092	1.74577	0.801218
2011-11-10	364	2.40296	3.74861	0.233704	0.233704	1.86963			2011-10-12	335	0.00238178	0.0371425	0.015522	3.75081	1.84386	0.825015
2011-12-12	396	3.44489	5.37403	0.335039	0.335039	2.68032			2011-11-10	364	0.00165842	0.0255467	0.00990342	2.28893	1.23085	21.714	5ul TCE stock day 364
2012-01-11	426	3.44188	5.36933	0.334746	0.334746	2.67797			2011-12-12	396	0.0023458	0.046275	0.0135272	6.97334	2.91479	9.62454
2012-03-01	476	3.98078	6.21001	0.387158	0.387158	3.09726			2012-01-11	426	0.00244638	0.0583472	0.0137785	7.3142	3.20503	7.40832
2012-03-22	497	2.92323	4.56023	0.284304	0.284304	2.27443			2012-03-01	476	0.00307652	0.0765956	0.016112	10.4942	4.48076	3.06104
2012-05-04	540	3.62218	5.65061	0.352282	0.352282	2.81826			2012-03-22	497	0.00241175	0.0739532	0.0144754	9.39622	4.47775	2.37905
2012-05-30	566	2.8929	4.51293	0.281354	0.281354	2.25084			2012-05-04	540	0.00349129	0.0920752	0.0178715	10.7236	5.14282	2.11666	5ul TCE stock day 561
2012-08-28	656	3.55097	5.53952	0.345356	0.345356	2.76285	Purged day 861 (transfered)		2012-05-30	566	0.00251156	0.0936983	0.0178835	11.2003	5.48598	20.1994
2013-07-18	980	0.72058	1.1241	0.0700813	0.415438	3.3235			2012-08-28	656	0.00379903	0.11328	0.0223031	19.6152	8.96378	5.90449	10ul TCE stock day 861 (transferred)
2013-08-16	1009	0.961052	1.49924	0.0934689	0.438825	3.5106			2013-07-18	980	0	0	0	16.2901	5.64752	0	10ul TCE stock day 980
2013-09-25	1049	0.967449	1.50922	0.094091	0.439447	3.51558			2013-08-16	1009	0	0.00471896	0.00198694	20.9354	7.18879	18.0678
2013-11-04	1089	0.875149	1.36523	0.0851142	0.430471	3.44376			2013-09-25	1049	0	0.00223913	0.00215747	23.5773	7.91202	13.5549
2013-12-09	1124	1.01976	1.59083	0.0991787	0.444535	3.55628	Purged day 1170		2013-11-04	1089	0	0	0.00211205	24.0347	8.79273	7.39189
2014-02-24	1201	0.377353	0.588671	0.0367002	0.481235	3.84988	Purged day 1201		2013-12-09	1124	0	0	0.00248061	29.4363	10.086	3.8383	20ul TCE stock day 1170
2014-05-28	1294	0.592559	0.924392	0.0576304	0.538866	4.31093	Purged day 1313		2014-02-24	1201	0	0	0	3.47419	1.48805	50.7044	20ul TCE stock day 1201
2014-09-02	1391	0.58327	0.9099	0.056727	0.595593	4.76474	Purged day 1412		2014-05-28	1294	0	0	0	1.29942	0.581398	53.6673	20ul TCE stock day 1313
2014-10-14	1433	0.311663	0.486194	0.0303114	0.625904	5.00723			2014-09-02	1391	0	0	0	0.502092	0.710752	54.3551	5ul TCE stock day 1412
2014-11-07	1457	1.02719	1.60242	0.0999017	0.695494	5.56395			2014-10-14	1433	0	0	0	0.0482982	14.3251	0	5ul TCE stock day 1442
2014-12-17	1497	2.90849	4.53725	0.282871	0.878464	7.02771	Purged day 1554		2014-11-07	1457	0	0	0	0.0994658	26.8178	0
2015-09-15	1769	2.65082	4.13528	0.25781	1.13627	9.09019			2014-12-17	1497	0	0	0.0019249	0.098491	27.3719	0	5ul TCE stock day 1554
2017-11-20	2566	3.45863	5.39546	0.336375	1.21484	9.71871	Purged day 2566 and 2646		2015-09-15	1769	0.0013285	0	0.00272938	0.321709	17.1896	0	20ul TCE stock day 1911 + 5ul TCE stock day 2283
2018-04-04	2701	5.35039	8.3466	0.520362	1.7352	13.8816			2017-11-20	2566	0	0	0.0103888	0.69221	91.9271	0	6 ul neat TCE day 2566
2018-09-14	2864	11.8084	18.421	1.14844	2.36328	18.9063			2018-04-04	2701	0	0	0.00636089	0.20921	51.5876	0	6 ul neat TCE day 2546
									2018-09-14	2864	0	0	0.00784816	0.2134	52.1556	0
									Thick black lines indicate purging events
Microcosm GT3		GT3 made from G14 and G15 on 9-Nov-11 (Day 363; See Table S2)
Cumulative methane measured in microcosm GT3 (measurements done by GC-FID, liquid phase)									Concentrations of TCE and its degradation products, measured in microcosm GT3 (measurements done by GC-FID, liquid phase)											Acetate, chloride, nitrite, sulfate, nitrate and phosphate measured in GT3 (measurements were done by Ion Chromatography)											pH measured in GT3
Date	Day (days from transfer setup, day from MC setup)	methane (mg/l) (liq)	methane (mg/bottle)	methane (mmol/bottle)	methane cumulative (mmol/bottle)	methane cumulative (meeq/bottle)	Purging event *		Date	Day (days from transfer setup, day from MC setup)	Ethene (mg/l) (liq)	Ethane (mg/l) (liq)	VC (mg/l) (liq)	tDCE (mg/l) (liq)	cDCE (mg/l) (liq)	TCE (mg/l) (liq)	TCE feeding event (details of feeding stock in Table S3) *			Sampling date	Day (day from transfer setup, day from MC setup)	Acetate (mM)	Chloride (mM)	Nitrite (mM)	Sulfate (mM)	Nitrate (mM)	Phosphate (mM)				Date	pH
2011-11-10	1, 365	0.445433	0.694875	0.0433214	0.0433214	0.346571	Purged at setup day 0		2011-11-10	1, 365	0	0.00623152	0	0	0.196944	24.4043	5 ul TCE stock (1, 365)			2017-04-19	1987, 2351	39.1441	17.2403	nd	nd	nd	0.741272	no acetone added after this date
2011-12-15	35, 399	0.294452	0.459345	0.0286375	0.0286375	0.2291			2011-12-15	35, 399	0	0.0148372	0	0.778029	0.677768	26.0661				2018-11-26	2573, 2937	22.285	15.5785	nd	nd	nd	1.05076				Sep 24th 2013	6.74
2012-01-11	62, 426	0.247841	0.386632	0.0241043	0.0241043	0.192834			2012-01-11	62, 426	0	0.0202694	0.00403277	0.729002	0.631166	24.4296															Apr 4th 2017	5.94
2012-03-01	112, 476	0.243412	0.379723	0.0236735	0.0236735	0.189388			2012-03-01	112, 476	0.000169856	0.0328286	0.00437326	0.698691	0.663513	24.0328															adjusted to	6.61
2012-03-22	133, 497	0.21318	0.332561	0.0207332	0.0207332	0.165866			2012-03-22	133, 497	0.000315646	0.0360312	0.00422658	0.575348	0.637636	20.8935	10 ul TCE stock (145, 509)														Nov 17th 2017	6.48
2012-05-04	176, 540	0.221507	0.345551	0.0215431	0.0215431	0.172345			2012-05-04	176, 540	0	0.0709853	0.00490123	0.628398	0.642669	47.2586															Nov 5th 2018	6.19
2012-05-30	202, 566	0.226227	0.352914	0.0220021	0.0220021	0.176017			2012-05-30	202, 566	0	0.0900996	0.00518609	0.634759	0.674168	47.6499															adjusted to	6.45
2012-08-28	292, 656	0.233716	0.364597	0.0227305	0.0227305	0.181844			2012-08-28	292, 656	0.000232081	0.150427	0.0059183	0.678874	0.721258	48.2667	10 ul TCE stock (498, 862)														Nov 19th 2018	6.59
2013-09-25	685, 1049	0.379432	0.591913	0.0369023	0.0369023	0.295219			2013-11-04	725, 1089	0	1.08968	0.00702919	0.606487	0.991096	62.5748															adjusted to	6.84
2013-11-04	725, 1089	0.314074	0.489956	0.0305459	0.0305459	0.244367			2013-12-09	760, 1124	0	1.24741	0.00805837	0.684077	1.07391	68.7441
2013-12-09	760, 1124	0.369241	0.576016	0.0359112	0.0359112	0.28729			2014-02-24	837, 1201	0	1.35003	0.00843719	0.666901	1.25614	67.9075	20 ul TCE stock (837, 1201)
2014-02-24	837, 1202	0.335629	0.523581	0.0326422	0.0326422	0.261137	Purged day 837		2014-05-28	930, 1294	0	0.0312778	0	0	0.0844519	53.3027	20 ul TCE stock (949, 1313)
2014-05-28	930, 1294	9.00635e-06	1.40499e-05	8.75929e-07	0.0326431	0.261144	Purged day 949		2014-09-02	1027, 1391	0	0.0126546	0.00359225	0	0.0785044	52.0775	5 ul TCE stock (1048, 1412)
2014-09-02	1027, 1391	-0.00231994	-0.0036191	-0.00022563	0.0324174	0.259339	Purged day 1049		2014-10-14	1069, 1433	0	0	0.00266404	0	0.0736998	14.3684	5 ul TCE stock (1078, 1442)
2014-10-14	1069, 1433	0.0192342	0.0300054	0.00187066	0.0342881	0.274305			2014-11-07	1093, 1457	0	0	0.00224305	0	0.0544247	16.1108
2014-11-07	1093, 1457	-0.00128815	-0.00200951	-0.000125281	0.0322921	0.258337			2014-12-17	1133, 1497	0	0	0.00323306	0	0.255854	15.5251
2014-12-17	1133, 1497	-0.00310263	-0.00484011	-0.000301752	0.0321157	0.256925			2015-09-15	1405, 1769	0.00655963	0	0	0	0.128123	26.4513	20 ul TCE stock (1547, 1911), 5 ul TCE stock (1919, 2283)
2015-09-15	1405, 1769	-0.00114365	-0.0017841	-0.000111228	0.0323062	0.25845			2017-11-20	2202, 2566	0	0.181659	0.00222003	0.151609	0.33577		6 ul neat TCE (2202, 2566), purged and added 6ul neat TCE (2282, 2646)
2017-11-20	2202, 2566	0.0002649	0.000413244	2.57633e-05	0.0324432	0.259546	Purged day 2202, Purged but not sampled day 2282		2018-04-04	2337, 2701	0	0.011719	0	0	0.119837	58.5518
2018-04-04	2337, 2701	0.0149027	0.0232482	0.00144939	0.0338926	0.271141			2018-09-14	2500, 2864	0	0.0364617	0	0	0.27222	59.4897
2018-09-14	2500, 2864	0.0017604	0.00274623	0.000171211	0.0326144	0.260915			Thick black lines indicate purging events
* Days from transfer setup									* Numbers in brackets are; (days from transfer setup, days from MC setup)
Methane Measured in other microcosms on April 8th, 2019
Sample	Description	Methane (mg/l) (liq)	Comments
G17	not amended	18.4	background methane production
G18	not amended	11.8	background methane production
Med1	medium control	0	medium and CLD
Med2	medium control	0	medium and CLD
G1	poisoned cont.	3	G1 and G3 still substantially microbially-active despite addition of mercuric chloride and sodium azide
G3	poisoned cont.	3.2	G1 and G3 still substantially microbially-active despite addition of mercuric chloride and sodium azide
G28	poisoned cont.	0.5
G30	poisoned cont.	0
G41	poisoned cont.	0.6
G50	poisoned cont.	0.7
G59	poisoned cont.	0
G4	orig. MC	23.1
G19	orig. MC	21
G31	orig. MC	23.4
G45	orig. MC	14.4
G54	orig. MC	9.4
G63	orig. MC	2.6
