# Supplementary material for: Evidence for extensive anaerobic dechlorination and transformation of the pesticide chlordecone (C10Cl10O) by indigenous microbes in microcosms from Guadeloupe soil
Source: PLoS One. 2020 Apr 13;15(4):e0231219. doi: 10.1371/journal.pone.0231219 (PMC7153859; doi:10.1371/journal.pone.0231219)
Supplement: S6 Table — (XLSX) [file pone.0231219.s007.xlsx]

## Sheet: Table S6 Metabolites
Table S6: Chlordecone and Dechlorinated Metabolites Identified in Microcosm Samples
Mass to charge (m/z) values and retention times are from GT20 slurry sample taken June 29th 2018, except as noted
Metabolite	m/z theoretical	m/z observed	delta ppm	Proposed formula	Proposed ion formula	Used for calibration and reporting		Compound structure*	# of chlorines	Retention time	Isomer
ID*	(monoisotopic)	(monoisotopic)		(neutral)	(negative mode)	m/z (theoretical)	molecular formula		removed	(min)
A9a	468.726	468.726	-1.49341	C10Cl9O2H3	[C10Cl9O2H2]-	472.72	C1035Cl737Cl2O2H2	Monohydrochlorodecone hydrate	1	9.3	Isomer 1
A8a	434.765	434.766	-3.22012	C10Cl8O2H4	[C10Cl8O2H3]-	438.759	C1035Cl637Cl2O2H4	Dihydrochlorodecone hydrate	2	8.88	Isomer 1
A7a	400.804	400.8042 1	-1.49699	C10Cl7O2H5	[C10Cl7O2H4]-	402.801	C1035Cl637ClO2H2	Trihydrochlorodecone hydrate	3	8.05	Isomer 1
B5a	284.861	284.862	-3.86152	C9Cl5H3	[C9Cl5H2]-	286.858	C935Cl437ClH3	pentachloroindene	5	12.19	Isomer 1
B4a	250.899	250.901	-4.78277	C9Cl4H4	[C9Cl4H3]-	252.897	C935Cl337ClH4	tetrachloroindene	6	11.44	Isomer 1
B3a	216.938	216.9382 2	0.921922	C9Cl3H5	[C9Cl3H4]-	216.938	C9Cl3H5	trichloroindene	7	10.34	Isomer 1
C4a	294.889	294.89	-2.03466	C10Cl4O2H4	[C10Cl4O2H3]-	294.889	C10Cl4O2H4	carboxylated tetrachloroindene	6	5.47	Isomer 1
C4b	294.889	294.89	-2.03466	C10Cl4O2H4	[C10Cl4O2H3]-	294.889	C10Cl4O2H4	carboxylated tetrachloroindene	6	5.02	Isomer 2
C3a	260.928	260.929	-1.91623	C10Cl3O2H5	[C10Cl3O2H4]-	260.928	C10Cl3O2H5	carboxylated trichloroindene	7	6.69	Isomer 1
C3b	260.928	260.929	-1.91623	C10Cl3O2H5	[C10Cl3O2H4]-	260.928	C10Cl3O2H5	carboxylated trichloroindene	7	6.13	Isomer 2
C3c	260.928	260.929	-2.29948	C10Cl3O2H5	[C10Cl3O2H4]-	260.928	C10Cl3O2H5	carboxylated trichloroindene	7	3.88	Isomer 3
C3d	260.928	260.929	-1.91623	C10Cl3O2H5	[C10Cl3O2H4]-	260.928	C10Cl3O2H5	carboxylated trichloroindene	7	3.41	Isomer 4
C3e	260.928	260.929	-1.91623	C10Cl3O2H5	[C10Cl3O2H4]-	260.928	C10Cl3O2H5	carboxylated trichloroindene	7	3.03	Isomer 5
C2a	226.967	226.968	-2.20296	C10Cl2O2H6	[C10Cl2O2H5]-	226.967	C10Cl2O2H6	carboxylated dichloroindene	8	5.25	Isomer 1
C2b	226.967	226.968	-2.20296	C10Cl2O2H6	[C10Cl2O2H5]-	226.967	C10Cl2O2H6	carboxylated dichloroindene	8	4.57	Isomer 2
C2c	226.967	226.968	-1.76237	C10Cl2O2H6	[C10Cl2O2H5]-	226.967	C10Cl2O2H6	carboxylated dichloroindene	8	2.21	Isomer 3
C2d	226.967	226.967	-0.881184	C10Cl2O2H6	[C10Cl2O2H5]-	226.967	C10Cl2O2H6	carboxylated dichloroindene	8	2.02	Isomer 4
C1a	193.006	193.006	-1.03624	C10ClO2H7	[C10ClO2H6]-	193.006	C10ClO2H7	carboxylated chloroindene	9	2.95	Isomer 1
C1b	193.006	193.006	-1.03624	C10ClO2H7	[C10ClO2H6]-	193.006	C10ClO2H7	carboxylated chloroindene	9	2.5	Isomer 2
CLD	502.687	502.688	-2.38717	C10Cl10O2H2	[C10Cl10O2H]-	506.681	C1035Cl837Cl2O2H2	chlordecone hydrate	0	9.86	Isomer 1
* Compound groups A, B, C are consistent with work of Chevalier 2017. Assumed compound structures are based on observed m/z values and retention times, and comparison with work previously reported (Chaussonnerie et al., 2016,Chevallier 2017, Chevallier et al., 2018 and Chevallier et al., 2019)
1 Observed m/z value from sample GT3 March 7th 2019 (metabolite A7a was not found in GT20 June 29th 2018)
2 Observed m/z value from sample G19 March 7th 2019 (metabolite B3a was not found in GT20 June 29th 2018)
