# Supplementary material for: Evidence for extensive anaerobic dechlorination and transformation of the pesticide chlordecone (C10Cl10O) by indigenous microbes in microcosms from Guadeloupe soil
Source: PLoS One. 2020 Apr 13;15(4):e0231219. doi: 10.1371/journal.pone.0231219 (PMC7153859; doi:10.1371/journal.pone.0231219)
Supplement: S7 Table — (XLSX) [file pone.0231219.s008.xlsx]

## Sheet: Table S7 LCMS Raw Data
Table S7: Results from LC/MS analysis of samples analyzed over the course of the study. Tables shows Area Counts (raw data)
(A) Liquid samples from original microcosms and transfers
(B) Slurry samples from original microcosms and transfers
(C) Field samples, slurry
(D) Standards
m/z values listed in these tables are the tracked m/z values that were used for calibration and reporting - corresponding monoisotopic m/z values are listed in Table S6
Values were used for Figure 1 and Table 2
Values used for sorption calculations, Table 1
(A) Liquid samples from original microcosms and transfers
Microcosm setup date	2010-11-11
													Hydrochlordecones			Carboxylated polychloroindenes				Polychloroindenes
												CLD	MHCLD	DHCLD	THCLD	C10Cl4O2H4	C10Cl3O2H5	C10Cl2O2H6	C10ClO2H7	C9Cl5H3	C9Cl4H4	C9Cl3H5
													A9a	A8a	A7a	C4a-b	C3a-e	C2a-d	C1a-b	B5a	B4a	B3a
Sample	Sample description	Site	Amendment	Soil/sludge in MC	Methane production	CLD accum. to date (mg)	CLD conc (mg/l)	Sample prep metod	Sampling date	Analysis date	Day (from MC setup)	m/z 506.6797 Area	m/z 472.7198 Area	m/z 438.7589 Area	m/z 402.8007 Area	m/z 294.8893 Area	m/z 260.9282 Area	m/z 226.9672 Area	m/z 193.0062 Area	m/z 286.8575 Area	m/z 252.8965 Area	m/z 216.9384 Area	Dilution factor	Rf CLD (mg/(l*area))	Conc. range for CLD standards
G1 (poisoned cont)	Poisoned microcosm control	FV1,2	CLD	Yes	NA	0.8	0.0230679	1	2014-08-27	2014-08-27	1385	770393	124612	8703	0	0	0	0	0	0	0	0	1	2.9943e-08	0.0006-0.52mg/L
G1 (poisoned cont)	Poisoned microcosm control	FV1,2	CLD	Yes	NA	0.8	0	2	2016-11-24	2016-11-24	2205	0	0	0	0	0	0	0	0	0	0	0	2	1.86079e-08	0.0012-0.28mg/L
G1 (poisoned cont)	Poisoned microcosm control	FV1,2	CLD	Yes	NA	0.8	2.79293	3	2017-03-02	2017-03-02	2303	308951894	0	0	0	0	0	0	0	0	0	0	2	4.52e-09	0.003-1.8mg/L
G1 (poisoned cont)	Poisoned microcosm control	FV1,2	CLD	Yes	NA	0.8	0.00875792	3	2018-02-15	2018-02-15	2653	244554	95338	5256	0	0	0	0	0	0	0	0	2	1.79059e-08	0.019-1.94mg/L
G1 (poisoned cont)	Poisoned microcosm control	FV1,2	CLD	Yes	NA	0.8	0.0633689	3	2018-06-29	2018-06-29	2787	2583121	1226284	178335	0	0	0	1741672	402798	0	0	0	2	1.2266e-08	0.018-1.92mg/L
G28 (poisoned cont)	Poisoned microcosm control	Bl	CLD	Yes	NA	0.8	0.165759	1	2014-08-27	2014-08-27	1385	5535803	9659	0	0	0	0	0	0	0	0	0	1	2.9943e-08	0.0006-0.52mg/L
G28 (poisoned cont)	Poisoned microcosm control	Bl	CLD	Yes	NA	0.8	0	2	2016-11-24	2016-11-24	2205	0	0	0	0	0	0	0	0	0	0	0	2	1.86079e-08	0.0012-0.28mg/L
G28 (poisoned cont)	Poisoned microcosm control	Bl	CLD	Yes	NA	0.8	0.0434715	3	2018-02-15	2018-02-15	2653	1213888	0	0	0	0	0	0	0	0	0	0	2	1.79059e-08	0.019-1.94mg/L
G28 (poisoned cont)	Poisoned microcosm control	Bl	CLD	Yes	NA	0.8	0.319977	3	2018-06-29	2018-06-29	2787	13043309	55094	0	0	0	0	0	0	0	0	0	2	1.2266e-08	0.018-1.92mg/L
G3 (poisoned cont)	Poisoned microcosm control	FV1,2	CLD	Yes	NA	0.8	0.0275741	1	2013-10-02	2013-10-02	1056	44693769	0	0	0	0	0	0	0	0	0	0	1	6.16957e-10	0.00005-0.054mg/L
Medium control 1	Medium control	-	CLD	No	NA	2	0.439269	2	2016-11-24	2016-11-24	2205	11803311	0	0	0	0	0	0	0	0	0	0	2	1.86079e-08	0.0012-0.28mg/L
Medium control 1	Medium control	-	CLD	No	NA	2	4.72063	3	2018-02-15	2018-02-15	2653	131817660	0	0	0	0	0	0	0	0	0	0	2	1.79059e-08	0.019-1.94mg/L
Medium control 2	Medium control	-	CLD	No	NA	4	0.573707	2	2016-11-24	2016-11-24	2205	15415709	0	0	0	0	0	0	0	0	0	0	2	1.86079e-08	0.0012-0.28mg/L
Medium control 2	Medium control	-	CLD	No	NA	4	4.68364	3	2018-02-15	2018-02-15	2653	130784822	0	0	0	0	0	0	0	0	0	0	2	1.79059e-08	0.019-1.94mg/L
G18	Orig. microcosm, no CLD	FV1,2,3	not amended	Yes	No	0	0.00507685	3	2017-03-02	2017-03-02	2303	561599	0	0	0	0	0	0	0	0	0	0	2	4.52e-09	0.003-1.8mg/L
G18	Orig. microcosm, no CLD	FV1,2,3	not amended	Yes	No	0	0	3	2018-02-15	2018-02-15	2653	0	0	0	0	0	0	0	0	0	0	0	2	1.79059e-08	0.019-1.94mg/L
G4	Orig. microcosm	FV1,2	CLD	Yes	Yes	1.6	0.159889	3	2017-03-02	2017-03-02	2303	17686791	3220422	700348	0	0	0	2216061	2256868	0	0	0	2	4.52e-09	0.003-1.8mg/L
G4	Orig. microcosm	FV1,2	CLD	Yes	Yes	1.6	0.0263644	3	2018-02-15	2018-02-15	2653	736192	207522	40554	0	0	0	0	242872	0	0	0	2	1.79059e-08	0.019-1.94mg/L
G19	Orig. microcosm	FV3	CLD	Yes	Yes	1.6	0.154961	3	2017-03-02	2017-03-02	2303	17141677	8778092	2031467	0	0	0	4099173	7577917	0	0	0	2	4.52e-09	0.003-1.8mg/L
G19	Orig. microcosm	FV3	CLD	Yes	Yes	1.6	0.0350523	3	2018-02-15	2018-02-15	2653	978792	587158	143362	0	0	0	0	572394	0	0	0	2	1.79059e-08	0.019-1.94mg/L
G45	Orig. microcosm	Fr	CLD	Yes	Yes	1.6	0.476841	3	2017-03-02	2017-03-02	2303	52747914	8515956	484939	0	193017	389245	1011923	149801	0	0	0	2	4.52e-09	0.003-1.8mg/L
G45	Orig. microcosm	Fr	CLD	Yes	Yes	1.6	0.0593342	3	2018-02-15	2018-02-15	2653	1656834	413814	24752	0	0	33708	0	0	0	0	0	2	1.79059e-08	0.019-1.94mg/L
G54	Orig. microcosm	Gc	CLD	Yes	Yes	1.6	2.10208	3	2017-03-02	2017-03-02	2303	232531357	77858857	26595207	0	5060714	5826203	247846	286169	0	0	0	2	4.52e-09	0.003-1.8mg/L
G54	Orig. microcosm	Gc	CLD	Yes	Yes	1.6	0.121319	3	2018-02-15	2018-02-15	2653	3387690	3286380	1511232	0	336012	616040	0	0	0	0	0	2	1.79059e-08	0.019-1.94mg/L
G63	Orig. microcosm	Vin	CLD	Yes	Yes	1.6	5.9222	3	2017-03-02	2017-03-02	2303	655111034	30557975	3701511	0	22284870	43792163	46862	0	0	0	0	2	4.52e-09	0.003-1.8mg/L
G63	Orig. microcosm	Vin	CLD	Yes	Yes	1.6	6.20288	3	2018-02-15	2018-02-15	2653	173207676	6641330	160838	0	10932002	13461268	0	0	0	0	0	2	1.79059e-08	0.019-1.94mg/L
GT15	Transfer	FV1,2	CLD+TCE	Yes	Yes	4.8	0.243747	1	2014-08-27	2014-08-27	1385	8140367	1963416	919754	0	0	0	0	0	0	0	0	1	2.9943e-08	0.0006-0.52mg/L
GT15	Transfer	FV1,2	CLD+TCE	Yes	Yes	6.8	0	2	2016-11-24	2016-11-24	2205	0	0	3841323	0	1035237	61543523	51389297	1889264	0	0	0	2	1.86079e-08	0.0012-0.28mg/L
GT15	Transfer	FV1,2	CLD+TCE	Yes	Yes	8.8	2.2854	3	2017-03-02	2017-03-02	2303	252810212	64471838	22100844	0	510347	13128449	13884162	1617096	0	0	0	2	4.52e-09	0.003-1.8mg/L
GT15	Transfer	FV1,2	CLD+TCE	Yes	Yes	8.8	0.149624	3	2018-02-15	2018-02-15	2653	4178064	3769564	1450116	0	316716	7914230	4939344	469026	0	0	0	2	1.79059e-08	0.019-1.94mg/L
GT3	Transfer	FV1,2	CLD+TCE	Some	No	5.75	0	2	2016-11-24	2016-11-24	2205	0	163236876	122445804	0	46991322	92584491	29106462	0	0	0	0	2	1.86079e-08	0.0012-0.28mg/L
GT3	Transfer	FV1,2	CLD+TCE	Some	No	7.75	10.7107	3	2017-03-02	2017-03-02	2303	1184815045	472242102	165316369	0	9538171	26685626	7549117	163769	0	0	0	2	4.52e-09	0.003-1.8mg/L
GT3	Transfer	FV1,2	CLD+TCE	Some	No	7.75	1.22148	3	2018-02-15	2018-02-15	2653	34108292	99714084	46603426	0	4325050	7872154	2086364	0	0	0	0	2	1.79059e-08	0.019-1.94mg/L
GT5	Transfer	FV1,2	CLD	Yes	Yes	7.6	0.552181	1	2013-10-02	2013-10-02	1056	895007981	49267063	16111414	0	0	0	0	0	0	0	0	1	6.16957e-10	0.00005-0.054mg/L
GT5	Transfer	FV1,2	CLD	Yes	Yes	7.6	0.743392	1	2014-08-27	2014-08-27	1385	24826890	2953274	922923	0	0	0	0	0	23997	0	0	1	2.9943e-08	0.0006-0.52mg/L
GT5	Transfer	FV1,2	CLD	Yes	Yes	9.6	0	2	2016-11-24	2016-11-24	2205	0	0	306425	0	24277967	7299242	10909368	10236834	0	0	0	2	1.86079e-08	0.0012-0.28mg/L
GT5	Transfer	FV1,2	CLD	Yes	Yes	11.6	2.07708	3	2017-03-02	2017-03-02	2303	229764935	29744163	7601031	0	10781829	3609263	7752111	8766411	0	0	0	2	4.52e-09	0.003-1.8mg/L
GT5	Transfer	FV1,2	CLD	Yes	Yes	11.6	0.398748	3	2018-02-15	2018-02-15	2653	11134538	3286748	1129412	0	6852144	2773906	1173620	7999932	0	0	0	2	1.79059e-08	0.019-1.94mg/L
GT5	Transfer	FV1,2	CLD	Yes	Yes	11.6	1.94169	3	2018-06-29	2018-06-29	2787	79149540	36992598	13996211	0	11091900	1888844	3380374	10873502	12194	0	0	2	1.2266e-08	0.018-1.92mg/L
GT20	Transfer	FV3	CLD	Yes	Yes	0.8	0.318143	3	2010-11-25	2018-06-29	14	6440141	0	0	0	0	0	0	0	0	0	0	2	2.47e-08	0.018-1.92mg/L
GT20	Transfer	FV3	CLD	Yes	Yes	0.8	0.387161	3	2011-07-14	2018-06-29	245	7837271	305555	63247	0	0	0	146509	33574	0	0	0	2	2.47e-08	0.018-1.92mg/L
GT20	Transfer	FV3	CLD	Yes	Yes	0.8	0.132597	3	2012-02-16	2018-06-29	462	2684141	451813	116001	0	0	0	144441	54524	0	0	0	2	2.47e-08	0.018-1.92mg/L
GT20	Transfer	FV3	CLD	Yes	Yes	7.6	0.436585	1	2013-10-02	2013-10-02	1056	707643013	0	0	0	0	0	0	0	0	0	0	1	6.16957e-10	0.00005-0.054mg/L
GT20	Transfer	FV3	CLD	Yes	Yes	7.6	0.908732	1	2014-08-27	2014-08-27	1385	30348719	5970400	1901793	0	0	0	0	0	105847	0	0	1	2.9943e-08	0.0006-0.52mg/L
GT20	Transfer	FV3	CLD	Yes	Yes	9.6	0	2	2016-11-24	2016-11-24	2205	0	0	770861	0	42395753	18247920	14892994	44036791	0	0	0	2	1.86079e-08	0.0012-0.28mg/L
GT20	Transfer	FV3	CLD	Yes	Yes	11.6	3.47418	3	2017-03-02	2017-03-02	2303	384311548	54350959	14207790	0	14881415	6346708	5974006	23072036	0	0	0	2	4.52e-09	0.003-1.8mg/L
GT20	Transfer	FV3	CLD	Yes	Yes	12.6	1.37949	3	2018-02-15	2018-02-15	2653	38520406	20764514	6079758	0	3744314	2115210	1589254	3663286	0	0	0	2	1.79059e-08	0.019-1.94mg/L
GT20	Transfer	FV3	CLD	Yes	Yes	12.6	1.29613	3	2018-06-29	2018-06-29	2787	52834381	46379953	16640756	0	6653816	2146268	2658986	6049514	22498	0	0	2	1.2266e-08	0.018-1.92mg/L
GT33	Transfer	Bl	CLD	Yes	No	5.6	1.39754	1	2013-10-02	2013-10-02	1056	2265211882	0	0	0	0	0	0	0	0	0	0	1	6.16957e-10	0.00005-0.054mg/L
GT33	Transfer	Bl	CLD	Yes	No	5.6	0.948827	1	2014-08-27	2014-08-27	1385	31687764	5669549	2333910	0	0	0	0	0	21795	0	0	1	2.9943e-08	0.0006-0.52mg/L
GT33	Transfer	Bl	CLD	Yes	No	7.6	0	2	2016-11-24	2016-11-24	2205	0	4140646	9433044	0	48880090	17775732	5023732	505297	0	0	0	2	1.86079e-08	0.0012-0.28mg/L
GT33	Transfer	Bl	CLD	Yes	No	9.6	6.26715	3	2017-03-02	2017-03-02	2303	693268287	116523593	38438668	0	12675461	10614789	1315780	559042	0	0	0	2	4.52e-09	0.003-1.8mg/L
GT33	Transfer	Bl	CLD	Yes	No	9.6	0.414183	3	2018-02-15	2018-02-15	2653	11565540	5723280	2296342	0	3595580	2589260	353162	62100	0	0	0	2	1.79059e-08	0.019-1.94mg/L
GT4	Transfer	FV1,2,3	CLD	No	No	6	1.22152	1	2013-10-02	2013-10-02	1056	1979910586	297498723	123977484	0	0	0	0	0	0	0	0	1	6.16957e-10	0.00005-0.054mg/L
GT4	Transfer	FV1,2,3	CLD	No	No	6	3.87514	1	2014-08-27	2014-08-27	1385	129417140	10804811	3777467	0	0	0	0	0	30810	0	0	1	2.9943e-08	0.0006-0.52mg/L
GT4	Transfer	FV1,2,3	CLD	No	No	8	0	2	2016-11-24	2016-11-24	2205	0	6289484	1397306	0	14629478	8736363	0	0	0	0	0	2	1.86079e-08	0.0012-0.28mg/L
GT4	Transfer	FV1,2,3	CLD	No	No	10	2.83944	3	2017-03-02	2017-03-02	2303	314097469	36495786	5359643	0	6185578	4500653	502816	75942	0	0	0	2	4.52e-09	0.003-1.8mg/L
GT4	Transfer	FV1,2,3	CLD	No	No	11	3.16995	3	2018-02-15	2018-02-15	2653	88516826	17155080	3031508	0	673272	570090	202174	0	0	0	0	2	1.79059e-08	0.019-1.94mg/L
GT4	Transfer	FV1,2,3	CLD	No	No	11	2.52813	3	2018-06-29	2018-06-29	2787	103054744	38079184	7633012	0	2343114	7847718	55532	0	0	0	0	2	1.2266e-08	0.018-1.92mg/L
(B) Slurry samples from original microcosms and transfers
													Hydrochlordecones			Carboxylated polychloroindenes				Polychloroindenes
												CLD	MHCLD	DHCLD	THCLD	C10Cl4O2H4	C10Cl3O2H5	C10Cl2O2H6	C10ClO2H7	C9Cl5H3	C9Cl4H4	C9Cl3H5
													A9a	A8a	A7a	C4a-b	C3a-e	C2a-d	C1a-b	B5a	B4a	B3a
Sample	Sample description	Site	Amendment	Soil/sludge in MC	Methane production	CLD accum. to date (mg)	CLD conc (mg/l)	Sample prep metod	Sampling date	Analysis date	Day (from MC setup)	m/z 506.6797 Area	m/z 472.7198 Area	m/z 438.7589 Area	m/z 402.8007 Area	m/z 294.8893 Area	m/z 260.9282 Area	m/z 226.9672 Area	m/z 193.0062 Area	m/z 286.8575 Area	m/z 252.8965 Area	m/z 216.9384 Area	Dilution factor	Rf CLD (mg/(l*area))	Conc. range for CLD standards
G17	Unamended microcosm control	FV1,2,3	none	Yes	NA	0	0.0102922	4	2019-03-07	2019-03-07	3038	401796	0	0	0	0	0	0	0	0	0	0	2	1.28078e-08	0.016-1.7mg/L
G18	Unamended microcosm control	FV1,2,3	none	Yes	NA	0	0.0100188	4	2019-03-07	2019-03-07	3038	391120	0	0	0	0	0	0	0	0	0	0	2	1.28078e-08	0.016-1.7mg/L
Medium1	Medium control	NA	CLD	No	NA		9.83654	4	2019-03-07	2019-03-07	3038	384006692	11258	0	0	0	0	0	0	0	0	0	2	1.28078e-08	0.016-1.7mg/L
Medium2	Medium control	NA	CLD	No	NA		4.13671	4	2019-03-07	2019-03-07	3038	161492324	11004	0	0	0	0	0	0	0	0	0	2	1.28078e-08	0.016-1.7mg/L
G1 (poisoned control)	Poisoned microcosm control	FV1,2	CLD	Yes	NA	0.8	5.27371	4	2018-06-29	2018-06-29	2787	214973750	28505112	2313327	0	0	0	2617433	402798	143308	65984	303268	2	1.2266e-08	0.018-1.92mg/L
G1 (poisoned control)	Poisoned microcosm control	FV1,2	CLD	Yes	NA	0.8	5.08116	4	2019-03-07	2019-03-07	3038	198362384	18926470	1377994	0	0	0	1443784	264214	119164	73214	350280	2	1.28078e-08	0.016-1.7mg/L
G3	Poisoned microcosm control	FV1,2	CLD	Yes	NA		5.10474	4	2019-03-07	2019-03-07	3038	199282946	16226468	1204034	0	0	0	1407136	163382	455470	797136	0	2	1.28078e-08	0.016-1.7mg/L
G28 (poisoned control)	Poisoned microcosm control	Bl	CLD	Yes	NA	0.8	6.90061	4	2018-06-29	2018-06-29	2787	281291209	707342	1028	0	0	0	0	0	0	0	0	2	1.2266e-08	0.018-1.92mg/L
G28 (poisoned control)	Poisoned microcosm control	Bl	CLD	Yes	NA	0.8	6.91998	4	2019-03-07	2019-03-07	3038	270147628	420344	0	0	0	0	0	0	0	0	0	2	1.28078e-08	0.016-1.7mg/L
G30	Poisoned microcosm control	Bl	CLD	Yes	NA	0.8	5.91266	4	2019-03-07	2019-03-07	3038	230823232	282032	0	0	0	0	0	0	0	0	0	2	1.28078e-08	0.016-1.7mg/L
G41	Poisoned microcosm control	Fr	CLD	Yes	NA	0.8	6.4821	4	2019-03-07	2019-03-07	3038	253053326	907660	914	0	0	0	0	0	0	0	0	2	1.28078e-08	0.016-1.7mg/L
G50	Poisoned microcosm control	Gc	CLD	Yes	NA	0.8	5.49371	4	2019-03-07	2019-03-07	3038	214467716	368826	0	0	0	0	0	0	0	0	0	2	1.28078e-08	0.016-1.7mg/L
G59	Poisoned microcosm control	Vin	CLD	Yes	NA	0.8	6.54378	4	2019-03-07	2019-03-07	3038	255461312	184838	0	0	0	0	0	0	0	0	0	2	1.28078e-08	0.016-1.7mg/L
G4	Orig. microcosm	FV1,2	CLD	Yes	Yes	1.6	8.32998	4	2019-03-07	2019-03-07	3038	325192274	27598076	3119342	0	0	0	1054848	752852	203368	51366	605120	2	1.28078e-08	0.016-1.7mg/L
G19	Orig. microcosm	FV3	CLD	Yes	Yes	1.6	10.6749	4	2019-03-07	2019-03-07	3038	416734172	88470988	11078226	0	0	0	2696220	1298760	430000	408136	1460734	2	1.28078e-08	0.016-1.7mg/L
G31	Orig. microcosm	Bl	CLD	Yes	Yes	1.6	10.572	4	2019-03-07	2019-03-07	3038	412719588	27571302	1282926	0	95190	379924	410352	0	898098	104030	0	2	1.28078e-08	0.016-1.7mg/L
G45	Orig. microcosm	Fr	CLD	Yes	Yes	1.6	5.05188	4	2019-03-07	2019-03-07	3038	197219322	38328056	13346420	0	361072	428362	302040	0	695060	0	0	2	1.28078e-08	0.016-1.7mg/L
G54	Orig. microcosm	Gc	CLD	Yes	Yes	1.6	7.24198	4	2019-03-07	2019-03-07	3038	282718196	85100110	25625724	0	672324	1346824	66582	0	861082	0	0	2	1.28078e-08	0.016-1.7mg/L
G63	Orig. microcosm	Vin	CLD	Yes	Yes	1.6	11.0926	4	2019-03-07	2019-03-07	3038	433042446	7437714	154648	0	2955114	13218556	0	0	243900	0	0	2	1.28078e-08	0.016-1.7mg/L
G14	Orig. microcosm	FV1,2	CLD+TCE	Yes	Yes	0.8	6.40083	4	2019-03-07	2019-03-07	3038	249880558	110816582	24180506	0	833018	2971672	362122	0	1166712	837854	0	2	1.28078e-08	0.016-1.7mg/L
GT15	Transfer	FV1,2	CLD+TCE	Yes	Yes	8.8	12.8128	4	2018-04-06	2018-04-06	2703	160769606	50844744	11711334	0	396492	4699452	26920022	153484	0	43031	0	2	3.98484e-08	0.18-1.94mg/L
GT15	Transfer	FV1,2	CLD+TCE	Yes	Yes	8.8	13.6939	4	2019-03-07	2019-03-07	3038	534593832	170948460	41631056	23202	35364	2217554	5700518	0	60668	5070352	271708	2	1.28078e-08	0.016-1.7mg/L
GT3	Transfer	FV1,2	CLD	Some	No	7.75	13.9452	4	2019-03-07	2019-03-07	3038	544403384	258162654	99709938	297170	1532330	7882840	1715260	0	505542	461600	0	2	1.28078e-08	0.016-1.7mg/L
GT5	Transfer	FV1,2	CLD	Yes	Yes	11.6	22.1305	4	2018-04-06	2018-04-06	2703	277683714	44183637	7854321	0	7660628	0	31800834	0	94042	0	0	2	3.98484e-08	0.18-1.94mg/L
GT5	Transfer	FV1,2	CLD	Yes	Yes	11.6	21.9799	4	2018-04-09	2018-04-09	2706	1571674386	248006806	50732858	0	32585300	7947016	10323212	18605336	10408356	2688420	0	2	6.99251e-09	0-1.94mg/L (one data point)
GT5	Transfer	FV1,2	CLD	Yes	Yes	11.6	22.2694	4	2018-06-29	2018-06-29	2787	907774451	155627612	39060428	27987	16805090	4103166	5678074	13442206	6587287	1875338	0	2	1.2266e-08	0.018-1.92mg/L
GT5	Transfer	FV1,2	CLD	Yes	Yes	11.6	30.038	4	2019-03-07	2019-03-07	3038	1172645784	156315370	31642792	22344	4365818	1095312	1585716	6248364	5377756	1939646	0	2	1.28078e-08	0.016-1.7mg/L
GT20	Transfer	FV3	CLD	Yes	Yes	12.6	15.4102	4	2018-04-06	2018-04-06	2703	193360490	48257344	8136677	0	3625112	1848436	0	3583366	96443	0	0	2	3.98484e-08	0.18-1.94mg/L
GT20	Transfer	FV3	CLD	Yes	Yes	12.6	13.2594	4	2018-04-09	2018-04-09	2706	948115860	257133150	52346552	0	18140440	5947110	5881888	9404682	8828088	3356262	0	2	6.99251e-09	0-1.94mg/L (one data point)
GT20	Transfer	FV3	CLD	Yes	Yes	12.6	11.9844	4	2018-06-29	2018-06-29	2787	488523518	143319635	35242583	25926	7450959	2850256	3870828	6834659	4362410	1634151	0	2	1.2266e-08	0.018-1.92mg/L
GT20	Transfer	FV3	CLD	Yes	Yes	12.6	20.5954	4	2019-03-07	2019-03-07	3038	804019624	198712142	38460048	35200	1537738	1498164	1530008	3372596	5816674	2915144	0	2	1.28078e-08	0.016-1.7mg/L
GT33	Transfer	Bl	CLD	Yes	No	9.6	13.4206	4	2018-04-06	2018-04-06	2703	168395972	25956791	9216060	0	3621182	15967008	20163236	16468	0	0	0	2	3.98484e-08	0.18-1.94mg/L
GT33	Transfer	Bl	CLD	Yes	No	9.6	14.9347	4	2019-03-07	2019-03-07	3038	583032616	96890076	36766498	33050	2771456	6329076	458748	0	1574566	438934	0	2	1.28078e-08	0.016-1.7mg/L
GT4	Transfer	FV1,2,3	CLD	No	No	11	10.5269	4	2018-06-29	2018-06-29	2787	429108848	41526106	9296802	0	2302152	7648487	104500	0	3909853	103772	0	2	1.2266e-08	0.018-1.92mg/L
GT4	Transfer	FV1,2,3	CLD	No	No	11	14.6569	4	2019-03-07	2019-03-07	3038	572187332	35282194	6498586	0	1065726	4179588	30870	0	1427380	0	0	2	1.28078e-08	0.016-1.7mg/L
(C) Field samples, slurry
													Hydrochlordecones			Carboxylated polychloroindenes				Polychloroindenes
												CLD	MHCLD	DHCLD	THCLD	C10Cl4O2H4	C10Cl3O2H5	C10Cl2O2H6	C10ClO2H7	C9Cl5H3	C9Cl4H4	C9Cl3H5
													A9a	A8a	A7a	C4a-b	C3a-e	C2a-d	C1a-b	B5a	B4a	B3a
Sample	Sample description			Site			CLD conc (mg/l)	Sample prep metod	Sampling date	Analysis date	Day (from MC setup)	m/z 506.6797 Area	m/z 472.7198 Area	m/z 438.7589 Area	m/z 402.8007 Area	m/z 294.8893 Area	m/z 260.9282 Area	m/z 226.9672 Area	m/z 193.0062 Area	m/z 286.8575 Area	m/z 252.8965 Area	m/z 216.9384 Area	Dilution factor	Rf CLD (mg/(l*area))	Conc. range for CLD standards
AgSoil 1	Slurry of soil and water from agricultural area		Agricultural banana production area, Fond Val, Goyave, Guadeloupe (close to a river)				0.0256149	4	Spring 2018	2018-06-29	NA	1044148	57350	0	0	0	0	0	0	0	0	0	2	1.2266e-08	0.018-1.92mg/L
AgSoil 1	Slurry of soil and water from agricultural area		Agricultural banana production area, Fond Val, Goyave, Guadeloupe (close to a river)				0.00977639	5	Spring 2018	2018-06-29	NA	3985174	267216	0	0	0	0	0	0	2530	0	0	0.2	1.2266e-08	0.018-1.92mg/L
AgSoil 1	Slurry of soil and water from agricultural area		Agricultural banana production area, Fond Val, Goyave, Guadeloupe (close to a river)				0.00983305	6	Spring 2018	2018-09-25	NA	118201674	7075406	168144	0	0	0	0	0	41726	33084	0	0.025	3.32755e-09	0.0175-1.83 mg/L
AgSoil 2	Slurry of soil and water from agricultural area		Agricultural banana production area, Fond Val, Goyave, Guadeloupe (close to a banana plant)				0.0403161	4	Spring 2018	2018-06-29	NA	1643414	179370	0	0	0	0	0	0	0	0	0	2	1.2266e-08	0.018-1.92mg/L
AgSoil 2	Slurry of soil and water from agricultural area		Agricultural banana production area, Fond Val, Goyave, Guadeloupe (close to a banana plant)				0.0187906	5	Spring 2018	2018-06-29	NA	7659648	583800	0	0	0	0	0	0	21467	0	0	0.2	1.2266e-08	0.018-1.92mg/L
AgSoil 2	Slurry of soil and water from agricultural area		Agricultural banana production area, Fond Val, Goyave, Guadeloupe (close to a banana plant)				0.0164473	6	Spring 2018	2018-09-25	NA	197710112	13789786	119828	0	0	0	0	0	130082	43647	0	0.025	3.32755e-09	0.0175-1.83 mg/L
AgSoil 3	Slurry of soil and water from agricultural area		Agricultural banana production area, Fond Val, Goyave, Guadeloupe (close to a stream)				0.146965	4	Spring 2018	2018-06-29	NA	5990758	149696	0	0	0	0	0	0	0	0	0	2	1.2266e-08	0.018-1.92mg/L
AgSoil 3	Slurry of soil and water from agricultural area		Agricultural banana production area, Fond Val, Goyave, Guadeloupe (close to a stream)				0.109903	5	Spring 2018	2018-06-29	NA	44799894	1106204	968	0	0	0	0	0	16207	0	0	0.2	1.2266e-08	0.018-1.92mg/L
AgSoil 3	Slurry of soil and water from agricultural area		Agricultural banana production area, Fond Val, Goyave, Guadeloupe (close to a stream)				0.092835	6	Spring 2018	2018-09-25	NA	1115955484	32038472	481434	0	0	0	0	0	185861	5939	0	0.025	3.32755e-09	0.0175-1.83 mg/L
AgSoil 4	Slurry of soil and water from agricultural area		Agricultural banana production area, Fond Val, Goyave, Guadeloupe (close to a coconut tree)				0.0310764	4	Spring 2018	2018-06-29	NA	1266776	0	0	0	0	0	0	0	0	0	0	2	1.2266e-08	0.018-1.92mg/L
AgSoil 4	Slurry of soil and water from agricultural area		Agricultural banana production area, Fond Val, Goyave, Guadeloupe (close to a coconut tree)				0.0247008	5	Spring 2018	2018-06-29	NA	10068858	790506	3646	0	0	0	0	0	143741	0	0	0.2	1.2266e-08	0.018-1.92mg/L
AgSoil 4	Slurry of soil and water from agricultural area		Agricultural banana production area, Fond Val, Goyave, Guadeloupe (close to a coconut tree)				0.0316213	6	Spring 2018	2018-09-25	NA	380114826	30849792	534798	0	0	0	0	0	933256	255503	0	0.025	3.32755e-09	0.0175-1.83 mg/L
AgSoil 5	Slurry of soil and water from agricultural area		Agricultural banana production area, Fond Val, Goyave, Guadeloupe (close to sea)				0.0477843	4	Spring 2018	2018-06-29	NA	1947842	0	0	0	0	0	0	0	0	0	0	2	1.2266e-08	0.018-1.92mg/L
AgSoil 5 (5mL only)	Slurry of soil and water from agricultural area		Agricultural banana production area, Fond Val, Goyave, Guadeloupe (close to sea)				0.0472883	5	Spring 2018	2018-09-25	NA	142111434	10335486	46828	0	0	0	0	0	97000	14420	0	0.1	3.32755e-09	0.0175-1.83 mg/L
AgSoil 5	Slurry of soil and water from agricultural area		Agricultural banana production area, Fond Val, Goyave, Guadeloupe (close to sea)				0.0333399	5	Spring 2018	2018-06-29	NA	13590444	1067918	0	0	0	0	0	0	145927	0	0	0.2	1.2266e-08	0.018-1.92mg/L
AgSoil 5	Slurry of soil and water from agricultural area		Agricultural banana production area, Fond Val, Goyave, Guadeloupe (close to sea)				0.0234126	6	Spring 2018	2018-09-25	NA	281439740	23339904	180586	0	0	0	0	0	315103	218390	0	0.025	3.32755e-09	0.0175-1.83 mg/L
AgSoil 6	Slurry of soil and water from agricultural area		Agricultural banana production area, Fond Val, Goyave, Guadeloupe (close to a bridge)				0.0224068	4	Spring 2018	2018-06-29	NA	913372	1422	0	0	0	0	0	0	0	0	0	2	1.2266e-08	0.018-1.92mg/L
AgSoil 6	Slurry of soil and water from agricultural area		Agricultural banana production area, Fond Val, Goyave, Guadeloupe (close to a bridge)				0.0203329	5	Spring 2018	2018-06-29	NA	8288364	117382	0	0	0	0	0	0	3417	0	0	0.2	1.2266e-08	0.018-1.92mg/L
AgSoil 6	Slurry of soil and water from agricultural area		Agricultural banana production area, Fond Val, Goyave, Guadeloupe (close to a bridge)				0.0148242	6	Spring 2018	2018-09-25	NA	178199882	2254452	0	0	0	0	0	0	49144	62169	0	0.025	3.32755e-09	0.0175-1.83 mg/L
AC-1	Activated carbon sludge sample		Water treatment facility of CLD-contaminated water, Belle eau Cadeau, Capesterre, Guadeloupe)				0.0438278	4	Spring 2018	2018-06-29	NA	1786562	335546	209624	0	0	0	0	0	0	0	0	2	1.2266e-08	0.018-1.92mg/L
AC-1	Activated carbon sludge sample		Water treatment facility of CLD-contaminated water, Belle eau Cadeau, Capesterre, Guadeloupe)				0.00017058	5	Spring 2018	2018-06-29	NA	69534	0	0	0	0	0	0	0	0	0	0	0.2	1.2266e-08	0.018-1.92mg/L
AC-1	Activated carbon sludge sample		Water treatment facility of CLD-contaminated water, Belle eau Cadeau, Capesterre, Guadeloupe)				0.0017732	6	Spring 2018	2018-09-25	NA	21315360	2205724	1019516	0	0	0	0	0	0	0	0	0.025	3.32755e-09	0.0175-1.83 mg/L
AC-2	Activated carbon sludge sample		Water treatment facility of CLD-contaminated water, Belle eau Cadeau, Capesterre, Guadeloupe)				0.119256	4	Spring 2018	2018-06-29	NA	4861268	521702	4288	0	0	0	0	0	0	0	0	2	1.2266e-08	0.018-1.92mg/L
AC-2	Activated carbon sludge sample		Water treatment facility of CLD-contaminated water, Belle eau Cadeau, Capesterre, Guadeloupe)				0.00856716	5	Spring 2018	2018-06-29	NA	3492252	161706	0	0	0	0	0	0	0	0	0	0.2	1.2266e-08	0.018-1.92mg/L
AC-2	Activated carbon sludge sample		Water treatment facility of CLD-contaminated water, Belle eau Cadeau, Capesterre, Guadeloupe)				0.0935535	6	Spring 2018	2018-09-25	NA	1124592736	85436812	5531596	0	0	0	0	0	0	0	0	0.025	3.32755e-09	0.0175-1.83 mg/L
AC-3	Activated carbon sludge sample		Water treatment facility of CLD-contaminated water, Belle eau Cadeau, Capesterre, Guadeloupe)				0.0807646	4	Spring 2018	2018-06-29	NA	3292226	51958	0	0	0	0	0	0	0	0	0	2	1.2266e-08	0.018-1.92mg/L
AC-3	Activated carbon sludge sample		Water treatment facility of CLD-contaminated water, Belle eau Cadeau, Capesterre, Guadeloupe)				0.045901	5	Spring 2018	2018-06-29	NA	18710724	269246	0	0	0	0	0	0	0	0	0	0.2	1.2266e-08	0.018-1.92mg/L
AC-3	Activated carbon sludge sample		Water treatment facility of CLD-contaminated water, Belle eau Cadeau, Capesterre, Guadeloupe)				0.177187	6	Spring 2018	2018-09-25	NA	2129943190	79593564	2453078	0	0	0	0	0	0	0	0	0.025	3.32755e-09	0.0175-1.83 mg/L
(D) Standards (LC/MS method was modified for improvement over time, see SMD2 for method details for each run)
Standard (purchased from Accustandard)	Date standards were run	Day	Date standards were made	Standard preparation method	Concentration (mg/l)	CLD area counts m/z 506.6808	Rf (mg/(l*area))
CLD standard L1	2013-10-02	1056	2013-09-13	Serial dilution of CLD in methanol	4.69281e-05	4872874	6.16957e-10
CLD standard L2					0.000470873	3791412
CLD standard L3					0.00473917	15296509
CLD standard L4					0.0542778	86221506
CLD standard L1	2014-08-27	1385	2014-04-28	Serial dilution of CLD in methanol	0.000603218	21842	2.9943e-08
CLD standard L2					0.00291383	131158
CLD standard L3					0.0277867	1187677
CLD standard L4					0.271876	1.00723e+07
CLD standard L5					0.524389	1.6903e+07
CLD standard L1	2016-11-24	2205	2014-11-18	Serial dilution of CLD in methanol	0.00124738	-	1.86079e-08
CLD standard L2					0.012243	613952
CLD standard L3					0.0281803	1410783
CLD standard L4					0.281482	1.51385e+07
CLD standard L1	2017-03-02	2303	2017-03-01	Serial dilutions of CLD in 50% mineral medium and 50% methanol	0.00327811	645268	4.52105e-09
CLD standard L2					0.0166912	3398552
CLD standard L3					0.171685	36959656
CLD standard L4					0.249151	57550638
CLD standard L5					0.975857	217779396
CLD standard L6					1.84575	406972932
CLD standard L7					2.80202	584357894
CLD standard L8					3.81435	780273387
CLD standard L1	2018-02-15	2653	2018-02-13	Serial dilutions of CLD in 50% mineral medium and 50% methanol	0.0185497	1073374	1.79059e-08
CLD standard L2					0.037356	2263763
CLD standard L3					0.18482	10979470
CLD standard L4					1.93929	108233389
CLD standard L5					4.04684	179498047
CLD standard L1	2018-04-06	2703	2018-02-13	Serial dilutions of CLD in 50% mineral medium and 50% methanol	0.18482	5164548	3.98484e-08
CLD standard L2					1.93929	48610677
CLD standard L3					4.04684	86216844
	2018-04-09	2706	2018-02-13	Serial dilutions of CLD in 50% mineral medium and 50% methanol	0	0	6.99251e-09
CLD standard L1					1.94	277439659
CLD standard L1	2018-06-29	2787	2018-06-27	Serial dilutions of CLD in 50% mineral medium and 50% methanol	0.017575	1766308	1.2266e-08
CLD standard L2					0.175761	18902386
CLD standard L3					1.92694	156540520
CLD standard L4					3.88062	266860285
CLD standard L5					8.64698	444112061
CLD standard L1	2018-09-25	NA	2018-09-24	Serial dilutions of CLD in 50% mineral medium and 50% methanol	0.0175	6739561	3.32755e-09
CLD standard L2					0.175	66596522
CLD standard L3					1.826	547028698
CLD standard L4					3.74	924564422
CLD standard L1	2019-03-07	3038	2019-03-07	Serial dilutions of CLD in 50% mineral medium and 50% methanol	0.0157834	1259775	1.28078e-08
CLD standard L2					0.158627	13329683
CLD standard L3					1.66834	130163125
CLD standard L4					3.41142	238818223
Purified metabolite B1 (2,4,5,6,7-pentachloro-1H-indene from Genoscope)	Date standards were run	Day	Date standards were made	Standard preparation method	Concentration (mg/l)	B1 area counts m/z 286.8575	Rf (mg/(l*area))
B1 standard L1	2017-11-03	2549	2017-11-03	Serial dilutions of B1 in 50% mineral medium and 50% methanol	0.0328377	70188	6.33677e-07
B1 standard L2					0.318545	500115
B1 standard L3					1.55638	513830
B1 standard L4					3.10289	579275
B1 standard L1	2019-03-07	3038	2019-03-07	Dilutions of B1 in 50% mineral medium and 50% methanol	0.0197141	236778	8.04124e-08
B1 standard L2					0.098667	1135134
B1 standard L3					0.198021	2504992
B1 standard L4					0.500577	4249298
B1 standard L5					1.02519	7148172
Standards in bold were used to calculate Rf values
