# Supplementary material for: Evidence for extensive anaerobic dechlorination and transformation of the pesticide chlordecone (C10Cl10O) by indigenous microbes in microcosms from Guadeloupe soil
Source: PLoS One. 2020 Apr 13;15(4):e0231219. doi: 10.1371/journal.pone.0231219 (PMC7153859; doi:10.1371/journal.pone.0231219)
Supplement: S8 Table — (XLSX) [file pone.0231219.s009.xlsx]

## Sheet: Sheet1
Table S8: Normalized LC/MS Area Counts of Metabolites in Transfer GT20 Over the Course of the Study
Normalization based on CLD response was applied to metabolites in order to compare metabolite results from runs on different dates as standards were unavailable for these compounds
Normalized data were used in Figure 3
Calculating an average Rf value for normalization:
Date of LCMS run	Rf (mg/(l*area))
2017-03-02	4.52e-09
2018-02-15	1.79059e-08
2018-06-29	1.2266e-08
Rf (max)	1.79059e-08
Rf (min)	4.52e-09
Rf (average)	1.1564e-08
Rf (median)	1.2266e-08
Normalizing:	Area (raw) x Rfactual*dil/Rfaverage
Rf average:	1.1564e-08
Liquid samples from transfer GT20 taken at different timepoints (sample preparation method 3, liquid only)
m/z values listed in this table are the tracked m/z values that were used for calibration and reporting - corresponding monoisotopic m/z values are listed in Table S6
Microcosm setup date:		2010-11-11			Normalized Area Counts for Metabolites
						Hydrochlordecones		Carboxylated polychloroindenes				Polyhloroindenes
					CLD	MHCLD	DHCLD	C10Cl4O2H4	C10Cl3O2H5	C10Cl2O2H6	C10ClO2H7	C9Cl5H3	C9Cl4H4
						A8a	A7a	C4a-b	C3a-e	C2a-d	C1a-b	B5a	B4a
CLD accum. to date (mg)	CLD conc (low range) (mg/l)	Sampling date	Analysis date	Day (from MC setup)	m/z 506.6797 Area	m/z 472.7198 Area	m/z 438.7588 Area	m/z 294.8893 Area	m/z 260.9282 Area	m/z 226.9672 Area	m/z 193.0062 Area	m/z 286.8575 Area	m/z 252.8965 Area	Dilution factor	Rf CLD (mg/(l*area))	Conc. range for CLD standards
0.8	0.335159	2010-11-25	2018-06-29	14	1.36622e+07	0	0	0	0	0	0	0	0	2	1.2266e-08	0.018-1.92mg/L
0.8	0.407869	2011-07-14	2018-06-29	245	1.66261e+07	648208	134173	0	0	0	310806	71224.3	0	2	1.2266e-08	0.018-1.92mg/L
0.8	0.139689	2012-02-16	2018-06-29	462	5.69417e+06	958481	246086	0	0	0	306419	115668	0	2	1.2266e-08	0.018-1.92mg/L
11.6	2.7159	2017-03-02	2017-03-02	2303	3.00432e+08	4.24883e+07	1.11068e+07	0	1.16334e+07	4.96147e+06	4.67012e+06	1.80363e+07	0	2	4.52e-09	0.003-1.8mg/L
12.6	4.27206	2018-02-15	2018-02-15	2653	1.19292e+08	6.43046e+07	1.88281e+07	0	1.15956e+07	6.55049e+06	4.92168e+06	1.13446e+07	0	2	1.79059e-08	0.019-1.94mg/L
12.6	2.74962	2018-06-29	2018-06-29	2787	1.12083e+08	9.8391e+07	3.53019e+07	0	1.41155e+07	4.55312e+06	5.6408e+06	1.28335e+07	47727.5	2	1.2266e-08	0.018-1.92mg/L
