# Supplementary material for: Evidence for extensive anaerobic dechlorination and transformation of the pesticide chlordecone (C10Cl10O) by indigenous microbes in microcosms from Guadeloupe soil
Source: PLoS One. 2020 Apr 13;15(4):e0231219. doi: 10.1371/journal.pone.0231219 (PMC7153859; doi:10.1371/journal.pone.0231219)
Supplement: S9 Table — (XLSX) [file pone.0231219.s010.xlsx]

## Sheet: Table S9 Sorption
Table S9: Estimating Sorption Coefficents for CLD and Metabolites to Soil in Microcosms and Transfers
Data for Table 1
Samples from June 29th 2018
Area from LC/MS analysis (raw data)
m/z values listed in this table are the tracked m/z values that were used for calibration and reporting - corresponding monoisotopic m/z values are listed in Table S6
			Hydrochlordecones		Polychloroindenes		Carboxylated polychloroindenes
		CLD	MHCLD, A9a	DHCLD, A8a	B5a	B4a	C4a-b	C3a-e	C2a-d	C1a-b
Sample	Sample prep method	506.681	472.72	438.759	286.858	252.897	294.889	260.928	226.967	193.006
GT5 (1 ml flitered sample)	3 (aqu. phase only)	79149540	36992598	13996211	12194	0	11091900	1888844	3380374	10873502
GT5 (1 ml slurry sample)	4 (with soil)	907774451	155627612	39060428	6587287	1875338	16805090	4103166	5678074	13442206
GT20 (1 ml flitered sample)	3 (aqu. phase only)	52834381	46379953	16640756	22498	0	6653816	2146268	2658986	6049514
GT20 (1 ml slurry sample)	4 (with soil)	488523518	143319635	35242583	4362410	1634151	7450959	2850256	3870828	6834659
G1 (1 ml flitered sample)	3 (aqu. phase only)	2583121	1226284	178335	0	0	0	0	1741672	402798
G1 (1 ml slurry sample)	4 (with soil)	214973750	28505112	2313327	143308	65984	0	0	2617433	3223598
G28 (1 ml flitered sample)	3 (aqu. phase only)	13043309	55094	0	0	0	0	0	0	0
G28 (1 ml slurry sample)	4 (with soil)	281291209	707342	1028	0	0	0	0	0	0
							nd not zeros
Calculations for sorption coefficient plots
		CLD		MHCLD (A9a)		DHCLD (A8a)		B5a		B4a		C4a-b		C3a-e		C2a-d		C1a-b
Sample	Mass of dry soil in 1 ml surry sample (g)	CLD conc (liq) (area/ml)	CLD conc on solids (area/g soil)	MHCLD conc (liq) (area/ml)	MHCLD conc on solids (area/g soil)	DHCLD conc (liq) (area/ml)	DHCLD conc on solids (area/g soil)	B1 conc (liq) (area/ml)	B1 conc on solids (area/g soil)	B2 conc (liq) (area/ml)	B2 conc on solids (area/g soil)	C1-C2 conc (liq) (area/ml)	C1-C2 conc on solids (area/g soil)	C3-C27conc (liq) (area/ml)	C3-C7 conc on solids (area/g soil)	C8-C11 conc (liq) (area/ml)	C8-C11 conc on solids (area/g soil)	C12-C13 conc (liq) (area/ml)	C12-C13 conc on solids (area/g soil)
GT5 (FV1,2; fluvisol)	0.086	79149540	9.63517e+09	36992598	1.37948e+09	13996211	2.91444e+08	12194	7.64546e+07	0	2.18063e+07	11091900	6.64324e+07	1888844	2.57479e+07	3380374	2.67174e+07	10873502	2.98687e+07
GT20 (FV 3; fluvisol)	0.0339	52834381	1.28522e+10	46379953	2.85958e+09	16640756	5.48726e+08	22498	1.28021e+08	0	4.8205e+07	6653816	2.35145e+07	2146268	2.07666e+07	2658986	3.57476e+07	6049514	2.31606e+07
G1 (FV1,2; fluvisol)	0.1578	2583121	1.34595e+09	1226284	1.7287e+08	178335	1.35297e+07	0	908162	0	418150	0	0	0	0	1741672	5.54982e+06	402798	1.78758e+07
G28 (Bl; andosol)	0.0862	13043309	3.11192e+09	55094	7.56668e+06	0	11925.8	0	0	0	0	0	0	0	0	0	0	0	0
Mt = (CL*VL) + (Cs*Ms)  Cs = (Mt - CL* VL )/ Ms
where; Cs is conc.of compound on solids, Mt is total mass of compound in 1ml slurry sample; CL is conc. of compound in filtered sample, Vl is liquid volume of sample, Ms is mass of solids in 1ml slurry sample
Summary of sorption coefficients for chlordecone and some of its transformation products (charts are shown below)
n=4
Compound	Slope or estimated Kd (ml/g soil)	Standard error of slope	Intercept	Standard error of intercept	R-squared	Standard error of regression
CLD	129.797	56.5592	1.94647e+09	2.71733e+09	0.724764	3.47999e+09
MHCLD (A9a)	52.234	12.1233	-581386	3.5969e+08	0.902741	5.04174e+08
DHCLD (A8a)	28.1845	6.00629	-3.70059e+06	6.53031e+07	0.916735	0.875102
B5a	5700	220	1.57705e+06	2.80595e+06	0.997088	4.12592e+06
B4a	NA	NA	NA	NA	NA	NA
C4a-b	5.5803	1.0229	-2.26985e+06	6.61538e+06	0.93703	9.62698e+06
C3a-e	11.2781	1.95399	251502	2.79329e+06	0.943365	3.9583e+06
C2a-d	9.80958	4.42737	-2.07846e+06	1.02717e+07	0.71053	1.11956e+07
C1a-b	2.06347	0.97119	8.78846e+06	6.04545e+06	0.692981	8.68365e+06
NA: Not applicable (sorption coefficient cannot be calculated for this compound because concentrations in filtered samples are below detection)
