# Supplementary material for: Evidence for extensive anaerobic dechlorination and transformation of the pesticide chlordecone (C10Cl10O) by indigenous microbes in microcosms from Guadeloupe soil
Source: PLoS One. 2020 Apr 13;15(4):e0231219. doi: 10.1371/journal.pone.0231219 (PMC7153859; doi:10.1371/journal.pone.0231219)
Supplement: S10 Table — (XLSX) [file pone.0231219.s011.xlsx]

## Sheet: Table S10 Mass bal. calc MC
Table S10: Mass Balance Calculations for CLD and its Dechlorinated Metabolites in Some Microcosms and Transfers
Data for Table 2
Raw data (area) and concentration calculations for mass balance assessment:
m/z values listed in this table are the tracked m/z values that were used for calibration and reporting - corresponding monoisotopic m/z values are listed in Table S6
Sampled and analyzed on March 7th 2019 (day 3038), using sample preparation method 4 (1ml slurry)																Molecular mass:	490.633	456.19	421.75	387.3	288.39	253.94	219.49	297.95	263.5	229.06	194.61
				Area counts from LCMS analysis, March 7th, 2019											Response factor from standards		Calculated mass in bottle (μmol)												INPUT	REMAINING		LOST			Products measured in bottles				CLD + metabolites	Products as % of CLD added, lost or remaining			Mass balance
					Hydrochlordecones			Polychloroindenes			Carboxylated polychloroindenes				Rf			Hydrochlordecones - ESTIMATES			Polychloroindenes - ESTIMATES			Carboxylated polychloroindenes - ESTIMATES
	Sample information			CLD	MHCLD, A9a	DHCLD, A8a	THCLD, A7a	B5a	B4a	B3a	C4a-b	C3a-e	C2a-d	C1a-b	Rf for CLD	Rf for B1	CLD	MHCLD, A9a	DHCLD, A8a	THCLD, A7a	B5a	B4a	B3a	C4a-b	C3a-e	C2a-d	C1a-b		Total CLD aded to date	CLD remaining after 8 years	% Recovered as CLD (CLDremaining/CLDadded)	CLD lost (CLDadded-CLDremaining)	% CLD lost (CLDlost/CLDadded)		Sum of MHCLD, DHCLD and THCLD* ESTIMATES	Sum of PCINs (B5a, B4a and B3a)** ESTIMATES	Sum of CPCINs (C4a-b)** ESTIMATES	Sum of HCLDs, PCINs and CPCINs ESTIMATES	Sum of all measured compounds after 8 years (incl. CLD) ESTIMATES	% Products/CLDadded ESTIMATES	% Products/CLDlost ESTIMATES	% Products/CLDremaining ESTIMATES	% initial mass accounted for after 8 years - ESTIMATES
	Sample	Liquid volume in bottle (l)	Dilution factor	m/z 506.6808 Area	m/z 472.7198 Area	m/z 438.7588 Area	m/z 402.8007 Area	m/z 286.8564 Area	m/z 252.8965 Area	m/z 216.9384 Area	m/z 294.8893 Area	m/z 260.9282 Area	m/z 226.9672 Area	m/z 193.0062 Area	(mg/(l*area))	(mg/(l*area))	m/z 506.6808 (μmol)	m/z 472.7198 (μmol) *	m/z 438.7588 (μmol) *	m/z 402.8007 (μmol) *	m/z 286.8575 (μmol)	m/z 252.8965 (μmol) **	m/z 216.9384 (μmol) **	m/z 294.8893 (μmol) **	m/z 260.9282 (μmol) **	m/z 226.9672 (μmol) **	m/z 193.0062 (μmol) **		(μmol)	(μmol)	%	(μmol)	%		(μmol)	(μmol)	(μmol)	(μmol)	(μmol)	%	%	%	%
CONTROLS	G17_unamended	0.08	2	401796	0	0	0	0	0	0	0	0	0	0	1.28078e-08	8.04124e-08	0.0016782	0	0	0	0	0	0	0	0	0	0		0	0.0016782	not applicable	not applicable	not applicable		0	0	0	0	0.0016782	0	0	0	NA
	G18_unamended	0.08	2	391120	0	0	0	0	0	0	0	0	0	0	1.28078e-08	8.04124e-08	0.0016336	0	0	0	0	0	0	0	0	0	0		0	0.0016336	not applicable	not applicable	not applicable		0	0	0	0	0.0016336	0	0	0	NA
	Medium1	0.2	2	384006692	11258	0	0	0	0	0	0	0	0	0	1.28078e-08	8.04124e-08	4.00973	0.00012643	0	0	0	0	0	0	0	0	0		4.07637	4.00973	0.983654	0.0666322	0.016346		0.00012643	0	0	0.00012643	4.00986	3.10153e-05	0.00189743	3.15307e-05	0.983685
	Medium2	0.2	2	161492324	11004	0	0	0	0	0	0	0	0	0	1.28078e-08	8.04124e-08	1.68628	0.000123577	0	0	0	0	0	0	0	0	0		8.15273	1.68628	0.206836	6.46646	0.793164		0.000123577	0	0	0.000123577	1.6864	1.51578e-05	0.00191105	7.32841e-05	0.206851
	G28_poisoned	0.08	2	270147628	420344	0	0	0	0	0	0	0	0	0	1.28078e-08	8.04124e-08	1.12833	0.00188822	0	0	0	0	0	0	0	0	0		1.63055	1.12833	0.691998	0.502212	0.308002		0.00188822	0	0	0.00188822	1.13022	0.00115803	0.00375981	0.00167346	0.693156
	G30_poisoned	0.08	2	230823232	282032	0	0	0	0	0	0	0	0	0	1.28078e-08	8.04124e-08	0.964087	0.00126691	0	0	0	0	0	0	0	0	0		1.63055	0.964087	0.591266	0.666459	0.408734		0.00126691	0	0	0.00126691	0.965354	0.000776986	0.00190096	0.0013141	0.592043
	G41_poisoned	0.08	2	253053326	907660	914	0	0	0	0	0	0	0	0	1.28078e-08	8.04124e-08	1.05694	0.00407728	4.44104e-06	0	0	0	0	0	0	0	0		1.63055	1.05694	0.64821	0.57361	0.35179		0.00408173	0	0	0.00408173	1.06102	0.00250329	0.00711585	0.00386185	0.650713
	G50_poisoned	0.08	2	214467716	368826	0	0	0	0	0	0	0	0	0	1.28078e-08	8.04124e-08	0.895775	0.0016568	0	0	0	0	0	0	0	0	0		1.63055	0.895775	0.549371	0.734772	0.450629		0.0016568	0	0	0.0016568	0.897431	0.0010161	0.00225485	0.00184957	0.550387
	G59_poisoned	0.08	2	255461312	184838	0	0	0	0	0	0	0	0	0	1.28078e-08	8.04124e-08	1.06699	0.000830308	0	0	0	0	0	0	0	0	0		1.63055	1.06699	0.654378	0.563553	0.345622		0.000830308	0	0	0.000830308	1.06782	0.00050922	0.00147335	0.000778175	0.654887
	AVERAGE																												1.63055	1.02243	0.627045	0.608121	0.372955		0.00194479	0	0	0.00194479	1.02437	0.00119272	0.00330096	0.00189543	0.628237
	STD																												0	0.0919754	0.0564077	0.0919754	0.0564077		0.00126038	0	0	0.00126038	0.0922395	0.00077298	0.00229992	0.00117307	0.0565697
ORIGINAL MICROCOSMS	G1_poisoned#	0.08	2	198362384	18926470	1377994	0	119164	73214	350280	0	0	1443784	264214	1.28078e-08	8.04124e-08	0.828507	0.0850193	0.00669554	0	0.00531628	0.00370942	0.0205326	0	0	0.0810954	0.0174676		1.63055	0.828507	0.508116	0.80204	0.491884		0.0917148	0.0295583	0.098563	0.219836	1.04834	0.134824	0.274096	0.26534	0.64294
	G3_poisoned#	0.08	2	199282946	16226468	1204034	0	455470	797136	0	0	0	1407136	0	1.28078e-08	8.04124e-08	0.832352	0.0728906	0.00585029	0	0.02032	0.0403873	0	0	0	0.0790369	0		1.63055	0.832352	0.510474	0.798195	0.489526		0.0787409	0.0607072	0.0790369	0.218485	1.05084	0.133995	0.273724	0.262491	0.644469
	G4	0.08	2	325192274	27598076	3119342	0	203368	51366	605120	0	0	1054848	752852	1.28078e-08	8.04124e-08	1.35824	0.123973	0.0151566	0	0.00907289	0.00260248	0.0354707	0	0	0.0592494	0.0497723		3.26109	1.35824	0.416499	1.90285	0.583501		0.139129	0.0471461	0.109022	0.295297	1.65354	0.0905516	0.155187	0.217411	0.50705
	G19	0.08	2	416734172	88470988	11078226	0	430000	408136	1460734	0	0	2696220	1298760	1.28078e-08	8.04124e-08	1.74059	0.397419	0.0538281	0	0.0191837	0.0206784	0.0856248	0	0	0.151443	0.0858632		3.26109	1.74059	0.533744	1.52051	0.466256		0.451247	0.125487	0.237306	0.81404	2.55463	0.249622	0.535375	0.467681	0.783365
	G31	0.08	2	412719588	27571302	1282926	0	898098	104030	0	95190	379924	410352	0	1.28078e-08	8.04124e-08	1.72382	0.123853	0.00623362	0	0.040067	0.00527073	0	0.00411047	0.0185507	0.0230489	0		3.26109	1.72382	0.528602	1.53727	0.471398		0.130086	0.0453377	0.04571	0.221134	1.94495	0.0678098	0.143848	0.128281	0.596412
	G45	0.08	2	197219322	38328056	13346420	0	695060	0	0	361072	428362	302040	0	1.28078e-08	8.04124e-08	0.823733	0.172173	0.064849	0	0.0310088	0	0	0.0155917	0.0209158	0.0169652	0		3.26109	0.823733	0.252594	2.43736	0.747406		0.237022	0.0310088	0.0534726	0.321503	1.14524	0.0985876	0.131906	0.390301	0.351182
	G54	0.08	2	282718196	85100110	25625724	0	861082	0	0	672324	1346824	66582	0	1.28078e-08	8.04124e-08	1.18084	0.382277	0.124513	0	0.0384156	0	0	0.0290321	0.0657618	0.00373982	0		3.26109	1.18084	0.362099	2.08025	0.637901		0.50679	0.0384156	0.0985337	0.643739	1.82458	0.1974	0.309452	0.545154	0.559499
	G63	0.08	2	433042446	7437714	154648	0	243900	0	0	2955114	13218556	0	0	1.28078e-08	8.04124e-08	1.8087	0.0334108	0.00075142	0	0.0108812	0	0	0.127607	0.645426	0	0		3.26109	1.8087	0.554631	1.45239	0.445369		0.0341623	0.0108812	0.773033	0.818077	2.62678	0.25086	0.563262	0.4523	0.80549
	G14 +TCE	0.08	2	249880558	110816582	24180506	0	1166712	837854	0	833018	2971672	362122	0	1.28078e-08	8.04124e-08	1.04368	0.497797	0.117491	0	0.0520507	0.0424503	0	0.0359711	0.145099	0.0203399	0		3.26109	1.04368	0.320041	2.21741	0.679959		0.615288	0.094501	0.20141	0.911199	1.95488	0.279415	0.41093	0.87306	0.599456
	AVERAGE																												2.89875	1.3828	0.442978	1.87829	0.557022		0.301961	0.056111	0.216927	0.574998	1.9578	0.167007	0.310864	0.400224	0.600351
	STD																												0.719003	0.386145	0.109223	0.386145	0.109223		0.221511	0.0397329	0.255474	0.289164	0.512265	0.0789842	0.162408	0.22262	0.137376
MICROCOSM TRANSFERS AMENDED REGULARLY	GT15	0.2	2	534593832	170948460	41631056	23202	60668	5070352	271708	35364	2217554	5700518	0	1.28078e-08	8.04124e-08	5.58214	1.91979	0.505703	0.00030691	0.00676648	0.642229	0.0398172	0.0038177	0.270693	0.800476	0		17.936	5.58214	0.311225	12.3539	0.688775		2.4258	0.688813	1.07499	4.1896	9.77174	0.233586	0.339132	0.750536	0.544811
	GT3	0.2	2	544403384	258162654	99709938	297170	505542	461600	0	1532330	7882840	1715260	0	1.28078e-08	8.04124e-08	5.68457	2.89922	1.2112	0.00393089	0.0563846	0.058468	0	0.165422	0.962244	0.24086	0		15.7959	5.68457	0.359876	10.1114	0.640124		4.11435	0.114853	1.36853	5.59773	11.2823	0.354378	0.553609	0.984724	0.714254
	GT5	0.12	2	1172645784	156315370	31642792	22344	5377756	1939646	0	4365818	1095312	1585716	6248364	1.28078e-08	8.04124e-08	7.34674	1.05327	0.230624	0.000177337	0.359878	0.14741	0	0.282785	0.0802217	0.133601	0.619635		23.6429	7.34674	0.310738	16.2962	0.689262		1.28407	0.507288	1.11624	2.9076	10.2543	0.12298	0.178422	0.395768	0.433717
	GT20	0.2	2	804019624	198712142	38460048	35200	5816674	2915144	0	1537738	1498164	1530008	3372596	1.28078e-08	8.04124e-08	8.39544	2.23158	0.467184	0.000465617	0.648751	0.369243	0	0.166005	0.182878	0.214846	0.55742		25.6811	8.39544	0.326911	17.2857	0.673089		2.69923	1.01799	1.12115	4.83837	13.2338	0.188402	0.279907	0.576309	0.515313
	GT33	0.2	2	583032616	96890076	36766498	33050	1574566	438934	0	2771456	6329076	458748	0	1.28078e-08	8.04124e-08	6.08793	1.0881	0.446612	0.000437177	0.175616	0.055597	0	0.299191	0.772579	0.0644181	0		19.5666	6.08793	0.31114	13.4786	0.68886		1.53515	0.231213	1.13619	2.90255	8.99048	0.148342	0.215344	0.476771	0.459482
	GT4	0.2	2	572187332	35282194	6498586	0	1427380	0	0	1065726	4179588	30870	0	1.28078e-08	8.04124e-08	5.97469	0.396226	0.07894	0	0.1592	0	0	0.11505	0.510195	0.00433482	0		22.42	5.97469	0.266489	16.4453	0.733511		0.475166	0.1592	0.629579	1.26395	7.23863	0.0563758	0.0768574	0.21155	0.322865
	AVERAGE																												20.8404	6.51192	0.314396	14.3285	0.685604		2.08896	0.453227	1.07445	3.61663	10.1286	0.184011	0.273879	0.565943	0.498407
	STD																												3.72255	1.1191	0.03018	2.81081	0.03018		1.27648	0.354295	0.241715	1.56802	2.03783	0.102752	0.163645	0.272787	0.130801
FOOTNOTES
# Microcosm G1 and G3 were amended with mercuric chloride and sodium Azide but still produced similar amounts of methane (and products) as un-poisoned microcosms so these were not included in the control microcosms that did not produce significant amounts of methane (See bottom of Table S5)
*Concentrations were estimated using response factor for CLD																														questionable value (seems low); CLD added >> solubility; perhaps sample was not shaken well
**Concentrations were estimated using response factor for B1
