# Supplementary material for: Evidence for extensive anaerobic dechlorination and transformation of the pesticide chlordecone (C10Cl10O) by indigenous microbes in microcosms from Guadeloupe soil
Source: PLoS One. 2020 Apr 13;15(4):e0231219. doi: 10.1371/journal.pone.0231219 (PMC7153859; doi:10.1371/journal.pone.0231219)
Supplement: S11 Table — (XLSX) [file pone.0231219.s012.xlsx]

## Sheet: Table S11 Sequencing raw data
Table S11: Data from Pyrotag and Illumina MiSeq sequencing (% relative abundance).
Data used in Figure 4
OTU	GT3_76 CLD/TCE	GT15_76 CLD/TCE	GT5_29 CLD	GT5_39 CLD	GT5_76 CLD	GT20_29 CLD	GT20_39 CLD	GT20_76 CLD	GT20_79 CLD	GT33_76 CLD	GT4_39 CLD	GT4_76 CLD	GT4_79 CLD	GT2_29 TCE	GT2_39 TCE	Kingdom	Phylum	Class	Order	Family	Genus	Species	OTUID	total	Max	Sequence
	%	%	%	%	%	%	%	%	%	%	%	%	%	%	%
OTU4	0	0	0	0	0	0	0	0	0	0.05	0	0	0	0	0	Bacteria	Firmicutes	Clostridia	D8A-2	NA	NA	NA	D8A-2_ASV4	0.05	0.05	GGGCCCGCACAAGCAGTGGAGCGTGTGGTTTAATTCGACGCAACGCGCAGAACCTTACCAGGGCTTGACACCATGGTGCAAAGCATGGAAACATGCTCCTCCCGCAAGGGACGCCATGACAGGTGTTGCATGGTTGTCGTCAGCTCGTGTCGTGAGATGTTGGGTTAAGTCCCGCAACGAGCGCAACCCCTATTTGGTGTTGCTACCGGGTAAAGCCGGGCACTCACCGAAGACTGCCGGAGACGATCCGGAGGAAGGTGGGGATGACGTCAAATCATCATGGCCCTTATGCCCTGGGCCACACACGCGCTACAATGGCCGGTACAACGGGCAGCTAAAGAGCGATCTGGAGCGAATCCCTTAAAGCCGGTCTCAGTTGGGATTGGGGGCTGAAACTCG…
OTU6	0	0	0	0	0.025	0	0	0	0	0	0	0	0	0	0	Bacteria	NA	NA	NA	NA	NA	NA	Bacteria_ASV6	0.025	0.025	GGACCCGCACAAGCAGCGGAGCGTGTGGTTTAATTCGATGCTACACGAAGAACCTTACCAGGGTTTGACATGCAAGTGGTAGGAAACTGAAAGGGGACCGACCCTTCGGGGAGCTTGCACAGGTGCTGCATGGCTGTCGTCAGCTCGTGTCGTGAGATGTTGGGTTAAGTCCCGCAACGAGCGCAACCCCTGCCTTTAGTTGCCAGCGAGTCAAGTCGGGCACTCTAGGGGGACTGCCGCAGTGAATGCGGAGGAAGGTGGGGATGACGTCAAATCCTCATGGCCCTTATGGCCTGGGCTACACACGCGCTACAATGGCCTGTACAGAGGGAAGCGAAAGAGTGATCTGGAGCGAATCTCAGAAAGCAGGTCTCAGTTCGGATTGCAGGCTGAAACCCG…
OTU10	0	0	0.1	0	0	0	0	0	0	0	0	0	0	0	0	Bacteria	Firmicutes	Clostridia	Clostridiales	TSAC18	NA	NA	TSAC18_ASV10	0.1	0.1	AATCCCCGAGAACGTATTCACCGCGGCGTGGCTGATCCGCGATTACTAGCAATTCCGGCTTCATGCAGGCGGGTTTCAGCCTGCAATCCGAACTGAGACCTGCTTTCTGAGATTCGCTCCAGGTCGCCCTTTCGCTGCCCTCTGTACAGGCCATTGTAGCGCGTGTGTGGCCCAGGCCATAAGGGCCATGAGGATTTGACGTCATCCCCACCTTCCTCCGAATCGTCTCCGGCGGTCTCCTGTGAGTGCCCGACTCTACGCTGGCAACACAGGACGGGGGTTGCGCTCGTTGCGGGACTTAACCCAACATCTCACGACACGAGCTGACGACAACCATGCAACACCTGTCACCCTGTCCGCAAAGCGGAACACCTGATCTCTCAGGCTGTCAGGGGATGTC
OTU12	0.125	0	0	0.075	0	0	0	0	0	0	0	0	0	0	0	Bacteria	Firmicutes	Clostridia	Clostridiales	TSAC18	NA	NA	TSAC18_ASV12	0.2	0.125	GGGCCCGCACAAGCAGTGGAGCGTGTGGTTTAATTCGAAGCTACGCGCAGAACCTTACCAGGCCTTGACATCCCCTGACAGCCTCAGAGATGAGGTGTTCTGCTTTGCAGACAGGGAGACAGGTGTTGCATGGTTGTCGTCAGCTCGTGTCGTGAGATGTTGGGTTAAGTCCCGCAACGAGCGCAACCCCCGTCCTGTGTTGCCAGCGTAAAGACGGGCACTCACAGGAGACTGCCGGAGACAATTCGGAGGAAGGTGGGGATGACGTCAAATCCTCATGGCCCTTATGGCCTGGGCTACACACGCGCTACAATGGCCTGTACAGAGGGAAGCGAAAGAGTGATCTGGAGCGAATCTCAGAAAGCAGGTCTCAGTTCGGATTGCAGGCTGAAACCCGCC…
OTU14	0	0	0.25	0	0	0	0	0	0	0	0	0	0	0	0	Bacteria	Caldiserica	Caldisericia	Caldisericales	LF045	NA	NA	LF045_ASV14	0.25	0.25	AATCCCCGGGAACGTATTCAACGCAGTATAGCTGACCTGCGTTTACTAGCAACTCCATCTTCACGAGGGCGAATTGCAGCCCTCGATCTGTACTGGGGCAGGGTTTAAGGATTGGCTCCGGATTGCTCCTTCGCATCCTGCTGTCCCTACCATTGTCGCATGTGTGTAGCCCTGGACATAAGGGGCGTGAGGATTTGACGTCATCCCCACCTTCCTCTAGCTTATCACTAGCGGTCCCAATAGAGTGCCCGGCCGAACCGGTGGCAACTATTGGCAGGGGTTGCGCTCGTTTAAAGGACTTAACCTTACATCTCACGACACGAGCTGACGACAACCATGCACCACCTGTGCAACAGTTACTATATTGCTATAGTAAGGGCCAAACTTTCATTCGGCTTTC
OTU18	0	0	0	0	0	0.175	0.175	0	0	0	0	0	0	0	0.125	Bacteria	Caldiserica	Caldisericia	Caldisericales	WCHB1-02	NA	NA	WCHB1-02_ASV18	0.475	0.175	AATACCCGGGAACGTATTCAACGCAATATGGCTGACTTGCGTTTACTAGCAACTCCATCTTCACGAGGGTGGGTTGCAACCCTCGATCTGTACTGAGGCCGGCTTTGGAGATTAGCTCCGCATTACTGCTTGGCAACTCATTGTTCCGACCATTGTCGCATGTGTGTAGCCCTGGACATAAGGGGCGTGATGATTTGACGTCGTCCACGCCTTCCTCCGACTCGTCGCCGGCGGTATCGTTATAGTAGCTGGATTGCTCCGTGGCAAATAACGACGTGGGTTGCGCTCGTTCAAGGACTTAACCTTACACCTCACGGCACGAGCTGACGACAACCATGCACCACCTGTGAAGCTGTTTTCATATTGCTATGAAAAGGGACCTAGTTTCTTAGGTCTTTCA
OTU20	0	0	0	0	0	0.05	0	0	0	0	0	0	0	0	0	Bacteria	NA	NA	NA	NA	NA	NA	Bacteria_ASV20	0.05	0.05	AAGGCCCGGGAACGTATTCAACGCGGCATGCTGATCCGCGTTTACTAGCAATTCCAGCTTCATGAAGGCGAGTTGCAGCCTTCAATCCGAATTGAGGATAGTTTTACGGGATTGGCTCCACCTTGCGGTTTAGCAACCCATTGTCCTATCCATTGTATCATGTGTGTGGCCCTGAGCATAAAGGGCATGAGGACTTGACGTCATCCCCACCTTCCTCCTGTTTTCCACAGGCAGTCTCCCGTGAGTATCCGGCCGAACCGCTGATAACACGGAATAGGGGTTGCGCTCGTTGCGGGACTTAACCCAACATTTCACAACACGAGCTGACGACAGCCATGCACCACCTGTCTTGCCCTCCCTTGCGGGTCACCCCATGCTTCCATGAGGATCAGGCAGATGT
OTU23	0	0	0	0	0	0	0	0	0	0	0	0	0	0.05	0	Bacteria	Chloroflexi	Anaerolineae	Anaerolineales	Anaerolineaceae	Longilinea	NA	Longilinea_ASV23	0.05	0.05	AAGGCCCGGGAACGTATTCACCGCAGTATAGCTGACCTGCGGTTACTAGCAACTCCGACTTCACGCAGGCGAGTTGCAGCCTACGATCTGAACTGAGACCGGCTTTGAGGATTGGCTCCGCCTCGCGGCTTAGCTACCCATTGTACCGGCCATTGTAGCGTGTGTGTAGCCCAGGATATAAAGGCCATGCTGACTTGACGTCATCCCCACCTTCCTCCGGCTTGACACCGGCAGTCCCGTGTGACACGTATAACACACAGTGAGGGTTGCGCTCGTTAGCGGACTTAACCGAACATCTCACGACACGAGCTGACGACAGCCATGCAACACCTGTTCAAGCTCCCCGAAGGGTCGTTCCTCTTTCGATTCACTACTACTTGTATGTCAAACCCTGGTAAGG
OTU24	0	0	0	0.05	0	0	0	0	0	0	0	0	0	0	0	Bacteria	Chloroflexi	Anaerolineae	Anaerolineales	Anaerolineaceae	NA	NA	Anaerolineaceae_ASV24	0.05	0.05	AAGGCCCGGGAACGTATTCACCGCAGTATAGCTGACCTGCGGTTACTAGCAACTCCGTCTTCACGTAGGCGAGTTGCAGCCTGCGATCTGAACTGAGACCAGCTTTGAGGATTGGCTCCGCCTCGCGGCTTAGCTACCCATTGTACTGGCCATTGTAGCGTGTGTGTAGCCCAGGATATAAAGGCCATGCGGACTTGACGTCATCCTCTCCTTCCTCCGGCTTAATACCGGCAGTCCCGTGTGACACGTATAACACACAGTAAGGGTTGCGCTCGTTAGCGGACTTAACCGAACATCTCACGACACGAGCTGACGACAGCCATGCAACACCTGTGCAAGCTCCCCGAAGGGTCGTTCCGCTTTCGCTTCACTACCACTTGCATGTCAAACCCTGGTAAGG
OTU26	0	0	0	0	0	0.075	0	0	0	0	0	0	0	0	0	Bacteria	Chloroflexi	Anaerolineae	Anaerolineales	Anaerolineaceae	NA	NA	Anaerolineaceae_ASV26	0.075	0.075	AAGGCCCGGGAACGTATTCGACCGCAGTATAGCTGACCTGCGGTTACTAGCAACTCCGTCTTCACGTAGGCGAGTTGCAGCCTGCGATCTGAACTGAGACCAGCTTTGAGGATTGGCTCCGCCTCGCGGCTTAGCTACCCATTGTACTGGCCATTGTAGCGTGTGTGTAGCCCAGGATATAAAGGCCATGCTGACTTGACGTCATCCCCACCTTCCTCCGGCTTGACACCGGCAGTCCCGTGTGACACGTATAACACACAGTGAGGGTTGCGCTCGTTAGCGGACTTAACCGAACATCTCACGACACGAGCTGACGACAGCCATGCAACACCTGTACAAGCTCCCCGAAGGGTCGTTCCGCTTTCGCTTCACTACCACTTGTATGTCAAACCCTGGTAAG
OTU27	0	0	0	0	0	0	0	0	0	0	0	0	0.075	0	0	Bacteria	Chloroflexi	Anaerolineae	Anaerolineales	Anaerolineaceae	Flexilinea	NA	Flexilinea_ASV27	0.075	0.075	GGGCCCGCACAAGCAGCGGAGCGTGTGGTTTAATTCGATGATACACGAAGAACCTTACCAGGGTTTGACATACAGGTGGTAGAGAAGCGAAAGTGGAACGACCCTTCGGGGAGCCTGAACAGGTGCTGCATGGCTGTCGTCAGCTCGTGTCGTGAGATGTTCGGTTAAGTCCGCTAACGAGCGCAACCCTTGTTGTGTGTTACACGTATCACACGAGACCGCCGGTAGAAAGCCGGAGGAAGGTAGGGATGACGTCAAGTCAGCATGGCCTATATATCCTGGGCTACACACACGCTAAAATGATCGATACAATGGGTAGCCAAGCCGCGAGGCGGAGCCAATCCTAAAAAGTCGGTCTCAGTTCAGATTGCAGGCTGCAACTCGCCTGCATGAAGATGG…
OTU30	0	4.525	0	0.225	0.3	0	0	0.175	0.3	0	0	0	0	0	0	Bacteria	Chloroflexi	Anaerolineae	Anaerolineales	Anaerolineaceae	NA	NA	Anaerolineaceae_ASV30	5.525	4.525	GGGCCCGCACAAGCAGCGGAGCGTGTGGTTTAATTCGATGTTACACGAAGAACCTTACCAGGGTTTGACATGCAAGTGGTAGAGAAGCGAAAGCGGATCGACCCTTCGGGGAGCTTGCACAGGTGCTGCATGGCTGTCGTCAGCTCGTGTCGTGAGATGTTCGGTTAAGTCCGCTAACGAGCGCAACCCTCGCTGTGTGTTATACGTGTCACACGGGACTGCCGGTATTAAGCCGGAGGAAGGTGAGGATGACGTCAAGTCAGCATGGCCTTTATATCCTGGGCTACACACACGCTACAATGGCCGGTACAATGGGTCGCGAAACCGCGAGGTGGAGCCAATCCTAAAAAGCCGGTCTCAGTTCAGATTGTAGGCTGCAACTCGCCTGCATGAAGACGG…
OTU31	0	0	0	0	0	0	0	0.05	0	0	0	0	0	0	0	Bacteria	Chloroflexi	Anaerolineae	Anaerolineales	Anaerolineaceae	NA	NA	Anaerolineaceae_ASV31	0.05	0.05	GTTCCCGCACAAGCGGAGTAGCGCGTGGTTTAATTCGACGGCAATCGAAGAACCTTACCAGGGTTTGAAATGTATCTGCATCCCACTGGAAACAGAGGGAGCCTTCGAGGGTGATACACAGGTGCTGCATGGCTGTCGTCAGCTCGTGTCGTGAGATGTTCGGTTAAGTCCGCTAACGAGCGCAACCCTCGCTGTGTGTTACAAGTGTCACACGGTACTGCCGGTCTTAAGCCGGAGGAAGGTGGGGATGACGTCAAGTCAGCATGGCCTTTATATCCTGGGCTACACACACGCTACAATGGTCGGTACAATAGGTTGCCAAGCCGCGAGGCGGAGCCAATCCATAAAGCCGGCCTCAGTTCAGATTGTAGGCTGCAACTCGCCTGCATGAAGATGGAG…
OTU32	0	0	0	0	0.025	0	0	0	0	0	0	0	0	0	0	Bacteria	Chloroflexi	Anaerolineae	Anaerolineales	Anaerolineaceae	NA	NA	Anaerolineaceae_ASV32	0.025	0.025	GGGCTCACACAAGCGGTGGAGCATGTGGATTAATTCGAAGCAACGCGCAGAACCTTACCTGGGTTTGACATGCTTGGATGGTTGCCTGGAAACAGGTTAATCTGCCCTTCGGGGTGAAACTTGCACAGGTGCTGCATGGCTGTCGTCAGCTCGTGTCGTGAGATGTTCGGTTAAGTCCGCTAACGAGCGCAACCCTCGCTGTGTGTTACAAGTGTCACACGGTACTGCCGGTCTTAAGCCGGAGGAAGGTGGGGATGACGTCAAGTCAGCATGGCCTTTATATCCTGGGCTACACACACGCTACAATGGTCGGTACAATAGGTTGCCAAGCCGCGAGGCGGAGCCAATCCATAAAGCCGGCCTCAGTTCAGATTGTAGGCTGCAACTCGCCTGCATGAA…
OTU33	0	0	0	0.05	0	0	0	0	0	0	0	0	0	0	0	Bacteria	Chloroflexi	Anaerolineae	Anaerolineales	Anaerolineaceae	Pelolinea	NA	Pelolinea_ASV33	0.05	0.05	AAGACCCGGGAACGTATTCACCGCAGTATTGCTGACCTGCGGTTACTAGCAACTCCATCTTCATGCAGGCGAGTTGCAGCCTACAATCTGAACTGAGGCCGGCTTTATGGATTGGCTCCGCCTCGCGGCTTGGCAACCTATTGTACCGACCATTGTAGCGTGTGTGTAGCCCAGGATATAAAGGCCATGCTGACTTGACGTCATCCTCGCCTTCCTCCGGCTTAAAACCGGCAGTCCCGTGTGACACATATAACACACAGTGAGGGTTGCGCTCGTTAGCGGACTTAACCGAACATCTCACGACACGAGCTGACGACAGCCATGCAGCACCTGTGCAATTGTCTAAACCGAAGCTTAGAAGACTGTATTTCTACAGCTGTCAAAAGCATGTCAAGTCCAG
OTU36	0	0	0	0	0.075	0	0	0	0	0	0	0	0	0	0	Bacteria	Chloroflexi	Anaerolineae	Anaerolineales	Anaerolineaceae	Pelolinea	NA	Pelolinea_ASV36	0.075	0.075	GGGCCCGCACAAGCGGTGGAGCATGTGGTTTAATTCGACGCAACGCGAAGAACCTTACCTGGGCTCGAACGGTTGAGGCAAACCGGTAGAAATACTGGTCCTCCCGCAAGGGACGTCAATCGAGGTGCTGCATGGCTGTCGTCAGCTCGTGTCGTGAGATGTTCGGTTAAGTCCGCTAACGAGCGCAACCCTCACTGTGTGTTATACGTGTCACACGGGACTGCCGGTTTTAAGCCGGAGGAAGGTGGGGATGACGTCAAGTCAGCATGGCCTTTATATCCTGGGCTACACACACGCTACAATGGTCGGTACAATAGGTTGCCAAGCCGCGAGGCGGAGCCAATCCATAAAGCCGGCCTCAGTTCAGATTGTAGGCTGCAACTCGCCTGCATGAAGATG…
OTU38	0	0	0	0	0.15	0	0	0	0	0	0	0	0	0	0	Bacteria	Chloroflexi	Anaerolineae	Anaerolineales	Anaerolineaceae	Pelolinea	NA	Pelolinea_ASV38	0.15	0.15	GGGCCCGCACAAGCGGTGGAGCATGTGGTTTAATTCGACGCAACGCGAAGAACCTTACCAGGGCTTGACATCCTCTGATCGCGTATGAAAGTACGTTTTCTGGCTTCGGTCAGACAGAGAGACAGGTGGTGCATGGTTGTCGTCAGCTCGTGTCGTGAGATGTTCGGTTAAGTCCGCTAACGAGCGCAACCCTCACTGTGTGTTATACGTGTCACACGGGACTGCCGGTTTTAAGCCGGAGGAAGGTGGGGATGACGTCAAGTCAGCATGGCCTTTATATCCTGGGCTACACACACGCTACAATGGTCGGTACAATAGGTTGCCAAGCCGCGAGGCGGAGCCAATCCATAAAGCCGGCCTCAGTTCAGATTGTAGGCTGCAACTCGCCTGCATGAAGAT…
OTU48	0	0	0	0.1	0	0	0.025	0	0	0	0	0	0	0	0	Bacteria	Chloroflexi	Anaerolineae	Anaerolineales	Anaerolineaceae	Leptolinea	NA	Leptolinea_ASV48	0.125	0.1	AAGGCCCGGGAACGTATTCACCGCAGTATGGCTGACCTGCGGTTACTAGCAACTCCGTCTTCACGCAGGCGGGTTGCAGCCTGCGATCTGAACTGAGACCAACTTTGAGGATTGGCTCCACCTCGCGGTTTCGCGACCTATTGTGTTGGCCATTGTAGCGTGTGTGTAGCCCTGGATATAAAGGCCATGCGGACTTGACGTCATCCCCACCTTCCTCCGGCTTAAGACCGGCAGTCCCGTGTGACACATGTAACACACAGCGAGGGTTGCGCTCGTTAGCGGACTTAACCGAACATCTCACGACACGAGCTGACGACAGCCATGCAGCACCTGTGTAGGCTCCCCGAAGGGTCGGTCCATTTTCATTTCCCTACCACCTACATGTCAAACCCAGGTAAGG
OTU53	0	0	0	0	0	0	0	0	0	0	0	0	0	0	0.025	Bacteria	Chloroflexi	Anaerolineae	Anaerolineales	Anaerolineaceae	Leptolinea	NA	Leptolinea_ASV53	0.025	0.025	GGGCCCGCACAAGCAGCGGAGCGTGTGGTTTAATTCGATGTTACACGAAGAACCTTACCAAGGTTTGACATGCAGGTGGTAGGGAAAGGAAACTGGACCGACCCTTCGGGGAGCCTGCACAGGTGCTGCATGGCTGTCGTCAGCTCGTGTCGTGAGATGTTCGGTTAAGTCCGCTAACGAGCGCAACCCTCGCTGTGTGTTACAAGTGTCACACGGGACTGCCGGTCTTAAGCCGGAGGAAGGTGGGGATGACGTCAAGTCAGCATGGCCTTTATGCCTTGGGCTACACACACGCTACAATGGGTAACACAATAGGTAGCGAAGCCGCGAGGTGGAGCCAATCCAGAAAGTTACCCTCAGTTCAGATCGTAGGCTGCAACCCGCCTGCGTGAAGACGGA…
OTU58	0	0.125	0.3	0	0	0.175	0	0	0	0	0	0	0	0.25	0	Bacteria	Chloroflexi	Anaerolineae	Anaerolineales	Anaerolineaceae	Leptolinea	NA	Leptolinea_ASV58	0.85	0.3	GGGCCCGCACAAGCAGCGGAGCGTGTGGTTTAATTCGATGTTACACGAAGAACCTTACCAAGGTTTGACATGCAGGTGGTAGGGAGAAGAAATTGGACCGACCCTTCGGGGAGCCTGCACAGGTGCTGCATGGCTGTCGTCAGCTCGTGTCGTGAGATGTTCGGTTAAGTCCGCTAACGAGCGCAACCCTCGCTGTGTGTTACAAGTGTCACACGGGACTGCCGGTCTTAAGCCGGAGGAAGGTGGGGATGACGTCAAGTCAGCATGGCCTTTATGCCTTGGGCTACACACACGCTACAATGGGTAACACAATAGGTAGCGAAGCCGCGAGGTGGAGCCAATCCAGAAAGTTACCCTCAGTTCAGATCGTAGGCTGCAACTCGCCTGCGTGAAGACGGA…
OTU65	0	0	0	0	0	0	0.1	0	0	0	0	0	0	0	0	Bacteria	Chloroflexi	Anaerolineae	Anaerolineales	Anaerolineaceae	Longilinea	NA	Longilinea_ASV65	0.1	0.1	GGGCCCGCACAAGCAGCGGAGCGTGTGGTTTAATTCGATGTTACACGAAGAACCTTACCAGGGTTTGACATGTAGGTGGTAGTGAAGCGAAAGCGGAACGACTCTTCGGAGAGCCTGCACAGGTGCTGCATGGCTGTCGTCAGCTCGTGTCGTGAGATGTTCGGTTAAGTCCGCTAACGAGCGCAACCCCTGCTGTGTGTTACAAGTGTCACACGGGACTGCCGGTCTTAAGCCGGAGGAAGGTGGGGATGACGTCAAGTCAGCATGGCCTTTATATCCTGGGCTACACACACGCTACAATGGGTGGTACAACAGGTTGCGAAACCGCGAGGTGGAGCCAATCCTTAAAGCCATCCTCAGTTCAGATTGTAGGCTGCAACTCGCCTGCATGAAGATGGA…
OTU70	0	1.2	0	0.05	0.1	0	0	0	0.1	0	0	0	0	0.05	0	Bacteria	Chloroflexi	Anaerolineae	Anaerolineales	Anaerolineaceae	Longilinea	NA	Longilinea_ASV70	1.5	1.2	GGGCCCGCACAAGCAGCGGAGCGTGTGGTTTAATTCGATGTTACACGAAGAACCTTACCAGGGTTTGACATGTAGGTGGTAGTGAAGCGAAAGCGGAACGACCCTTCGGGGAGCCTGCACAGGTGCTGCATGGCTGTCGTCAGCTCGTGTCGTGAGATGTTCGGTTAAGTCCGCTAACGAGCGCAACCCTTGCTGTGTGTTACAAGTGTCACACGGGACTGCCGGTCTTAAGCCGGAGGAAGGTGGGGATGACGTCAAGTCAGCATGGCCTTTATATCCTGGGCTACACACACGCTACAATGGGTGGTACAGTAGGTTGCGAAACCGCGAGGTGGAGCCAATCCTCAAAGCCATCCTCAGTTCAGATTGTAGGCTGCAACTCGCCTGCATGAAGACGGA…
OTU76	0	0.05	0	0	0	0.125	0.075	0	0	0	0	0	0	0	0	Bacteria	Chloroflexi	Anaerolineae	Anaerolineales	Anaerolineaceae	Anaerolinea	NA	Anaerolinea_ASV76	0.25	0.125	GGGCCCGCACAAGCAGCGGAGCGTGTGGTTTAATTCGATGCTACACGAAGAACCTTACCAGGGCTTGACATGGTTGTGGTAGCGAAGCGAAAGCGGAGCGACCCTTCGGGGAGCAAACACAGGTGCTGCATGGCTGTCGTCAGCTCGTGTCGTGAGATGTTCGGTTAAGTCCGCTAACGAGCGCAACCCTCGCCGCGTGTTACAAGTGTCACGCGGGACTGCCAGTCTTAAGCTGGAGGAAGGTGGGGATGACGTCAAGTCAGCATGGCCTTTATGTCCTGGGCTACACACACGCTACAATGGCCAGTACAATGGGTCGCGAAGTCGCGAGGCGAAGCCAATCCACAAAGCTGGTCTCAGTTCAGATTGCAGGCTGCAACCCGCCTGCATGAAGACGGA…
OTU82	0	0.025	0	0	0	0	0	0	0	0	0	0	0	0	0	Bacteria	Chloroflexi	Anaerolineae	Anaerolineales	Anaerolineaceae	Anaerolinea	NA	Anaerolinea_ASV82	0.025	0.025	GGGCCCGCACAAGCAGCGGAGCGTGTGGTTTAATTCGATGCTACACGAAGAACCTTACCAGGGCTTGACATGGAAGTGGTAGTGAAGCGAAAGCGGAACGACCCTTCGGGGAGCTTTCACAGGTGCTGCATGGCTGTCGTCAGCTCGTGTCGTGAGATGTTCGGTTAAGTCCGCTAACGAGCGCAACCCTCGCCGCGTGTTACAAGTGTCACGCGGGACTGCCAGTCTTAAGCTGGAGGAAGGTGGGGATGACGTCAAGTCAGCATGGCCTTTATGCCCTGGGCTACACACACGCTACAATGGCCGGTACAATTGGTTGCGAAGCCGCGAGGTGGAGCCAATCCTAAAAGCCGGTCTCAGTTCAGATTGCAGGCTGCAACCCGCCTGCATGAAGACGGA…
OTU83	0	0	0.225	0	0	0	0	0	0	0	0	0	0	0	0	Bacteria	Chloroflexi	Anaerolineae	Anaerolineales	Anaerolineaceae	Anaerolinea	NA	Anaerolinea_ASV83	0.225	0.225	AAGGCCCGGGAACGTATTCACCGCAGTATAGCTGACCTGCGGTTACTAGCAACTCCGTCTTCATGCAGGCGGGTTGCAGCCTGCAATCTGAACTGAGACCGGCTTTGTGGATTGGCTTCGCCTCGCGACTTCGCGACCCATTGTACCGGCCATTGTAGCGTGTGTGTAGCCCAGGACATAAAGGCCATGCTGACTTGACGTCATCCCCACCTTCCTCCGGCTTAAGACTGGCAGTCCCGCGTGACACATGTAACACGCGGCGAGGGTTGCGCTCGTTAGCGGACTTAACCGAACATCTCACGACACGAGCTGACGACAGCCATGCAGCACCTGTGCCCGCTCCCCGAAGGGTCGTTCCGCTTTCGCTTCACTACCACGGACATGTCAAGCCCTGGTAAGG
OTU84	0	0	0	0	0	0	0	0	0	0.025	0	0	0	0	0	Bacteria	Chloroflexi	Anaerolineae	Anaerolineales	Anaerolineaceae	Anaerolinea	NA	Anaerolinea_ASV84	0.025	0.025	GGGCCCGCACAAGCAGCGGAGCGTGTGGTTTAATTCGATGCTACACGAAGAACCTTACCAGGGCTTGACATGTCGGTGGTAGTGAAGCGAAAGCGGAACGACCCTTCGGGGAGCCGGCACAGGTGCTGCATGGCTGTCGTCAGCTCGTGTCGTGAGATGTTCGGTTAAGTCCGCTAACGAGCGCAACCCTCGCCGCGTGTTACAAGTGTCACGCGGGACTGCCAGTCTTAAGCTGGAGGAAGGTGGGGATGACGTCAAGTCAGCATGGCCTTTATGTCCTGGGCTACACACACGCTACAATGGCCAGTACAATGGGTCGCGAAGTCGCGAGGCGAAGCCAATCCACAAAGCTGGTCTCAGTTCAGATTGCAGGCTGCAACCCGCCTGCATGAAGACGGA…
OTU85	0	0.075	0	0	0	0	0	0	0	0	0	0	0	0	0	Bacteria	Chloroflexi	Anaerolineae	Anaerolineales	Anaerolineaceae	Anaerolinea	NA	Anaerolinea_ASV85	0.075	0.075	GGGCCCGCACAAGCAGCGGAGCGTGTGGTTTAATTCGATGCTACACGAAGAACCTTACCAGGGTTTGACATGCACGTGGTAGCGAAGCGAAAGCGGAGCGACCCTTCGGGGAGCGTGCACAGGTGCTGCATGGCTGTCGTCAGCTCGTGTCGTGAGATGTTCGGTTAAGTCCGCTAACGAGCGCAACCCTCGCCGCGTGTTACAAGTGTCACGCGGGACTGCCAGTCTTAAGCTGGAGGAAGGTGGGGATGACGTCAAGTCAGCATGGCCTTTATGTCCTGGGCTACACACACGCTACAATGGCCAGTACAATGGGTCGCGAAGTCGCGAGGCGAAGCCAATCCACAAAGCTGGTCTCAGTTCAGATTGCAGGCTGCAACCCGCCTGCATGAAGACGGA…
OTU91	0	0	0.075	0	0	0	0	0	0	0	0	0	0	0	0	Bacteria	Chloroflexi	Anaerolineae	Anaerolineales	Anaerolineaceae	Anaerolinea	NA	Anaerolinea_ASV91	0.075	0.075	AAGGCCCGGGAACGTATTCACCGCAGTATAGCTGACCTGCGGTTACTAGCAACTCCGTCTTCATGCAGGCGGGTTGCAGCCTACAATCTGAACTGAGACCGGCTTTGTGGATTGGCTCCACCTCGCGGCTTCGCGACCCATTGTACCGGCCATTGTAGCGTGTGTGTAGCCCAGGACATAAAGGTCATGCTGACTTGACGTCATCCCCACCTTCCTCCAGCTTAAGACTGGCAGTCCCGTGTGACACGTATAACACACGGCGAGGGTTGCGCTCGTTAGCGGACTTAACCGAACATCTCACGACACGAGCTGACGACAGCCATGCAACACCTGTGCAAGCTCCCCGAAGGGTCGGTCCGGTTTCCCTTCCCTACCACTTGCATGTCAAACCCTGGTAAGG
OTU97	0	0	0	0	0	0	0.025	0	0	0	0	0	0	0	0	Bacteria	Chloroflexi	Anaerolineae	Anaerolineales	Anaerolineaceae	Anaerolinea	NA	Anaerolinea_ASV97	0.025	0.025	AAGGCCCGGGAACGTATTCACCGCAGTATGGCTGACCTGCGGTTACTAGCAACTCCATCTTCACGCAGGCGAGTTGCAGCCTACGATCTGAACTGAGGCCAGCTTTCAGGATTGGCTCCACCTCGCGGCTTCGCAACCTATTGTACTGACCATTGTAGCGTGTGTGTAGCCCAGGACATAAAGGCCATGCTGACTTGACGTCATCCCCACCTTCCTCCGGCTTAAGACCGGCGGTCCCGCGTGACACTTGTAACACACGGCGAGGGTTGCGCTCGTTAGCGGACTTAACCGAACATCTCACGACACGAGCTGACGACAGCCATGCAGCACCTGTGACAGCTCCCCGAAGGGTCGATCCGCTTTCGCTTCTCTACCACTGCCATGTCAAACCCTGGTAAGG
OTU99	0	0	0	0	0.025	0	0	0	0	0	0	0	0	0	0	Bacteria	Chloroflexi	Anaerolineae	Anaerolineales	Anaerolineaceae	Leptolinea	NA	Leptolinea_ASV99	0.025	0.025	GGCCCCGCACAAGCAGCGGAGCGTGTGGTTTAATTCGATGCTACACGAAGAACCTTACCAGGGTTTGACATGCAAGTGGTAGGAAACCGAAAGGCGACCGACCCTTCGGGGAGCTTGCACAGGTGCTGCATGGCTGTCGTCAGCTCGTGTCGTGAGATGTTCGGTTAAGTCCGCTAACGAGCGCAACCCTCGCTGTGTGTTACAAGTGTCACACGGTACTGCCGGTCTTAAGCCGGAGGAAGGTGGGGATGACGTCAAGTCCTCATGGCCTTTATGCCCAGGGCCACACACGTGCTACAATGGGCGAAACAAAGGGTTGCAATCCCGCAAGGAGGAGCTAATCCTCAAAGTTGGTCTCAGTTCAGATTGTAGGCTGCAACCCGCCTGCATGAAGATGGA…
OTU103	0	0.075	0	0	0	0	0	0	0	0	0	0	0	0	0	Bacteria	Chloroflexi	Anaerolineae	Anaerolineales	Anaerolineaceae	Leptolinea	NA	Leptolinea_ASV103	0.075	0.075	GTCCCCGCACAAGCAGCGGAGCGTGTGGTTTAATTCGATGTTACACGAAGAACCTTACCAAGGCTTGACATGCAAGTGGTAGGAAACCGAAAGGAGACCGACCCTTCGGGGAGCTTGCACAGGTGCTGCATGGCTGTCGTCAGCTCGTGTCGTGAGATGTTCGGTTAAGTCCGCTAACGAGCGCAACCCTCACTGTGTGTTACATGTGTCACATGGGACTGCCTGTCTTAAACAGGAGGAAGGTGGGGATGACGTCAAGTCAGCATGGCCTTTATACCTTGGGCTACACACACGCTACAATGGCCAGCACAATAGGTAGCCAACCCGCGAGGGGGAGCCAATCCTAAAAGTTGGCCTCAGTTCAGATTGCAGGCTGCAACCCGCCTGCATGAAGACGGA…
OTU106	0	0	0	0.025	0	0	0	0	0	0	0	0	0	0	0	Bacteria	Chloroflexi	Anaerolineae	Anaerolineales	Anaerolineaceae	NA	NA	Anaerolineaceae_ASV106	0.025	0.025	AAGGCCCGAGAACGTATTCACCGCAGTATAGCTGACCTGCGGTTACTAGCAACTCCGTCTTCATGCAGGCGGGTTGCAGCCTGCAATCTGAACTGAGACCAGCTTTAAGGATTGGTTCCGCCTTGCGGCTTAACGCCCTGTTGTACTGGCCATTGTAGCGTGTGTGTGGCCCAGGATATAAAGGCCGTGCTGACTTGACGTCATCCTCACCTTCCTCCGGCTTAAAACCGGCGGTCCCGTGTGACACATGTAACACACAGCGAGGGTTGCGCTCGTTAGCGGACTTAACCGAACATCTCACGACACGAGCTGACGACAGCCATGCAGCACCTGTGCAAGCTCCCCGAAGGGTCGGTCTTCTTTCGATTTCCTACTACTTGCATGTCAAACCCTGGTAAGG
OTU107	0	0	0	0.25	0	0	0.15	0	0	0	0	0	0	0.05	0.025	Bacteria	Chloroflexi	Anaerolineae	Anaerolineales	Anaerolineaceae	NA	NA	Anaerolineaceae_ASV107	0.475	0.25	AAGACCCGAGAACGTATTCACCGCAGTATAGCTGACCTGCGGTTACTAGCAACTCCGTCTTCATGCAGGCGGGTTGCAGCCTACAATCTGAACTGAGACCAGCTTTAAGGATTGGTTCCGCCTCGCGGCTTAACTCCCTGTTGTACTGGCCATTGTAGCGTGTGTGTAGCCCAGGATATAAAGGCCATGCTGACTTGACTTCAGCCCCGCCTTCCTCCGGCTTAAAACCGGCAGTCCCGTGTGACACATGTAACACACAGCGAGGGTTGCGCTCGTTGGCGGACTTAACCGAACATCTCACGACACGAGCTGACGACAGCCATGCAGCACCTGTGCAAGCTCCCCGAAGGGTCGGTCTTCTTTCGATTTCCTACTACTTGCATGTCAAACCCTGGTAAGG
OTU112	0	0	0	0	0	0	0.025	0	0	0	0	0	0	0	0	Bacteria	Chloroflexi	Anaerolineae	Anaerolineales	Anaerolineaceae	NA	NA	Anaerolineaceae_ASV112	0.025	0.025	AATCCCCGGGAACGTATTCAACGCAGTATAGCTGACCTGCGTTTACTAGCAACTCCGACTTCACGTAGGCGAGTTGCAGCCTACGATCTGAACTGAGGCCAGCTTTATGGATTGGCTCCGCCTCGCGGCTTGGCAACCTGTTGTACTGACCATTGTAGCGTGTGTGTAGCCCAGGATATAAAGGCCATGCTGACTTGACGTCATCCCTACCTTCCTCCGGTTTAAGACCGGCAGTTCCGTGTGACACATGTAACACACAGTGGGGGTTGCGCTCGTTGACGGACTTAACCGAACATCTCACGACACGAGCTGACGACAGCCATGCAGCACCTGTGCAAGCTCCCCGAAGGGTCGGTCTTCTTTCGATTTCCTACTACTTGCATGTCAAACCCTGGTAAGG
OTU113	0	1.175	0	0	0	0	0	0	0	0	0	0	0	0	0	Bacteria	Chloroflexi	Anaerolineae	Anaerolineales	Anaerolineaceae	NA	NA	Anaerolineaceae_ASV113	1.175	1.175	GTCCCCGCACAAGCAGCGGAGCGTGTGGTTTAATTCGATGTTACACGAAGAACCTTACCAGGGTTTGACATGCAAGTAGTAGGAAATCGAAAGAAGACCGACCCTTCGGGGAGCTTGCACAGGTGCTGCATGGCTGTCGTCAGCTCGTGTCGTGAGATGTTCGGTTAAGTCCGTCAACGAGCGCAACCCCCACTGTGTGTTACAAGTGTCACACGGAACTGCCGGTCTTAAACCGGAGGAAGGTAGGGATGACGTCAAGTCAGCATGGCCTTTATATCCTGGGCTACACACACGCTACAATGGTCAGTACAACAGGTTGCCAAGCCGCAAGGCGGAGCCAATCCTAAAAGCTGGCCTCAGTTCAGATTGTAGGCTGCAACCCGCCTACATGAAGTCGGA…
OTU114	0	0	0	0.05	0	0	0	0	0	0	0	0	0	0	0	Bacteria	Chloroflexi	Anaerolineae	Anaerolineales	Anaerolineaceae	Leptolinea	NA	Leptolinea_ASV114	0.05	0.05	AAGCCCCGGGAACGTATTCACCGCAGTATAGCTGACCTGCGGTTACTAGCAACTCCGACTTCATGCAGGCGAGTTGCAGCCTGCAATCTGAACTGGGGGTAGTTTTTATGGATTGGCTCCACCTCGCGGTTTGGCTACCAATTGTCCCTACCCATTGTAGCGTGTGTGTAGCCCAGGATATAAAGGCCATGCTGACTTGACGTCATCCCCACCTTCCTCCGGTTTATGACCGGCAGTTCCGTGTGACACTTGTAACACACAGCGAGGGTTGCGCTCGTTAGCGGACTTAACCGAACATCTCACGACACGAGCTGACGACAGCCATGCAGCACCTGTAATAGCTCCCCGAAGGGTCGGTCCCTTTTCAGTTTCCTACCACTACTATGTCAAACCCTGGTAA
OTU115	0	0	0	0	0	0	0	0	0.175	0	0	0	0	0	0	Bacteria	Chloroflexi	Anaerolineae	Anaerolineales	Anaerolineaceae	NA	NA	Anaerolineaceae_ASV115	0.175	0.175	GTCCCCGCACAAGCAGCGGAGCGTGTGGTTTAATTCGTTGCTACACGAAGAACCTTACCTGGGTTTGACATAATAGTGGTAGGGAAGCGAAAGCGGACCGACCCTTCGGGGAGCTATTACAGGTGTTGCATGGCTGTCGTCAGCTCGTGTCGTGAGATGTTCGGTTAAGTCCGCTAACGAGCGCAACCCTCGCTGTGTGTTACAAGTGTCACACGGTACCGCCGGTATTAAGTCGGAGGAAGGTGGGGATGACGTCAAGTCAGCATGACCTTTATATCCAGGGCTACACACACGCTACAATGGTCAGTACAATAGGTTGCCAAGCCGCGAGGCGGAGCCAATCCTAAAAAGCTGGCCTCAGTTCAGATTGCAGTCTGCAACTCGACTGCATGAAGTTGG…
OTU117	0	0	0	0	0	0	0	0	0.05	0	0	0	0	0	0	Bacteria	Chloroflexi	Anaerolineae	Anaerolineales	Anaerolineaceae	NA	bacterium enrichment culture clone BA53	bacterium enrichment culture clone BA53_ASV117	0.05	0.05	GTCCCCGCACAAGCAGCGGAGCGTGTGGTTTAATTCGTTGCTACACGAAGAACCTTACCTGGGTTTGACATAGCAGTGGTAGGGAAGCGAAAGCGGACCGACCCTTCGGGGAGCTGTTACAGGTGTTGCATGGCTGTCGTCAGCTCGTGTCGTGAGATGTTCGGTTAAGTCCGCTAACGAGCGCAACCCGCGTTGTGTGTTACAAGTGTCACACAATACCGCCGGTATTAAGTCGGAGGAAGGTGCGGATGACGTCAAGTCAGCATGACCTTTATATCCAGGGCTACACACACGCTACAATGGTCAGCACAATAGGTTGCCAAGTCGTGAGACGGAGCCAATCCTCCAAAGCTGGCCTCAGTTCAGATTGCAGGCTGCAACTCGCCTGCATGAAGTTGG…
OTU120	0	0	0	0	0.1	0	0	0.125	0.375	0	0	0	0	0	0	Bacteria	Chloroflexi	Anaerolineae	Anaerolineales	Anaerolineaceae	NA	NA	Anaerolineaceae_ASV120	0.6	0.375	GTCCCCGCACAAGCAGCGGAGCGTGTGGTTTAATTCGTTGCTACACGAAGAACCTTACCTGGGTTTGACATAGGGGTGGTAGGGAAGCGAAAGCGGACCGACCCTTCGGGGAGCCTCTACAGGTGTTGCATGGCTGTCGTCAGCTCGTGTCGTGAGATGTTCGGTTAAGTCCGCTAACGAGCGCAACCCTCGCTGTGTGTTACAAGTGTCACACGGTACTGCCGGTATTAAGTCGGAGGAAGGTGGGGATGACGTCAAGTCAGCATGACCTTTATATCCAGGGCTACACACACGCTACAATGGTCAGTACAATAGGTTGCCAAGCCGCGAGGCGGAGCCAATCCTAAAAAGCTGGCCTCAGTTCAGATTGCAGTCTGCAACTCGACTGCATGAAGTTGG…
OTU122	0	0	0	0.025	0	0	0	0	0	0	0	0	0	0	0	Bacteria	Chloroflexi	Anaerolineae	Anaerolineales	Anaerolineaceae	NA	NA	Anaerolineaceae_ASV122	0.025	0.025	AATCCCCGGGAACGTATTCACCGCAGTATGGCTGACCTGCGGTTACTAGCAACTCCAACTTCATGCAGTCGAGTTGCAGACTGCAATCTGAACTGAGGCCAGCTTTTTAGGATTGGCTCCGCCTCGCGGCATCGCAGCCCATTGTACTGACCATTGTAGCGTGTGTGTAGCCCTGGATATAAAGGTCATGCTGACTTGACTTCGTCCTCACCTTCCTCCGGCTTAATACCAGCAGTCCTGTGTGACACATATAACACACAGCGAGGGTTGCGCTCGTTTGCGGACTTAACCGAACATCTCACGACACGAGCTGACGACAGCCATGCAACACCTGTAACGGCTCCCTTGCGGGTCGGTCACTTTTCAGCTTCCTACCACCATTATGTCAAACCCAGGTAAG
OTU124	0	0	0	0	0	0	0.1	0	0	0	0	0	0	0	0.025	Bacteria	Chloroflexi	Anaerolineae	Anaerolineales	Anaerolineaceae	NA	NA	Anaerolineaceae_ASV124	0.125	0.1	AAGCCCCGGGAACGTATTCAACGCAGTATAGCTGACCTGCGTTTACTAGCAACTCCGACTTCATGCAGTCGAGTTTCAGACTGCAATCTGAACTGAGGCCAGCTTTTTAGGATTGGCTCCGCCTCGCGGCTTGGCAACCCATTGTACTGACCATTGTAGCGTGTGTGTAGCCCTGGATATAAAGGTCATGCTGACTTGACGTCATCCCCACCTTCCTCCGGCTTAATACCAGCAGTCCTGTGTGACACATATAACACACAGCGAGGGTTGCGCTCGTTAGCGGACTTAACCGAACATCTCACGACACGAGCTGACGACAGCCATGCAACACCTGTAATGGCTCCCCGAAGGGTCGGTCACCTTTCGGATCCCTACCACCATTATGTCAAACCCAGGTAAG
OTU127	0	0.025	0	0	0	0	0	0	0	0	0	0	0	0	0	Bacteria	Chloroflexi	Anaerolineae	Anaerolineales	Anaerolineaceae	NA	NA	Anaerolineaceae_ASV127	0.025	0.025	GGGCCCGCACAAGCAGCGGAGCGTGTGGTTTAATTCGATGTTACACGAAGAACCTTACCAGGGTTTGACATGCAAGTGGTAGAGAAGCGAAAGCGGATCGACCCTTCGGGGAGCTTGCACAGGTGCTGCATGGCTGTCGTCAGCTCGTGTCGTGAGATGTTCGGTTAAGTCCGCTAACGAGCGCAACCCTTGCTGTGTGTTACAAGTGTCACACGGGACTGCCGGTCTTAAGCCGGAGGAAGGTGGGGATGACGTCAAGTCAGCATGACCTTTATATCCAGGGCTACACACACGCTACAATGGTCAGTACAATAGGTTGCCAAGCCGCGAGGCGGAGCCAATCCTAAAAAGCTGGCCTCAGTTCAGATTGCAGTCTGCAACTCGACTGCATGAAGTTGG…
OTU135	0	0	0	26.575	13.925	0	0	0	0	0	0	0	0	0	0	Bacteria	Chloroflexi	Anaerolineae	Anaerolineales	Anaerolineaceae	Pelolinea	NA	Pelolinea_ASV135	40.5	26.575	GGACCCGCACAAGCAGCGGAGCGTGTGGTTTAATTCGATGCTACACGAAGAACCTTACCAGGGTTTGACATGCAAGTGGTAGGAATCCGAAAGGTGACCGACCCTTCGGGGAGCTTGCACAGGTGCTGCATGGCTGTCGTCAGCTCGTGTCGTGAGATGTTCGGTTAAGTCCGCTAACGAGCGCAACCCTCACTGTGTGTTATATGTGTCACACGGGACTGCCGGTTTTAAGCCGGAGGAAGGCGAGGATGACGTCAAGTCAGCATGGCCTTTATATCCTGGGCTACACACACGCTACAATGGTCGGTACAATAGGTTGCCAAGCCGCGAGGCGGAGCCAATCCATAAAGCCGGCCTCAGTTCAGATTGTAGGCTGCAACTCGCCTGCATGAAGATGGA…
OTU136	0	0	0	0	0	0	0.125	0	0	0	0	0	0	0	0	Bacteria	Chloroflexi	Anaerolineae	Anaerolineales	Anaerolineaceae	Pelolinea	NA	Pelolinea_ASV136	0.125	0.125	AAGACCCGGGAACGTATTCACCGCAGTATAGCTGACCTGCGGTTACTAGCAACTCCAGCTTCATGCAGGCGAGTTGCAGCCTACAATCTGAACTGAGGCCGGCTTTAGGGATTGGCTCCGCCTCGCGGCTTGGCAACCTATTGTACCGACCATTGTAGCGTGTGTGTAGCCCAGGACATAAAGGCCATGCTGACTTGACTTCATCCTCGCCTTCCTCCGGCTTAAAACCGGCAGTCCCGTGTGACACTTGTAACACACAGTGAGGGTTGCGCTCGTTAGCGGACTTAACCGAACATCTCACGACACGAGCTGACGACAGCCATGCAGCACCTGTGCAAGCTCCCCGAGGGGTCGTTCACCTTTCGGATCACTACCACTTGCATGTCAAACCCTGGTAAGG
OTU137	0	0.175	0	0.125	0.075	0	0.325	0.15	0.125	0	0	0	0	0	0	Bacteria	Chloroflexi	Anaerolineae	Anaerolineales	Anaerolineaceae	Pelolinea	NA	Pelolinea_ASV137	0.975	0.325	GGACCCGCACAAGCAGCGGAGCGTGTGGTTTAATTCGATGCTACACGAAGAACCTTACCAAGGTTTGACATGTAAGTGGTAGTGATCTGAAAAGTGAACGACCCTTCGGGGAGCTTACACAGGTGCTGCATGGCTGTCGTCAGCTCGTGTCGTGAGATGTTCGGTTAAGTCCGCTAACGAGCGCAACCCTCGCTGTGTGTTATATGTGTCACACGGGACTGCCGGTTTTAAGCCGGAGGAAGGCGAGGATGACGTCAAGTCAGCATGGCCTTTATATCTTGGGCTACACACACGCTACAATGGTCTGTACAATAGGTTGCCAAGCCGCGAGGCGGAGCCAATCCTAAAAGCAGGCCTCAGTTCAGATTGTAGGCTGCAACCCGCCTGCATGAAGATGGA…
OTU145	0	11.575	0	15.025	40.825	0	0.425	2.45	4.8	0	0	0	0	0	0.225	Bacteria	Chloroflexi	Anaerolineae	Anaerolineales	Anaerolineaceae	Pelolinea	NA	Pelolinea_ASV145	75.325	40.825	GGACCCGCACAAGCAGCGGAGCGTGTGGTTTAATTCGATGCTACACGAAGAACCTTACCAGGGTTTGACATGCAAGTGGTAGGAAACTGAAAGGGGACCGACCCTTCGGGGAGCTTGCACAGGTGCTGCATGGCTGTCGTCAGCTCGTGTCGTGAGATGTTCGGTTAAGTCCGCTAACGAGCGCAACCCTCACTGTGTGTTATACGTGTCACACGGGACTGCCGGTTTTAAGCCGGAGGAAGGTGGGGATGACGTCAAGTCAGCATGGCCTTTATATCCTGGGCTACACACACGCTACAATGGTCGGTACAATAGGTTGCCAAGCCGCGAGGCGGAGCCAATCCATAAAGCCGGCCTCAGTTCAGATTGTAGGCTGCAACTCGCCTGCATGAAGATGGA…
OTU146	0	0	0	0	0.15	0	0	0	0	0	0	0	0	0	0	Bacteria	Chloroflexi	Anaerolineae	Anaerolineales	Anaerolineaceae	Pelolinea	NA	Pelolinea_ASV146	0.15	0.15	GGGCCCGCACAAGCGGTGGAGCACGTGGTTTAATTCGATGCAAACCGAAGAACCTTACCTGGGTTTGACATGCACGTGGTACGGAGATGAAAGTTGAAGGACCCCGTAGAGATACGGGGAGCGTGCACAGGTGCTGCATGGCTGTCGTCAGCTCGTGTCGTGAGATGTTCGGTTAAGTCCGCTAACGAGCGCAACCCTCACTGTGTGTTATACGTGTCACACGGGACTGCCGGTTTTAAGCCGGAGGAAGGTGGGGATGACGTCAAGTCAGCATGGCCTTTATATCCTGGGCTACACACACGCTACAATGGTCGGTACAATAGGTTGCCAAGCCGCGAGGCGGAGCCAATCCATAAAGCCGGCCTCAGTTCAGATTGTAGGCTGCAACTCGCCTGCATG…
OTU147	0	0	0	0	0.025	0	0	0	0	0	0	0	0	0	0	Bacteria	Chloroflexi	Anaerolineae	Anaerolineales	Anaerolineaceae	Pelolinea	NA	Pelolinea_ASV147	0.025	0.025	GGACCCGCACAAGCAGCGGAGCGTGTGGTTTAATTCGATGCTACACGAAGAACCTTACCAGGGTTTGACATGCAAGTGGTAGGAAACTGAAAGGGGACCGACCCTTCGGGGAGCTTGCACAGGTGCTGCATGGCTGTCGTCAGCTCGTGTCGTGAGATGTTCGGTTAAGTCCGCTAACGAGCGCAACCCTCACTGTGTGTTATACGTGTCACACGGGACTGCCGGTTTTAAGCCGGAGGAAGGTGGGGATGACGTCAAGTCCTCATGGCCTTTATGTCCAGGGCTACACACGTACTACAATGGGCGGTACAAAGGGAAGCGAGGCAGCGATGCGGAGCCAATCCCAAAAAGCCGGCCTCAGTTCAGATTGTAGGCTGCAACTCGCCTGCATGAAGATGG…
OTU150	0	0	0.125	0.025	0	0	0.15	0.05	0	0	0	0	0	0	0	Bacteria	Chloroflexi	Anaerolineae	Anaerolineales	Anaerolineaceae	NA	NA	Anaerolineaceae_ASV150	0.35	0.15	AAGGCCCGGGAACGTATTCACCGCAGTATAGCTGACCTGCGGTTACTAGCAACTCCGGCTTCATGCAGGCGAGTTGCAGCCTGCAATCCGAACTGAGACCAGCTTTGAGGGTTGGCTCCGCCTTGCGGCTTGGCATCCCATTGTACTGGCCATTGTAGCGTGTGTGTGGCCCAAGATATAAAGGCCATGCTGACTTGACGTCATCCCCACCTTCCTCCGGCTTAAAACCGGCGGTCCCGTGTGACACGTATAACACACAGTGAGGGTTGCGCTCGTTAGCGGACTTAACCGAACATCTCACGACACGAGCTGACGACAGCCATGCAGCACCTGTGCAAGCTCCCCGAAGGGTCGTTCCCTTTTCAGTTCACTACCACTTGCATGTCAAACCTTGGTAAGG
OTU152	0	0	0	0	0	0	0	0	0	0	0	0	0	0.075	0	Bacteria	Chloroflexi	Anaerolineae	Anaerolineales	Anaerolineaceae	NA	NA	Anaerolineaceae_ASV152	0.075	0.075	AAGGCCCGGGAACGTATTCACCGCAGTATAGCTGACCTGCGGTTACTAGCAACTCCGGCTTCATGCAGGCGAGTTGCAGCCTGCAATCCGAACTGAGACCAGCTTTTAGGGTTGGCTCCACCTTGCGGTTTGGCATCCTATTGTACTGGCCATTGTAGCGTGTGTGTGGCCCAAGATATAAAGGCCATGCTGACTTGACGTCATCCTCACCTTCCTCCGGCTTAAAACCGGCGGTCCCGTGTGACACGTATAACACACAGCGAGGGTTGCGCTCGTTAGCGGACTTAACCGAACATCTCACGACACGAGCTGACGACAGCCATGCAGCACCTGTGCAAGCTCCCCGAAGGGTCGTTCCCTTTTCAGTTCACTACCACTTGCATGTCAAACCTTGGTAAGG
OTU156	0	0.025	0	0	0	0	0	0	0	0	0	0	0	0	0	Bacteria	Chloroflexi	Anaerolineae	Anaerolineales	Anaerolineaceae	NA	NA	Anaerolineaceae_ASV156	0.025	0.025	GGGCCCGCACAAGCAGCGGAGCGTGTGGTTTAATTCGATGTTACACGAAGAACCTTACCAGGGTTTGACATGCAAGTGGTAGAGAAGCGAAAGCGGATCGACCCTTCGGGGAGCTTGCACAGGTGCTGCATGGCTGTCGTCAGCTCGTGTCGTGAGATGTTCGGTTAAGTCCGCTAACGAGCGCAACCCTCGCTGTGTGTTATACGTGTCACACGGGACTGCCGGTATTAAGCCGGAGGAAGGTGAGGATGACGTCAAGTCAGCATGGCCTTTATATCTTGGGCCACACACACGCTACAATGGCCAGTACAATAGGATGCCAAACCGCAAGGTGGAGCCAACCCTAAAAGCTGGTCTCAGTTCGGATTGCAGGCTGCAACTCGCCTGCATGAAGCCGGA…
OTU163	0	0	0	0.1	0	0.1	0.2	0	0.075	0	0	0	0	0.1	0.1	Bacteria	Chloroflexi	Anaerolineae	Anaerolineales	Anaerolineaceae	NA	NA	Anaerolineaceae_ASV163	0.675	0.2	GGGCCCGCACAAGCAGCGGAGCGTGTGGTTTAATTCGATGTTACACGAAGAACCTTACCAAGGTTTGACATGCAAGTGGTAGGAATCTGAAAAGTGACCGACCCTTCGGGGAGCTTGCACAGGTGTTGCATGGCTGTCGTCAGCTCGTGTCGTGAGATGTTCGGTTAAGTCCGCTAACGAGCGCAACCCTTGCTGTGTGTTATACGTGTCACACGGGACTGCCGGTATTAAGCCGGAGGAAGATGGGGATGAAGTCAAGTCAGCATGACCTTTATATCTTGGGCTACACACACGCTACAATGGCCAGTACAATGGGTAGCCAAGCCGCGAGGCGGAGCCAATCCACAAAGCTGGTCTCAGTTCAGATTACAGGCTGCAACCCGCCTGTATGAAGTCGGA…
OTU170	0	0.05	0.025	0.175	0	0	0.025	0.1	0.05	0	0	0	0	0	0	Bacteria	Chloroflexi	Anaerolineae	Anaerolineales	Anaerolineaceae	Leptolinea	NA	Leptolinea_ASV170	0.425	0.175	GGCCCCGCACAAGCAGCGGAGCGTGTGGTTTAATTCGTTGCTACACGAAGAACCTTACCAAGGTTTGACATGCAAGTAGTAGGAAACCGAAAGGTGACCGACCCCTCGGGGAGCTTGCACAGGTGCTGCATGGCTGTCGTCAGCTCGTGTCGTGAGATGTTCGGTTAAGTCCGCTAACGAGCGCAACCCTCGCTGTGTGTTATATGTGTCACATGGGACTGCCGGTCTTAAGCCGGAGGAAGGTGGGGATGACGTCAAGTCAGCATGGCCTTTATATCTTGGGCTACACACACGCTACAATGGCCAACACAATAGGTTGCTAAGCCGCGAGGTGGAGCCAATCCATAAAGTTGGTCTCAGTTCAGATTGTAGGCTGCAACCCGCCTGCATGAAGATGGA…
OTU172	0	0	0	0	0	0	0.1	0.125	0.05	0	0	0	0	0	0.025	Bacteria	Chloroflexi	Anaerolineae	Anaerolineales	Anaerolineaceae	Leptolinea	NA	Leptolinea_ASV172	0.3	0.125	GGCCCCGCACAAGCAGCGGAGCGTGTGGTTTAATTCGATGCTACACGAAGAACCTTACCAGGGTTTGACATGTAAGTGGTAGGGATCCGAAAGGTGACCGACCCCTCGGGGAGCTTACACAGGTGCTGCATGGCTGTCGTCAGCTCGTGTCGTGAGATGTTCGGTTAAGTCCGCTAACGAGCGCAACCCTCGCTGTGTGTTATATGTGTCACACGGGACTGCCGGTGCTAAGCCGGAGGAAGGTGGGGATGATGTCAAGTCAGCATGGCCTTTATATCCTGGGCTACACACACGCTACAATGGCCAACACAATAGGTTGCTAAGCCGCGAGGTGGAGCCAATCCATAAAGTTGGTCTCAGTTCAGATTGTAGGCTGCAACCCGCCTGCATGAAGATGGA…
OTU176	0	0.075	0	0.125	0	0	0	0	0	0	0	0	0	0	0	Bacteria	Chloroflexi	Anaerolineae	Anaerolineales	Anaerolineaceae	Leptolinea	NA	Leptolinea_ASV176	0.2	0.125	GGCCCCGCACAAGCAGCGGAGCGTGTGGTTTAATTCGATGTTACACGAAGAACCTTACCAAGGTTTGACATGTAAGTGGTAGGAAGCCGAAAGGCCTACGACCCTTCGGGGAGCTTACACAGGTGCTGCATGGCTGTCGTCAGCTCGTGTCGTGAGATGTTCGGTTAAGTCCGCTAACGAGCGCAACCCTCGCTGTGTGTTATATGTGTCACATGGGACTGCCGGTCTTAAGCCGGAGGAAGGTGGGGATGACGTCAAGTCAGCATGGCCTTTATATCTTGGGCTACACACACGCTACAATGGCCAACACAATAGGTTGCTAAGCCGCGAGGTAGAGCCAATCCTCAAAGTTGGTCTCAGTTCAGATTGCAGGCTGCAACTCGCCTGCATGAAGACGGA…
OTU179	0	0.675	0	0.075	0	0	0.15	0.175	0.45	0	0	0	0	0	0.05	Bacteria	Chloroflexi	Anaerolineae	Anaerolineales	Anaerolineaceae	Leptolinea	NA	Leptolinea_ASV179	1.575	0.675	GGCCCCGCACAAGCAGCGGAGCGTGTGGTTTAATTCGATGTTACACGAAGAACCTTACCAAGGTTTGACATGCAAGTGGTAGGAAGCCGAAAGGCATACGACCCTTCGGGGAGCTTGCACAGGTGCTGCATGGCTGTCGTCAGCTCGTGTCGTGAGATGTTCGGTTAAGTCCGCTAACGAGCGCAACCCTCGCTGTGTGTTATATGTGTCACATGGGACTGCCGGTCTTAAGCCGGAGGAAGGTGGGGATGACGTCAAGTCAGCATGGCCTTTATATCTTGGGCTACACACACGCTACAATGGCCAACACAATAGGTTGCTAAGCCGCGAGGTGGAGCCAATCCATAAAGTTGGTCTCAGTTCAGATTGTAGGCTGCAACTCGCCTGCATGAAGACGGA…
OTU181	0	0	0	0	0	0	0	0.025	0	0	0	0	0	0	0	Bacteria	Chloroflexi	Anaerolineae	Anaerolineales	Anaerolineaceae	Leptolinea	NA	Leptolinea_ASV181	0.025	0.025	GGCCCCGCACAAGCAGCGGAGCGTGTGGTTTAATTCGATGCTACACGAAGAACCTTACCAGGGTTTGACATGCTAGTGGTAGGAAGCCGAAAGGTGACCGACCCTTCGGGGAGCTAGCACAGGTGCTGCATGGCTGTCGTCAGCTCGTGTCGTGAGATGTTCGGTTAAGTCCGCTAACGAGCGCAACCCTCGCTGCGTGTTACATGTGTCACGTGGGACTGCCGGTCTTAAGCCGGAGGAAGGTGGGGATGACGTCAAGTCAGCATGGCCTTTATGTCCTGGGCTACACACACGCTACAATGGCCAGCACAATAGGTTGCTAAGCCGCGAGGTAGAGCCAATCCTCAAAGTTGGTCTCAGTTCAGATTGTAGGCTGCAACTCGCCTGCATGAAGATGGA…
OTU183	0	0.025	0.2	0.15	0.05	0	0.05	0	0	0	0	0	0	0	0	Bacteria	Chloroflexi	Anaerolineae	Anaerolineales	Anaerolineaceae	Leptolinea	NA	Leptolinea_ASV183	0.475	0.2	GGCCCCGCACAAGCAGCGGAGCGTGTGGTTTAATTCGATGCTACACGAAGAACCTTACCAGGGTTTGACATGCTAGTGGTAGGAAGCCGAAAGGTGACCGACCCTTCGGGGAGCTAGCACAGGTGCTGCATGGCTGTCGTCAGCTCGTGTCGTGAGATGTTCGGTTAAGTCCGCTAACGAGCGCAACCCTCGCTGTGTGTTATATGTGTCACATGGGACTGCCGGTCTTAAGCCGGAGGAAGGTGGGGATGACGTCAAGTCAGCATGGCCTTTATGTCCTGGGCTACACACACGCTACAATGGTCAGCACAATGGGTCGCTAAGCCGCAAGGTAGAGCCAATCCTCAAAGTTGGCCTCAGTTCAGATTGTAGGCTGCAACTCGCCTGCATGAAGATGGA…
OTU184	0	0	0	0	0	0	0.175	0	0	0	0	0	0	0	0	Bacteria	Chloroflexi	Anaerolineae	Anaerolineales	Anaerolineaceae	Leptolinea	NA	Leptolinea_ASV184	0.175	0.175	AAGCCCCGGGAACGTATTCAACGCACTATAGCTGACGCGCGTTTACTAGCAACTCCATCTTCATGCAGGCGAGTTGCAGCCTACAATCTGAACTGAGGCCAACTTTAGGGATTGGCTCTACCTTGCGGCTTAGCTACCTATTGTGCTGACCATTGTAGCGTGTGTGTAGCCCAGGACATAAAGGCCATGCTGACTTGACGTCATCCCCACCTTCCTCCGGCTTAAGACCGGCAGTCCCACGTGACACATGTAACACGCAGCGAGGGTTGCGCTCGTTAGCGGACTTAACCGAACATCTCACGACACGAGCTGACGACAGCCATGCAGCACCTGTGCTAGCTCCCCGAAGGGTCGGTCACCTTTCGGCTTCCTACCACTAGCATGTCAAACCCTGGTAAGG
OTU191	0	0	0	0	0	0	0	0	0	0	0	0	0	0	0.05	Bacteria	Chloroflexi	Anaerolineae	Anaerolineales	Anaerolineaceae	Leptolinea	NA	Leptolinea_ASV191	0.05	0.05	AAGCCCCGGGAACGTATTCAACGTGGTATAGCTGACCCACGTTTACTAGCAACTCCATCTTCATGCAGGCGAGTTGCAGCCTACAATCTGAACTGAGACCAACTTTGAGGATTGGCTCCACCTCGCGGTTTAGCAACCTATTGTGTTGGCCATTGTAGCGTGTGTGTAGCCCAGGACATAAAGGCCATGCTGACTTGACGTCATCCCCACCTTCCTCCGGCTTAAGACCGGCAGTACCGTGTGACACTTGTAACACACAGCGAGGGTTGCGCTCGTTAGCGGACTTAACCGAACATCTCACGACACGAGCTGACGACAGCCATGCAGCACCTGTGCAAGCTCCCCGAAGGGTCGGTCGCCTTTCGGTTTCCTACCACTTGCATGTCAAACCCTGGTAAGG
OTU193	0	3.025	0	0	0	0	0	0	0	0	0	0	0	0.025	0	Bacteria	Chloroflexi	Anaerolineae	Anaerolineales	Anaerolineaceae	Leptolinea	NA	Leptolinea_ASV193	3.05	3.025	GGCCCCGCACAAGCAGCGGAGCGTGTGGTTTAATTCGATGCTACACGAAGAACCTTACCAGGGTTTGACATGTAAGTGGTAGGAAACTGAAAAGGGACCGACCCTTCGGGGAGCTTACACAGGTGCTGCATGGCTGTCGTCAGCTCGTGTCGTGAGATGTTCGGTTAAGTCCGCTAACGAGCGCAACCCTCGCTGCGTGTTACAAGTGTCACGCGGAACTGCCGGTCTTAAGCCGGAGGAAGGTGGGGATGACGTCAAGTCAGCATGGCCTTTATATCCTGGGCTACACACACGCTACAATGGCCAACACAATAGGTTGCTAAGCCGCGAGGCGGAGCCAATCCTCAAAGTTGGTCTCAGTTCAGATTGTAGGCTGCAACTCGCCTGCATGAAGACGGA…
OTU196	0	0	0	0.175	0	0	0.675	0.125	0	0	0	0	0	0	0	Bacteria	Chloroflexi	Anaerolineae	Anaerolineales	Anaerolineaceae	Leptolinea	NA	Leptolinea_ASV196	0.975	0.675	AAGCCCCGGGAACGTATTCAACGCAGTATAGCTGACCTGCGTTTACTAGCAACTCCATCTTCATGCAGGCGAGTTGCAGCCTACAATCTGAACTGAGACCAACTTTATTGGATTGGCTCCATCTCGCAACTTAGCAACCTATTGTGTTGGCCATTGTAGCGTGTGTGTAGCCCAGGATATAAAGGCCATGCTGACTTGACGTCATCCCCACCTTCCTCCGGCTTAAGACCGGCAGTACCGTGTGACACTTGTAACACACAGCGAGGGTTGCGCTCGTTAGCGGACTTAACCGAACATCTCACGACACGAGCTGACGACAGCCATGCAGCACCTGTGCAAGCTCCCCGAAGGGTCGGTCCCTTTTCAGTTTCCTACCACTTGCATGTCAAACCCTGGTAAG
OTU201	0	1.225	0	7.65	6.075	0	2.175	2.575	3.325	0	0	0	0	0	0.025	Bacteria	Chloroflexi	Anaerolineae	Anaerolineales	Anaerolineaceae	Leptolinea	NA	Leptolinea_ASV201	23.05	7.65	GGCCCCGCACAAGCAGCGGAGCGTGTGGTTTAATTCGATGCTACACGAAGAACCTTACCAGGGTTTGACATGCAAGTGGTAGGAAACCGAAAGGCGACCGACCCTTCGGGGAGCTTGCACAGGTGCTGCATGGCTGTCGTCAGCTCGTGTCGTGAGATGTTCGGTTAAGTCCGCTAACGAGCGCAACCCTCGCTGTGTGTTACAAGTGTCACACGGTACTGCCGGTCTTAAGCCGGAGGAAGGTGGGGATGACGTCAAGTCAGCATGGCCTTTATGTCCTGGGCTACACACACGCTACAATGGCCAACACAATAGGTTGCTAAGCCGCGAGGTGGAGCCAATCCTCAAAGTTGGTCTCAGTTCAGATTGTAGGCTGCAACTCGCCTGCATGAAGATGGA…
OTU208	0	0.325	0	0	0.025	0	0	0	0.075	0	0	0	0	0	0	Bacteria	Chloroflexi	Anaerolineae	Anaerolineales	Anaerolineaceae	NA	NA	Anaerolineaceae_ASV208	0.425	0.325	GACCCCGCACAAGCAGCGGAGCGTGTGGTTTAATTCGATGCTACACGAAGAACCTTACCAGGGTTTGACATACAAGTGGTAGGGATCCGAAAGGTGACCGACCCTTCGGGGAGCTTGTACAGGTGCTGCATGGCTGTCGTCAGCTCGTGTCGTGAGATGTTCGGTTAAGTCCGCTAACGAGCGCAACCCTCGTCGTGTGTTACAAGTGTCACGCGAGACCGCCGGTATTAAGCCGGAGGAAGGTGGGGATGACGTCAAGTCAGCATGGCCTTTATATCCTGGGCTACACACACGCTACAATGGCAGGTACAGTAGGTTGCGAAACCGCGAGGTGGAGCCAATCCCCAAAGCCTGTCTCAGTTCAGATTGTAGGCTGCAACTCGCCTGCATGAAGTCGGA…
OTU211	0	0.025	0	0.075	0	0	0.025	0	0.075	0	0	0	0	0.125	0	Bacteria	Chloroflexi	Anaerolineae	Anaerolineales	Anaerolineaceae	NA	NA	Anaerolineaceae_ASV211	0.325	0.125	GTCCCCGCACAAGCAGCGGAGCGTGTGGTTTAATTCGATGATACGCGAAGAACCTTACCAGGGTTTGACATGAGGGTGGTAGGGATCCGAAAGGTGACCGACTCTTCGGAGAGCCCCCACAGGTGCTGCATGGCTGTCGTCAGCTCGTGTCGTGAGACGTTCGGTTAAGTCCGCTAACGAGCGCAACCCTCGTCGTGTGTTACAAGTGTCACGCGAGACCGCCGGTGTCAAGCCGGAGGAAGGTGAGGATGACGTCAAGTCAGCATGGCCTTTATATCCTGGGCTACACACACGCTACAATGGCCAGCACAATAGGTTGCGAAACCGCGAGGTGGAGCCAATCCATAAAGTTGGTCTCAGTTCAGATTGTAGGCTGCAACTCGCCTGCATGAAGATGGA…
OTU214	0	0	0	0	0	0	0.05	0	0	0	0	0	0	0	0	Bacteria	Chloroflexi	Anaerolineae	Anaerolineales	Anaerolineaceae	NA	NA	Anaerolineaceae_ASV214	0.05	0.05	AAGCCCCGGGAACGTATTCACCGCAGTATAGCTGACCTGCGGTTACTAGCAACTCCATCTTCACGTAGGCGAGTTGCAGCCTGCGATCTGAACTGAGACCAGATTTGTAGGATTGGCTCCACCTCGCGGTTTGGCAACCTATTGTTCTGGCCATTGTAGCGTGTGTGTAGCCCAGGATATAAAGGCCATGCTGACTTGACATCATCCCCACCTTCCTCCGGCTTAAGACCGGCAGTACTGTGTGACACTTGTAACACACAGCGAGGGTTGCGCTCGTTAGCGGACTTAACCGAACATCTCACGACACGAGCTGACGACAGCCATGCAGCACCTGTTCAAGCTTCCCGAAGGATCGATCACCTTTCGGATCCCTACTACTTGTATGTCAAACCCTGGTAAG
OTU217	0	0.225	0	0.15	0	0.125	0.075	0	0	0	0	0	0	0	0	Bacteria	Chloroflexi	Anaerolineae	Anaerolineales	Anaerolineaceae	Bellilinea	NA	Bellilinea_ASV217	0.575	0.225	GGCCCCGCACAAGCAGCGGAGCGTGTGGTTTAATTCGATGATACACGAAGAACCTTACCAGGGTTTGACATGCTGGTGGTAGGGATCCGAAAGGTGACCGACCCCTCGGGGAGCCAGCACAGGTGCTGCATGGCTGTCGTCAGCTCGTGTCGTGAGATGTTCGGTTAAGTCCGCTAACGAGCGCAACCCTCGCTGTGTGTTACATGTGTCACACGGGACTGCCGGTCCTAAACCGGAGGAAGGTGGGGATGACGTCAAGTCAGCATGGCCTTTATATCCTGGGCTACACACACGCTACAATGGCCAATACAATAGGTTGCGAAGCCGCGAGGCGGAGCCAATCCTCAAAGTTGGCCTCAGTTCAGATTGTAGGCTGCAACCCGCCTGCATGAAGATGGA…
OTU221	0	0.05	0	0.025	0.05	0	0	0	0	0	0	0	0	0	0	Bacteria	Chloroflexi	Anaerolineae	Anaerolineales	Anaerolineaceae	Levilinea	NA	Levilinea_ASV221	0.125	0.05	GGCCCCGCACAAGCAGCGGAGCGTGTGGTTTAATTCGATGATACACGAAGAACCTTACCAGGGTTTGACATGCTGGTGGTAGGGATCCGAAAGGTGACCGACCCCTCGGGGAGCCAGCACAGGTGCTGCATGGCTGTCGTCAGCTCGTGTCGTGAGATGTTCGGTTAAGTCCGCTAACGAGCGCAACCCCTTCTGTGTGTTACATGTGTCACACGGGACTGCCGGTCTTAAACCGGAGGAAGGTGGGGATGAAGTCAAGTCAGCATGGCCTTTATGTCCTGGGCTACACACACGCTACAATGGCCGGTACAATAGGTTGCGAAGCCGCGAGGCGGAGCCAATCCTCAAAGCCGGCCTCAGTTCAGATTGCAGGCTGCAACCCGCCTGCATGAAGATGGA…
OTU229	0	0	0	0	0	0	0	0.025	0	0	0	0	0	0	0	Bacteria	Chloroflexi	Anaerolineae	Anaerolineales	Anaerolineaceae	NA	NA	Anaerolineaceae_ASV229	0.025	0.025	GTCCCCGCACAAGCAGCGGAGCGTGTGGTTTAATTCGATGTTACACGAAGAACCTTACCCAGGTTTGACATGTTGGTGGTAGGGAAGCGAAAGCAGACCGACCCGCAAGGGAGCCTTCACAGGTGTTGCATGGCTGTCGTCAGCTCGTGTCGTGAGATGTTCGGTTAAGTCCGCCAACGAGCGCAACCCTCGCCGTATGTTACATGTGTCATACGGGACCGCCGGTATCAAGCCGGAGGAAGGTGGGGATGACGTCAAGTCAGCATGGCCTTTATATCCTGGGCTACACACACGCTACAATGGTCGGTACAATAGGTTGCCAAGCCGCGAGGCGGAGCCAATCCATAAAGCCGGCCTCAGTTCAGATTGTAGGCTGCAACTCGCCTGCATGAAGATGGA…
OTU237	0	0	0	0	0	0	0	0	0	0.125	0	0	0	0	0	Bacteria	Chloroflexi	Anaerolineae	Anaerolineales	Anaerolineaceae	NA	NA	Anaerolineaceae_ASV237	0.125	0.125	GGGCCCGCACAAGCAGCGGAGCGTGTGGTTTAATTCGATGTTACACGAAGAACCTTACCAGGGTTTGACATGTGGGTGGTAGGGAACCGAAAGGGGACCGACTCTTCGGAGAGCCCACACAGGTGCTGCATGGCTGTCGTCAGCTCGTGTCGTGAGATGTTCGGTTAAGTCCGCTAACGAGCGCAACCCTCGCCGTGTGTTACAAGTGTCACACGGGACTGCCGGTCTTAAGCCGGAGGAAGGTGGGGATGACGTCAAGTCAGCATGGCCTTTATGTCCTGGGCTACACACACGCTACAATGGCCAGTACAATGGGTCGCTAAGCCGCGAGGTAGAGCCAATCCCGAAAGCTGGCCTCAGTTCAGATCGCAGGCTGCAACCCGCCTGCGTGAAGCCGGA…
OTU241	0	0	0	0.075	0	0	0	0	0	0	0	0	0	0	0	Bacteria	Chloroflexi	Anaerolineae	Anaerolineales	Anaerolineaceae	NA	NA	Anaerolineaceae_ASV241	0.075	0.075	AAGGCCCGGGAACGTATTCACCGCAGTATGGCTGACCTGCGGTTACTAGCAACTCCGTCTTCATGCAGGCGGGTTGCAGCCTGCAATCTGAACTGAGACCAGCTTTGAGGATTGGCTCCGCCTCGCGGCTTAGCTACCCACTGTACTGGCCATTGTAGCGTGTGTGTAGCCCAGGACATAAAGGTCATGCTGACTTGACGTCGTCCCCACCTTCCTCCGGCTTAATACCGGCAGTCCCGTGTGACACATATAACACACAGCGAGGGTTGCGCTCGTTAGCGGACTTAACCGAACATCTCACGACACGAGCTGACGACAGCCATGCAACACCTGTGCAGGCTCCCCGAAGGGTCGGTCACCTTTCGGATCCCTACTACCTGCATGTCAAACCCTGGTAAGG
OTU242	0	0	0.075	0	0	0	0	0	0	0	0	0	0	0	0	Bacteria	Chloroflexi	Anaerolineae	Anaerolineales	Anaerolineaceae	NA	NA	Anaerolineaceae_ASV242	0.075	0.075	AAGGCCCGGGAACGTATTCACCGCAGTATAGCTGACCTGCGGTTACTAGCAACTCCGTCTTCATGTAGGCGAGTTGCAGCCTGCAATCTGAACTGAGGCCAGCTTTGAGGATTGGCTCCGCCTCGCGGCTTAGCTACCCATTGTACTGGCCATTGTAGCGTGTGTGTAGCCCAGGACATAAAGGTCATGCTGACTTGACGTCGTCCTCACCTTCCTCCGGCTTAATACCGGCAGTCCTGTGTGACACATATAACACACAGCGAGGGTTGCGCTCGTTAGCGAACTTAATCGAACATCTCACGACACGAGCTGACGACAGCCATGCAACACCTGTGCAAGCTCCCCGAAGGGTCGGTCCCCTTTCAGTTTCCTACCACTTGCATGTCAAACCCTGGTAAGG
OTU249	0	0	0.1	0	0	0	0	0	0	0	0	0	0	0	0	Bacteria	Chloroflexi	Anaerolineae	Anaerolineales	Anaerolineaceae	GWD2-49-16	NA	GWD2-49-16_ASV249	0.1	0.1	AATCCCCGGGAACGTATTCAACGCACTATAGCTGACGCGCGTTTACTAGCAACTCCGACTTCACGCAGGCGAGTTTCAGCCTACGATCTGAACTGGGGCCGGTTTTGGGGATTGGCTCTACCTCGCGGCTTAGCAACCCATTGTACCGGCCATTGTAGCGTGTGTGTAGCCCCAGATATAAGGGCCATGCTGACTTGACGTCATCCTCTCCTTCCTCCGGCTTGATACCGGCAGTCCCGTATGACACATGTAACATACAGCGAGGGTTGCGCTCGTTGCCGGACTTAAACCGGACATCTCACGACACGAGCTGACGACAGCCATGCAACACCTGTGCAGACTCCCTTGCGGGTCGGTCACCTTTCGGATCACTACCATCTGCATGTCAAATCTGGGTAAG
OTU257	0	0	0	0.15	0	0	0.125	0	0	0	0	0	0	0	0.15	Bacteria	Chloroflexi	Anaerolineae	Anaerolineales	Anaerolineaceae	NA	NA	Anaerolineaceae_ASV257	0.425	0.15	AATCCCCGGGAACGTATTCAACGCACTATGGCTGACGCGCGTTTACTAGCAACTCCGACTTCACACAGGCGGGTTTCAGCCTGTGATCTGAACTGAGACCGGCTTTGGGGATTGGCTCTACCTCGCGGCTTAGCAACCCATTGTACCGGCCATTGTAGCGTGTGTGTAGCCCCAGGTATAAAGGCCATGCTGACTTGACGTCATCCCCACCTTCCTCCGGCTTGATACCGGCGGTCCCGTATGACACATGTAACATACGGCGAGGGTTGCGCTCGTTGGCGGACTTAACCGAACATCTCACGACACGAGCTGACGACAGCCATGCAACACCTGTGAAGGCTCCCTTGCGGGTCGGTCTGCTTTCGCTTCCCTACCACCAACATGTCAAACCTGGGTAAGG
OTU265	0.4	0	0.9	0.45	0.025	0	0.15	0	0	0	0	0	0	0	0	Bacteria	Chloroflexi	Anaerolineae	Anaerolineales	Anaerolineaceae	NA	NA	Anaerolineaceae_ASV265	1.925	0.9	GTCCCCGCACAAGCAGCGGAGCGTGTGGTTTAATTCGATGTTACACGAAGAACCTTACCCAGGTTTGACATGTTGGTGGTAGGGAAGCGAAAGCAGACCGACCCGCAAGGGAGCCTTCACAGGTGTTGCATGGCTGTCGTCAGCTCGTGTCGTGAGATGTTCGGTTAAGTCCGCCAACGAGCGCAACCCTCGCCGTATGTTACAAGTGTCATACGGGACCGCCGGTATCAAGCCGGAGGAAGGTGGGGATGACGTCAAGTCAGCATGGCCTTTATATCTGGGGCTACACACACGCTACAATGGTCGGTACAATGGGTCGCTAAGCCGCGAGGTAGAGCCAATCCCTAAAGCCGGCCTCAGTTCAGATCACAGGCTGCAACCCGCCTGTGTGAAGTCGGA…
OTU272	0	0	0	0	0	0	0.025	0	0	0	0	0	0	0	0.3	Bacteria	Chloroflexi	Anaerolineae	Anaerolineales	Anaerolineaceae	NA	NA	Anaerolineaceae_ASV272	0.325	0.3	ACGGGCGGTGTGTACAATCCCCGGGAACGTATTCAACGCACTATGGCTGACGCGCGTTTACTAGCAACTCCGACTTCACACAGGCGGGTTGCAGCCTGTGATCTGAACTGAGGCCGGCTTTTGGGATTGGCTCTACCTCGCGGCTTAGCGACCCATTGTACCGACCATTGTAGCGTGTGTGTAGCCCCAGGTATAAAGGCCATGCTGACTTGACGTCATCCCCACCTTCCTCCGGCTTGATACCGGCGGTCCCGTATGACACATGTAACATACGGCGAGGGTTGCGCTCGTTGGCGGACTTAACCGAACATCTCACGACACGAGCTGACGACAGCCATGCAACACCTGTGAAGGCTCCCTTGCGGGTCGGTCTGCTTTCGCTTCCCTACCACCAACATGT
OTU280	0	0.075	0.675	0.275	0.05	0.975	0.325	0	0	0	0	0	0	1.05	0.1	Bacteria	Chloroflexi	Anaerolineae	Anaerolineales	Anaerolineaceae	NA	NA	Anaerolineaceae_ASV280	3.525	1.05	GTCCCCGCACAAGCAGCGGAGCGTGTGGTTTAATTCGATGTTACACGAAGAACCTTACCCAGGTTTGACATGCAGGTAGTAGGGAAGCGAAAGCAGACCGACCCGCAAGGGAGCCTGCACAGGTGTTGCATGGCTGTCGTCAGCTCGTGTCGTGAGATGTTCGGTTAAGTCCGCCAACGAGCGCAACCCTTGTCGTATGTTACAAGTGTCATACGAGACCGCCGGTATCAAGCCGGAGGAAGGTGGGGATGATGTCAAGTCAGCATGGCCTTTATATCTGGGGCTACACACACGCTACAATGGCCGGTACAATGGGTTGCTAAGCCGCGAGGTAGAGCCAATCCCCAAAACCGGCCTCAGTTCAGATCACAGGCTGCAACCCGCCTGTGTGAAGTCGGA…
OTU296	0	0	0	0.125	0	0	0	0	0.05	0	0	0	0	0	0	Bacteria	Chloroflexi	Anaerolineae	Anaerolineales	Anaerolineaceae	NA	NA	Anaerolineaceae_ASV296	0.175	0.125	AATCCCCGGGAACGTATTCAACGCACTATAGCTGACGCGCGTTTACTAGCAACTCCGACTTCACGCAGGCGGGTTGCAGCCTGCGATCTGAACTGAGACCGGCTTTTGGGATTGGCTCTACCTCGCGGCTTAGCAACCCATTGTACCGGCCATTGTAGCGTGTGTGTAGCCCCAGATATAAAGGCCATGCTGACTTGACATCATCCCCACCTTCCTCCGGCTTGTTACCGGCGGTCCCGTATGACACATGTAACATACGGCGAGGGTTGCGCTCGTTGGCGGACTTAACCGAACATCTCACGACACGAGCTGACGACAGCCATGCAACACCTGTGTAGGCTCCCCGAAGGGTCGGTCTGCTTTCACTTCCCTACCACCTACATGTCAATTCTGGGTAAGG
OTU299	0	0	0	0	0	0.225	0.075	0	0	0	0	0	0	0	0	Bacteria	Chloroflexi	Anaerolineae	Anaerolineales	Anaerolineaceae	NA	NA	Anaerolineaceae_ASV299	0.3	0.225	AATCCCCGGGAACGTATTCAACGCACTATAGCTGACGCGCGTTTACTAGCAACTCCGACTTCACACAGGCGGGTTGCAGCCTGTGATCTGAACTGAGGCCGGCTTTGAGGATTGGCTCTACCTCGCGGCTTAGCGACCCATTGTACCGGCCATTGTAGCGTGTGTGTAGCCCCAGATATAAAGGCCATGCTGACTTGACATCATCCCCACCTTCCTCCGGCTTGTTACCGGCGGTCCCGTATGACACATGTAACATACGGCGAGGGTTGCGCTCGTTGGCGGACTTAACCGAACATCTCACGACACGAGCTGACGACAGCCATGCAACACCTGTGTAGGCTCCCCGAAGGGTCGGTCTGCTTTCGCTTCCCTACCACCTACATGTCAAATCTGGGTAAGG
OTU302	0	0	0	0	0	0.075	0	0	0	0	0	0	0	0	0	Bacteria	Chloroflexi	Anaerolineae	Anaerolineales	Anaerolineaceae	NA	NA	Anaerolineaceae_ASV302	0.075	0.075	AAGGCCCGAGAACGTATTCAATGCGCTATAGCTGACGCGCATTTACTAGCAACTCCGACTTCACGCAGGCGAGTTGCAGCCTACGATCTGAACTGAGGCCGGCTTTGGGGATTGGCTCTACCTCGCGGCTTAGCGACCCATTGTACCGACCATTGTAGCGTGTGTGTAGCCCCAGATATAAAGGCCATGCTGACTTGACGTCATCCCCACCTTCCTCCGGCTTGATACCGGCGGTCCCGTGTGACACTTGTAACACACAGCGAGGGTTGCGCTCGTTAGCGGACTTAACCGAACATCTCACGACACGAGCTGACGACAGCCATGCAGCACCTGTTCAGGCTCCCTTGCGGGTCGGTCACCTTTCGGATCTCTACCACCTGTATGTCAAACCTGGGTAAGG
OTU306	0	0	0	0	0	0.075	0	0	0	0	0	0	0	0	0.075	Bacteria	Chloroflexi	Anaerolineae	Anaerolineales	Anaerolineaceae	GWD2-49-16	NA	GWD2-49-16_ASV306	0.15	0.075	AAACCCCGGGAACGTATTCAACGCACTATAGCTGACGCGCGTTTACTAGCAACTCCGACTTCACGCAGGCGAGTTGCAGCCTGCGATCTGAACTGAGGCCGGCTTTGGGGATTGGCTCTACCTCGCGGCTTAGCAACCCATTGTACCGGCCATTGTAGCGTGTGTGTAGCCCCAGATATAAAGGCCATGCTGACTTGACGTCATCCCCACCTTCCTCCGGCTTGATACCGGCGGTCCCGTATGACACTTGTAACATACAGCGAGGGTTGCGCTCGTTAGCGGACTTAACCGAACATCTCACGACACGAGCTGACGACAGCCATGCAACACCTGTGTAGGCTCCCCGAAGGGTCGGTCTGCTTTCGCTTCCCTACCACCTACATGTCAAACCTGGGTAAGG
OTU308	0	0	0	0	0	0	0	0	0	0	0	0	0	0	0.05	Bacteria	Chloroflexi	Anaerolineae	Anaerolineales	Anaerolineaceae	GWD2-49-16	NA	GWD2-49-16_ASV308	0.05	0.05	AATCCCCGGGAACGTATTCAACGCACTATAGCTGACGCGCGTTTACTAGCAACTCCAACTTCACGCAGGCGGGTTGCAGCCTGCGATCTGAACTGAGACCGGCTTTTGGGATTGGCTCTACCTCGCGGCTTAGCGACCCATTGTACCGGCCATTGTAGCGTGTGTGTAGCCCCGGATATAAAGGCCATGCTGACTTGACGTCATCCCCACCTTCCTCCGGCTTGATACCGGCGGTCCCGTATGACACTTGTAACATACGGCGAGGGTTGCGCTCGTTACCGGACTTAACCGGACATCTCACGACACGAGCTGACGACAGCCATGCAGCACCTGTTCAAGCTCCCCGAAGGGTCGTTCCACTTTCGTTTCACTACCACTTGAATGTCAAACCCGGGTAAGG
OTU309	0	0	0.125	0	0	0	0	0	0	0	0	0	0	0	0	Bacteria	Chloroflexi	Anaerolineae	Anaerolineales	Anaerolineaceae	GWD2-49-16	NA	GWD2-49-16_ASV309	0.125	0.125	AATCCCCGGGAACGTATTCAACGCACTATAGCTGACGCGCGTTTACTAGCAACTCCGACTTCACGCAGGCGAGTTGCAGCCTGCGATCTGAACTGAGACCGGCTTTTAGGATTGGCTCCACCTCGCGGTTTAGCAACCTATTGTACCGGCCATTGTAGCGTGTGTGTAGCCCCGGATATAAAGGCCATGCTGACTTGACGTCATCCCCACCTTCCTCCGGCTTGATACCGGCGGTCCCGTATGACACTTGTAACATACGGCGAGGGTTGCGCTCGTTACCGGACTTAACCGGACATCTCGCGACACGAGCTGACGACAGCCATGCAGCACCTGTACAAGCTCCCCGAAGGGTCGTTCCGCTTTCGCTTCACTACCACTTGTATGTCAAGCCCGGGTAAGG
OTU314	0	0.05	0	0	0	0	0	0	0	0	0	0	0	0	0	Bacteria	Chloroflexi	Anaerolineae	Anaerolineales	Anaerolineaceae	NA	NA	Anaerolineaceae_ASV314	0.05	0.05	GGGCCCGCACAAGCAGCGGAGCGTGTGGTTTAATTCGATGCTACGCGAAGAACCTTACCCGGGTTTGACATACAGGTAGTAGGGATCCGAAAGGTGACCGACCCTTCGGGGAGCCTGTACAGGTGCTGCATGGCTGTCGTCAGCTCGTGTCGTGAGATGTCCGGTTAAGTCCGGTAACGAGCGCAACCCTCGCTGTATGTTACAAGTGTCATACGGGACTGCCGGTATAAAGCCGGAGGAAGGTGGGGATGACGTCAAGTCAGCATGGCCTTTATGTCCGGGGCTACACACACGCTACAATGGCCAGTACAATGGGTTGCAAAACCGCGAGGCGGAGCCAATCCTCAAAGCTGGTCTCAGTTCGGATTGCAGGCTGCAACTCGCCTGCATGAAGCTGGA…
OTU315	0.175	0	0	0	0	0	0	0	0	0	0	0	0	0	0	Bacteria	Chloroflexi	Anaerolineae	Anaerolineales	Anaerolineaceae	NA	NA	Anaerolineaceae_ASV315	0.175	0.175	GGGCCCGCACAAGCAGCGGAGCGTGTGGTTTAATTCGATGCTACACGAAGAACCTTACCCGGGTTTGACATCCAGGTAGTAGGGAACCGAAAGGGGACCGACCCTTCGGGGAGCCTGGACAGGTGCTGCATGGCTGTCGTCAGCTCGTGTCGTGAGATGTCCGGTTAAGTCCGGTAACGAGCGCAACCCTTGCTGGATGTTATCAGTGTCATCCAGGACTGCCGGTATAGTACCGGAGGAAGGCGGGGATGACGTCAAGTCAGCATGGCCTTTATATCCGGGGCCACACACACGCTACAATGGCCAGTACAATGGGTTGCAAAGCCGCGAGGTGGAGCCAATCCCCAAAACTGGTCTCAGTTCGGATTGCAGGCTGCAACTCGCCTGCATGAAGTCGGA…
OTU316	0.025	0	0	0	0	0	0	0	0	0	0	0	0	0	0	Bacteria	Chloroflexi	Anaerolineae	Anaerolineales	Anaerolineaceae	RBG-16-58-14	NA	RBG-16-58-14_ASV316	0.025	0.025	GGCCCCGCACAAGCAGCGGAGCGTGTGGTTTAATTCGTTGCTACGCGAAAAACCTTACCCGGGTTTGACATATAGGTAGTAGGGATTCGAGAGATGACCGACCCTTCGGGGAGCCTATACAGGTGCTGCATGGCTGTCGTCAGCTCGTGCCGTGAGGTGTCCGGTTAAGTCCGGTAACGAGCGCAACCCTCGCTGTATGTTACAAGTGTCATACAGGACTGCCGGTATCAAGCCGGAGGAAGGCGGGGATGACGTCAAGTCAGCATGGCCTTTATATCCGGGGCCACACACACGCTACAATGGCCAGTACAATGGGTTGCAAAGCCGCGAGGTGGAGCCAATCCCCAAAACTGGTCTCAGTTCGGATTGCAGGCTGCAACTCGCCTGCATGAAGTCGGA…
OTU324	0	0.575	1.2	1.875	0	0.5	0.425	0.125	0.075	0	0	0	0	0.5	0.35	Bacteria	Chloroflexi	Anaerolineae	Anaerolineales	Anaerolineaceae	RBG-16-58-14	NA	RBG-16-58-14_ASV324	5.625	1.875	GGCCCCGCACAAGCAGCGGAGCGTGTGGTTTAATTCGTTGCTACGCGAAAAACCTTACCCGGGTTTGACATATAGGTAGTAGGGATCCGAGAGGTGACCGACCCTTCGGGGAGCCTATACAGGTGCTGCATGGCTGTCGTCAGCTCGTGCCGTGAGGTGTCCGGTTAAGTCCGGTAACGAGCGCAACCCTCGCTGTATGTTACAAGTGTCATACAGGACTGCCGGTATCAAGCCGGAGGAAGGCGGGGATGACGTCAAGTCAGCATGGCCTTTATATCCGGGGCTACACACACGCTACAATGGCCGGTACAATGGGTCGCAAAGCCGCGAGGTAGAGCCAATCCCCAAAACCGGTCTCAGTTCAGACTGCAGGCTGCAACCCGCCTGCACGAAGCCGGA…
OTU330	0	0.025	0.125	0.2	0.075	0	0	0.025	0	0	0	0	0	0	0	Bacteria	Chloroflexi	Anaerolineae	Anaerolineales	Anaerolineaceae	RBG-16-58-14	NA	RBG-16-58-14_ASV330	0.45	0.2	GGCCCCGCACAAGCAGCGGAGCGTGTGGTTTAATTCGTTGCTACGCGAAAAACCTTACCCGGGTTTGACATATAGGTAGTAGGGATCCGAGAGGTGACCGACCCTTCGGGGAGCCTATACAGGTGCTGCATGGCTGTCGTCAGCTCGTGCCGTGAGGTGTCCGGTTAAGTCCGGTAACGAGCGCAACCCTCGCTGTATGTTACAAGTGTCATACAGGACTGCCGGTATCAAGCCGGAGGAAGGCGGGGATGACGTCAAGTCAGCATGGCCTTTATATCCGGGGCTACACACACGCTACAATGGCCAATACAATGGGTCGCAAAGCCGCGAGGTAGAGCCAATCCCCAAAATTGGTCTCAGTTCAGACTGCAGGCTGCAACCCGCCTGCACGAAGCCGGA…
OTU337	0	0	0.1	0	0	0	0	0	0	0	0	0	0	0	0	Bacteria	Chloroflexi	Anaerolineae	Anaerolineales	Anaerolineaceae	NA	NA	Anaerolineaceae_ASV337	0.1	0.1	AAGGCCCGGGAACGTATTCACCGCACTGTAGCTGACGCGCGGTTACTAGCAACTCCGACTTCATGCAGGCGGGTTGCAGCCTGCAATCCGAACTGAGACCAGCTTTGAGGATTGGCTCCACCTCGCGGTTTTGCGACCCATTGTACTGGCCATTGTAGCGTGTGTGTAGCCCCGGACATAAAGGCCATGCTGACTTGACGTCATCCCCACCTTCCTCCGGCTTGATACCGGCAGTCCCGTATGACACAGATAACATACGGCGAGGGTTGCGCTCGTTACCGGACTTAACCGGACATCTCACGACACGAGCTGACGACAGCCATGCAGCACCTGTACAGGCTCCCCGAAGGGTCGGTCACCTTTCGGATCCCTACTACCTGTATGTCACGCCCGGGTAAGG
OTU340	0	0	0.1	0	0	0	0	0	0	0	0	0	0	0	0	Bacteria	Chloroflexi	Anaerolineae	Anaerolineales	Anaerolineaceae	NA	NA	Anaerolineaceae_ASV340	0.1	0.1	AAGGCCCGGGAACGTATTCACCGCAGTATAGCTGTCCTGCGGTTACTAGCAACTCCGACTTCATGCAGGCGAGTTGCAGCCTGCAATCCGAACTGAGACCAGCTTTATGGATTGGCTCCACCTCGCGGTTTTGCAACCTATTGTACTGGCCATTGTAGCGTGTGTGTAGCCCCGGACATAAAGGCCATGCTGACTTGACGTCATCCCCACCTTCCTCCGGCTTTATACCAGCAGTCTCGTATGACACATGTAACATACGACAAGGGTTGCGCTCGTTACCGGACTTAACCGGACATCTCACGACACGAGCTGACGACAGCCATGCAGCACCTGTACAGGCTCCCCGAAGGGTCGGTCCCCTTTCAGTTCCCTACCACCTGTATGTCAAACCCGGGTAAGG
OTU343	0	0.05	0	0	0	0	0	0	0	0	0	0	0	0	0	Bacteria	Chloroflexi	Anaerolineae	Anaerolineales	Anaerolineaceae	NA	NA	Anaerolineaceae_ASV343	0.05	0.05	GGCCCCGCACAAGCAGCGGAGCGTGTGGTTTAATTCGATGCTACGCGAAGAACCTTACCCGGGTTTGACATACTGGTGGTAGGGATCCGAAAGGTGACCGACCCTTCGGGGAGCCAGTACAGGTGCTGCATGGCTGTCGTCAGCTCGTGTCGTGAGATGTCCGGTTAAGTCCGGTAACGAGCGCAACCCTCGCCGTATGTTATATGTGTCATACGGAACTGCTGGTATAAAGCCGGAGGAAGGTGGGGATGACGTCAAGTCAGCATGGCCTTTATATCCGGGGCTACACACACGCTACAATGGCCGGTACAATAGGTTGCAAAGCCGCGAGGTGGAGCCAATCCATAAAGCCGGTCTCAGTTCAGATTGCAGGCTGCAACTCGCCTACATGAAGTCGGA…
OTU344	0	0	0.15	0	0	0	0	0	0	0	0	0	0	0	0	Bacteria	Chloroflexi	Anaerolineae	Anaerolineales	Anaerolineaceae	NA	NA	Anaerolineaceae_ASV344	0.15	0.15	AAGCCCCGGGAACGTATTCACCGCAGTATAGCTGTCCTGCGGTTACTAGCAACTCCGACTTCATGTAGGCGGGTTGCAGCCTACAATCTGAACTGAGACCGGCTTTGGGGATTGGCTCCACCTTGCGGTTTTGCAACCCATTGTACCGGCCATTGTAGCGTGTGTGTAGCCCCGGATATAAAGGCCATGCTGACTTGACGTCATCCCCACCTTCCTCCGGCTTTATACCAGCAGTTCCGTATGACACCTATAACATACGGCGAGGGTTGCGCTCGTTACCGGACTTAACCGGACATCTCACGACACGAGCTGACGACAGCCATGCAGCACCTGTACTGGCTCCCCGAAGGGTCGGTCACCTTTCGGATCCCTACCACCAATATGTCAAACCCGGGTAAGG
OTU345	0.05	0	0	0	0	0	0	0	0	0	0	0	0	0	0	Bacteria	Chloroflexi	Anaerolineae	Anaerolineales	Anaerolineaceae	NA	NA	Anaerolineaceae_ASV345	0.05	0.05	GGCCCCGCACAAGCAGCGGAGCGTGTGGTTTAATTCGATGTTACGCGAAGAACCTTACCCGGGTTTGACATATTGGTGGTAGGGATCCGAAAGGTGACCGACCCTTCGGGGAGCCAGTACAGGTGCTGCATGGCTGTCGTCAGCTCGTGTCGTGAGATGTCCGGTTAAGTCCGGTAACGAGCGCAACCCTCGCCGTATGTTATAGGTGTCATACGGAACTGCTGGTATAAAGCCGGAGGAAGGTGGGGATGACGTCAAGTCAGCATGGCCTTTATGTCCTGGGCTACACACACGCTACAATGGCCGGTACAATGGGTCGCAAAGCCGTGAGGCGGAGCCAATCCTAAAAAGCCGGCCTCAGTTCGGATCGTAGGCTGCAACCCGCCTACGTGAAGTCGG…
OTU348	0	0	0.275	0.15	0	0	0	0	0	0	0	0	0	0	0	Bacteria	Chloroflexi	Anaerolineae	Anaerolineales	Anaerolineaceae	NA	NA	Anaerolineaceae_ASV348	0.425	0.275	AAGGCCCGGGAACGTATTCACCGCAGTATAGCTGTCCTGCGGTTACTAGCAACTCCGACTTCATGTAGGCGAGTTGCAGCCTACAATCTGAACTGAGACCGGCTTTGGGGATTGGCTCCGCCTCGCGGTTTTGCAACCCATTGTACCGGCCATTGTAGCGTGTGTGTAGCCCCGGATATAAAGGCCATGCTGACTTGACGTCATCCCCACCTTCCTCCGGCTTTATACCAGCAGTCCCATATGACACTTGTAACATATGGCGAGGGTTGCGCTCGTTACCGGACTTAACCGGACATCTCACGACACGAGCTGACGACAGCCATGCAGCACCTGTATAGGCTCCCTTGCGGGTCGGTCACTTTTCAGATCCCTACTACCTATATGTCAAACCCGGGTAAGG
OTU354	0	0.025	0.4	0.075	0	0.175	0.125	0	0	0	0	0	0	0.125	0.025	Bacteria	Chloroflexi	Anaerolineae	Anaerolineales	Anaerolineaceae	NA	NA	Anaerolineaceae_ASV354	0.95	0.4	GGGCCCGCACAAGCAGCGGAGCGTGTGGTTTAATTCGATGCTACGCGAAGAACCTTACCCGGGTTTGACATATAGGTGGTAGGGATCCGAAAGGTGACCGACCCTTCGGGGAGCCTATACAGGTGCTGCATGGCTGTCGTCAGCTCGTGCCGTGAGGTGTCCGGTTAAGTCCGGTAACGAGCGCAACCCACGCCGTATGTTATATGTGTCATACGGGACTGCCGGTATAAAGCCGGAGGAAGGTGTGGACGACGTCAAGTCAGCATGGCCTTTATATCCGGGGCTACACACACGCTACAATGGCCAGTACAATGGGTTGCAAAACCGCAAGGCGGAGCCAATCCCAAAAGCTGGTCTCAGTTCAGATTGTAGGCTGCAACTCGCCTACATGAAGTCGGA…
OTU359	0	0	0.225	0.075	0	0	0.025	0	0	0	0	0	0	0.075	0	Bacteria	Chloroflexi	Anaerolineae	Anaerolineales	Anaerolineaceae	NA	NA	Anaerolineaceae_ASV359	0.4	0.225	AAGGCCCGGGAACGTATTCACCGCAGTATAGCTGTCCTGCGGTTACTAGCAACTCCGTCTTCATGTAGGCGGGTTACAGCCTACAATCTGAACTGAGACCAGCTTTGGGGATTGGCTCCGCCTCGCGGTTTTGCAACCCATTGTACTGGCCATTGTAGCGTGTGTGTAGCCCCGGACATAAAGGCCATGCTGACTTGACGTCATCCCCACCTTCCTCCGGCTTTATACCGGCAGTCCCATATGACACATGTAACATATGGCGAGGGTTGCGCTCGTTACCGGACTTAACCGGACATCTCACGACACGAGCTGACGACAGCCATGCAGCACCTGTATAGGCTCCCCGAAGGGTCGGTCACTTTTCAGATCCCTACCACCTATATGTCAAACCCGGGTAAGG
OTU362	0	0	0.15	0	0	0	0	0	0	0	0	0	0	0	0	Bacteria	Chloroflexi	Anaerolineae	Anaerolineales	Anaerolineaceae	NA	NA	Anaerolineaceae_ASV362	0.15	0.15	AAGACCCGGGAACGTATTCAACGCAGTATAGCTGTCCTGCGTTTACTAGCAACTCCGACTTCGTGCAGGCGAGTTGCAGCCTACAGTCTGAACTGAGGCCGATTTTCTGGATTGGCTCCACCTCGCGGCTTTGCAACCAATTGTACCGGCCATTGTAGCGTGTGTGTAGCCCCGGGCATAAAGGCCATGCTGACTTGACTTCATCCCCACCTTCCTCCGGCTTTATACCAGCAGTCCCGTATGACACTTGTAACATACGGCGAGGGTTGCGCTCGTTACCGGACTTAAACCGGACACCTCACGGCACGAGCTGACGACAGCCATGCAGCACCTGTGTAGGCTCCCCGAAGGGTCGGTCACATCTCTGCTCCCTACCACCTACATGTCAAACCCGGGTAAG
OTU367	0	0	0	0	0	0	0	0	0	0	0	0	0	0	0.05	Bacteria	Chloroflexi	Anaerolineae	Anaerolineales	Anaerolineaceae	NA	NA	Anaerolineaceae_ASV367	0.05	0.05	ACGGGCGGTGTGTGCAATCCCCGGGAACGTATTCAACGCAGTATAGCTGTCCTGCGTTTACTAGCAACTCCGACTTCATGCAGGCGGGTTGCAGCCTGCAATCTGAACTGAGACCGGCTTTAAGGATTGGCTCCACCTCGCGGTTTTGCTACCCATTGTACCGGCCATTGTAGCGTGTGTGTAGCCCCGGACATAAAGGCCATGCTGACTTGACGTCATCCCCACCTTCCTCCGGTTTGATACCAGCAGTCCCGTATGACACTTGTAACATACGACAAGGGTTGCGCTCGTTGCCGGACTTAACCGGACATCTCACGACACGAGCTGACGACAGCCATGCAGCACCTGTATAGGCTCCCCGAAGGGTCGGTCACATCTCTGCTCCCTACCACCTATATGT
OTU369	0	0	0	0	0	0.15	0	0	0	0	0	0	0	0	0	Bacteria	Chloroflexi	Anaerolineae	Anaerolineales	Anaerolineaceae	NA	NA	Anaerolineaceae_ASV369	0.15	0.15	AAGGCCCGGGAACGTATTCAACGCAGTATAGCTGTCCTGCGTTTACTAGCAACTCCGACTTCATGCAGGCGAGTTACAGCCTGCAATCTGAACTGAGGCCGGCTTTGGGGATTGGCTCTACCTCGCGGCTTTGCAACCCATTGTACCGGCCATTGTAGCGTGTGTGTAGCCCCGGATATAAAGGCCATGCTGACTTGACGTCATCCCCACCTTCCTCCGATTTTATATCGGCAGTCCCGTATGACACTTGTAACATACGGCGAGGGTTGCGCTCGTTACCGGACTTAACCGGACACCTCACGGCACGAGCTGACGACAGCCATGCAGCACCTGTATAGGCTCCCCGAAGGGTCGGTTGCATCTCTGCTCCCTACCACCTATATGTCAAACCCGGGTAAGG
OTU373	0	0	0.1	0	0	0	0	0	0	0	0	0	0	0	0	Bacteria	Chloroflexi	Anaerolineae	Anaerolineales	Anaerolineaceae	NA	NA	Anaerolineaceae_ASV373	0.1	0.1	AAGGCCCGGGAACGTATTCAACGCAGTATAGCTGTCCTGCGTTTACTAGCAACTCCGACTTCATGCAGGCGAGTTGCAGCCTGCAATCTGAACTGAGACCAGTTTTGAGGATTGGCTCCACCTCGCGGTTTTGCGACCTATTGTACTGGCCATTGTAGCGTGTGTGTAGCCCCGGATATAAAGGCCATGCTGACTTGACTTCATCCCCACCTTCCTCCGGTTTGATACCGGCGGTCCCATATGACACGTATAACATATGGTAGGGGTTGCGCTCGTTACCGGACTTAACCGGACACCTCACGGCACGAGCTGACGACAGCCATGCAGCACCTGTACAGGCTCCCCGAAGGGTCGGTCACATCTCTGATCCCTACTACCTGTATGTCAAACCCGGGTAAGG
OTU377	0	0.075	0.225	0	0	0.125	0.125	0	0	0	0	0	0	0.2	0.25	Bacteria	Chloroflexi	Anaerolineae	Anaerolineales	Anaerolineaceae	NA	NA	Anaerolineaceae_ASV377	1	0.25	GGGCCCGCACAAGCAGCGGAGCGTGTGGTTTAATTCGTTGCTACGCGAAGAACCTTACCCGGGTTTGACATGTAGGTAGTAGGGAGCAGAGATGTGACCGACCCTTCGGGGAGCCTACACAGGTGCTGCATGGCTGTCGTCAGCTCGTGCCGTGAGGTGTCCGGTTAAGTCCGGTAACGAGCGCAACCCTCGCCGTATGTTATAGGTGTCATACGGGACCGCTGGTATCAAGCCGGAGGAAGGTGGGGATGACGTCAAGTCAGCATGGCCTTTATATCCGGGGCTACACACACGCTACAATGGGCAGTACAATGGGTCGCAAAACCGCGAGGTGGAGCCAATCCTGAAAACTGTCCTCAGTTCAGATTGCAGGCTGCAACCCGCCTGCATGAAGTCGGA…
OTU383	0	0	0	0.05	0	0	0	0	0	0	0	0	0	0	0	Bacteria	Chloroflexi	Anaerolineae	Anaerolineales	Anaerolineaceae	NA	NA	Anaerolineaceae_ASV383	0.05	0.05	AATCCCCGGGAACGTATTCACCGCACTATGGCTGACGCGCGGTTACTAGCAACTCCGACTTCATGTAGGCGGGTTGCAGCCTACAATCTGAACTGAGACCGGCTTTTTAGGATTGGCTTCACCTTGCGGTTTTGCTACCCGTTGTACCGGCCATTGTAGCGTGTGTGTAGCCCCGGATATAAAGGCCATGCTGACTTGACGTCATCCCCACCTTCCTCCGACTTTATATCGGCAGTCCTGTATGACACGTATAACATACAGCAAGGGTTGCGCTCGTTGCCGGACTTAACCGGACATCTCACGACACGAGCTGACGACAGCCATGCAGCACCTGTATAAGCTCCCCGAAGGGTCGGTCACCTTTCAGATCCCTACTACTTATATGTCAAACCCGGGTAAG
OTU385	0	0	0.125	0	0	0	0	0	0	0	0	0	0	0	0	Bacteria	Chloroflexi	Anaerolineae	Anaerolineales	Anaerolineaceae	NA	NA	Anaerolineaceae_ASV385	0.125	0.125	AATCCCCGAGAACGTATTCACCGCACTAGTGCTGACGCGCGGTTACTAGCAACTCCATCTTCATGCAGGCGGGTTGCAGCCTGCAATCTGAACTGAGACCGGCTTTGAGGATTGGCTCCACCTTGCGGTCTTGCAACCCATTGTACCGGCCATTGTAGCGTGTGTGTAGCCCCGGATATAAAGGCCATGCTGACTTGACGTCATCCCCACCTTCCTCCGGCTTTATACCGGCAGTTCCGTATGACACTTGTAACATACGGCGAGGGTTGCGCTCGTTACCGGACTTAACCGGACACCTCACGGCACGAGCTGACGACAGCCATGCAGCACCTGTACAGGCTCCCCGAAGGGTCGGTCACTTCTCAGATCCCTACTACCTGTATGTCAAACCCGGGTAAGG
OTU386	0	0	0	0	0	0	0.025	0	0	0	0	0	0	0	0	Bacteria	Chloroflexi	Anaerolineae	Anaerolineales	Anaerolineaceae	NA	NA	Anaerolineaceae_ASV386	0.025	0.025	AATCCCCGAGAACGTATTCACCGCAGTATGGCTGGCCTGCGGTTACTAGCAACTCCATCTTCATGTAGGCGGGTTGCAGCCTACAATCTGAACTGAGACCAGCTTTGAGGATTGGCTCCACCTCGCGGTCTTGCAAACCCATTGTACTGGCCATTGTAGCGTGTGTGTAGCCCCAGGCATAAAGGCCATGCTGACTTGACGTCATCCCCACCTTCCTCCGGCTTGATACCGGCAGTTCCGTATGACACTTGTAACATACAGTGAGGGTTGCGCTCGTTACCGGACTTAACCGGACACCTCACGGCACGAGCTGACGACAGCCATGCAGCACCTGTATAAGCTCCCCGAAGGGTCGGTCACCTTTCAGATCCCTACCACTTATATGTCAAGCCTGGGTAAG
OTU387	0	0	0	0	0	0	0.1	0	0	0	0	0	0	0	0	Bacteria	Chloroflexi	Anaerolineae	Anaerolineales	Anaerolineaceae	NA	NA	Anaerolineaceae_ASV387	0.1	0.1	AAGCCCCGGGAACGTATTCACCGCACTATGGCTGACGCGCGGTTACTAGCAACTCCAACTTCATGTAGGCGAGTTGCAGCCTACAATCCGAACTGAGGCCGGCTTTGAGGATTGGCTCCACCTCGCGGTTTTGCGACCTATTGTACCGACCATTGTAGCGTGTGTGTAGCCCTGGATATAAAGGCCATGCTGACTTGACGTCATCCCCACCTTCCTCCGGCTTTATACCGGCAGTCCCGTATGACACATGTAACATACAGCGAGGGTTGCGCTCGTTACCGGACTTAACCGGACACCTCACGGCACGAGCTGACGACAGCCATGCAGCACCTGTATAGGCTCCCCGAAGGGTCGTTCCCTTTTCAGTTCACTACCACCTATATGTCAAACCCAGGTAAGG
OTU391	0	0	0	0	0	0.1	0.05	0	0	0	0	0	0	0	0.025	Bacteria	Chloroflexi	Anaerolineae	Anaerolineales	Anaerolineaceae	RBG-16-58-14	NA	RBG-16-58-14_ASV391	0.175	0.1	AAGCCCCGGGAACGTATTCAACGCACTAGTGCTGACGCGCGTTTACTAGCAACTCCGACTTCATGTAGGCGAGTTGCAGCCTACAATCTGAACTGAGGCCGGCTTTGGGGATTGGCTCCACCTCGCGGCTTTGCGACCCATTGTACCGACCATTGTAGCGTGTGTGTAGCCCCAGATATAAAGGCCATGCTGACTTGACGTCATCCCCACCTTCCTCCGGCTTGATACCGGCAGTTCCGTGTGACACATGTAACACACAATGGGGGTTGCGCTCGTTACCGGACTTAACCGGACACCTCACGGCACGAGCTGACGACAGCCATGCAGCACCTGTAAAGGCTCCCCGAAGGGTCGGTCATCTTTCGAATCCCTACTACCTATATGTCAAACCTGGGTAAGG
OTU398	0	0	0.2	0	0	0.25	0.1	0	0	0	0	0	0	0.275	0.125	Bacteria	Chloroflexi	Anaerolineae	Anaerolineales	Anaerolineaceae	RBG-16-58-14	NA	RBG-16-58-14_ASV398	0.95	0.275	GGCCCCGCACAAGCAGCGGAGCGTGTGGTTTAATTCGTTGCTACGCGAAGAACCTTACCCGGGTTTGACATACAGGTAGTAGGGATCCGAAAGGTGACCGATCCTTCGGGAAGCCTGTACAGGTGCTGCATGGCTGTCGTCAGCTCGTGCCGTGAGGTGTCCGGTTAAGTCCGGTAACGAGCGCAACCCCCACTGTGTGTTACAAGTGTCACACGGAACTGCCGGTATCAAGCCGGAGGAAGGTGGGGATGACGTCAAGTCAGCATGGCCTTTATATCCGGGGCTACACACACGCTACAATGGTCGGTACAATGGGTCGCAAAGCCGCGAGGTGGAGCCAATCCCCAAAGCCGGCCTCAGTTCAGATTGCAGGCTGCAACTCGCCTGCATGAAGGTGGA…
OTU401	0	0	0.05	0	0	0	0	0	0	0	0	0	0	0	0	Bacteria	Chloroflexi	Anaerolineae	Anaerolineales	Anaerolineaceae	NA	NA	Anaerolineaceae_ASV401	0.05	0.05	AAGCCCCGGGAACGTATTCACCGCACTGATGCTGACGCGCGGTTACTAGCAACTCCGACTTCACGTAGGCGGGTTGCAGCCTACGATCTGAACTGAGACCGGCTTTGGGGATTGGCTCTACCTCGCGGTTTTGCGACCCATTGTACCGGCCATTGTAGCGTGTGTGTAGCCCCGGATATAAAGGCCATGCTGACTTGACGTCATCCCCGCCTTCCTCCGGCTTGATACCGGCAGTCCCGCATGACACTTGTAACATGCGGTAAGGGTTGCGCTCGTTACCGGACTTAACCGGACATCTCACGACACGAGCTGACGACAGCCATGCAGCACCTGTATAGGCTCCCCGAAGGGTCGGTTGCATCTCTGCTCCCTACCACCTATATGTCAAACCCGGGTAAGG
OTU406	0	0	0	0	0	0	0	0	0	0	0	0	0	0.175	0	Bacteria	Chloroflexi	Anaerolineae	Anaerolineales	Anaerolineaceae	NA	NA	Anaerolineaceae_ASV406	0.175	0.175	GGCCCCGCACAAGCAGCGGAGCGTGTGGTTTAATTCGTTGCTACGCGAAGAACCTTACCCGGGTTTGACATATAGGTGGTAGGGAGCAGAGATGTGACCGACCCTTCGGGGAGCCTATACAGGTGCTGCATGGCTGTCGTCAGCTCGTGTCGTGAGATGTCCGGTTAAGTCCGGTAACGAGCGCAACCCTCGCCACGTGTTACATGTGTCACGTGGGACCGCCGGTATCAAGCCGGAGGAAGGCGGGGATGACGTCAAGTCAGCATGGCCTTTATATCCGGGGCTACACACACGCTACAATGGCCGGTACAATGGGTTGCAAAGCCGCGAGGTAGAGCCAATCCCCAAAGTCGGCCTCAGTTCAGATTGCAGGCTGCAACTCGCCTGCATGAAGTCGGA…
OTU409	0	0	0.075	0	0	0	0	0	0	0	0	0	0	0	0	Bacteria	Chloroflexi	Anaerolineae	Anaerolineales	Anaerolineaceae	RBG-16-58-14	NA	RBG-16-58-14_ASV409	0.075	0.075	AATCCCCGGGAACGTATTCAACGCACTAATGCTGACGCGCGTTTACTAGCAACTCCGACTTCATGTAGGCGGGTTGCAGCCTACAATCTGAACTGAGGCCGGCTTTGGGGATTGGCTCTACCTTGCGGCTTTGCGACCCGTTGTACCGACCATTGTAGCGTGTGTGTAGCCCCAGATATAAAGGCCATGCTGACTTGACGTCATCCTCACCTTCCTCCGGCTTTATACCAGCGGTCTCGTATGACACATGTAACATACGACGAGGGTTGCGCTCGTTGCCGGACTTAACCGGACATCTCACGACACGAGCTGACGACAGCCATGCAGCACCTGTACAGGCTCCCCGAAGGGTCGGTCACCTCTCGGATTCCTACCACCTGTATGTCAAACCTGGGTAAGG
OTU412	0	0	0	0	0	0	0	0	0	0	0	0	0	0.1	0	Bacteria	Chloroflexi	Anaerolineae	Anaerolineales	Anaerolineaceae	NA	NA	Anaerolineaceae_ASV412	0.1	0.1	AAGGCCCGGGAACGTATTCACCGCACTAATGCTGACGCGCGGTTACTAGCAACTCCGACTTCATGTAGGCGGGTTGCAGCCTACAATCTGAACTGAGACCAGCTTTGGGGATTGGCTCTACCTCGCGGCTTTGCAACCCATTGTACTGGCCATTGTAGCGTGTGTGTAGCCCCGGATATAAAGGCCATGCTGACTTGACGTCATCCCCACCTTCCTCCGGCTTTATACCAGCAGTCCCGTATGACACATATAACATACGGCGAGGGTTGCGCTCGTTACCGGACTTAACCGGACATCTCACGACACGAGCTGACGACAGCCATGCAGCACCTGTTGAGGCTCCCCGAAGGGTCGGTCACCTTTCGGATCCCTACCACCAGAATGTCAAACCCGGGTAAGG
OTU422	0	0	0	0	0	0.1	0	0	0	0	0	0	0	0	0	Bacteria	Chloroflexi	Anaerolineae	Anaerolineales	Anaerolineaceae	NA	NA	Anaerolineaceae_ASV422	0.1	0.1	AAGGCCCGAGAACGTATTCAACGCACTATAGCTGACGCGCGTTTACTAGCAACTCCGGCTTCATGCAGGCGAGTTGCAGCCTGCAATCTGAACTGAGGCCGACTTTGGGGGATTGGCTCCACCTCGCGGTTTAGCAACCCATTGTATCGGCCATTGTAGCGTGTGTGTAGCCCCGGACATAAAGGCCATGCTGACTTGACGTCATCCCCACCTTCCTCCGGCTTGATACCGGCGGTCCCGTGTGACACATGTAACACACGGCGAGGGTTGCGCTCGTTAGCGGACTTAACCGAACATCTCACGACACGAGCTGACGACAGCCATGCAACACCTGTGGCGATGTCCCTTGCGGGAGCCTCATGCTTTCGCAATCGTTCATCGTCATGTCAAGCCCGGGTAA
OTU426	0	0	0	0.05	0	0	0.025	0	0	0	0	0	0	0	0	Bacteria	Chloroflexi	Anaerolineae	Anaerolineales	Anaerolineaceae	NA	NA	Anaerolineaceae_ASV426	0.075	0.05	AAGGCCCGGGAACGTATTCACCGCACTAATTCTGACGCGCGGTTACTAGCAACTCCGACTTCATGCAGGCGAGTTGCAGCCTACAATCTGAACTGAGACCGGCTTTCGGGATTGGCTCTACCTCGCGGCTTTGCGACCCATTGTACCGGCCATTGTAGCGTGTGTGTAGCCCCGGACATAAAGGCCATGCTGACTTGACGTCATCCCCACCTTCCTCCGGCTTGATACCAGCAGTCCCGTGTGACACCTATAACACACGGCAAGGGTTGCGCTCGTTACCGGACTTAACCGGACATCTCACGACACGAGCTGACGACAGCCATGCAGCACCTGTAACGATGTCCCTTGCGGGACCCTCATGCTTTCGCACTCGTCCATCGCTATGTCAAACCCGGGTAAG
OTU432	0	0	0	0	0	0	0	0	0	0	0	0	0	0	0.125	Bacteria	Chloroflexi	Anaerolineae	Anaerolineales	Anaerolineaceae	NA	NA	Anaerolineaceae_ASV432	0.125	0.125	AAGGCCCGGGAACGTATTCACCGCACTATAGCTGACGCGCGGTTACTAGCAACTCCGTCTTCATGCAGGCGGGTTGCAGCCTGCAATCTGAACTGTGGCCAGCTTTCGGGATTGGCTCTACCTCGCGGCTTTGCAACCCATTGTACTGACCATTGTAGCGTGTGTGTAGCCCCGGACATAAAGGCCATGCTGACTTGACGTCATCCCCACCTTCCTCCGGCTTTATACCGGCAGTCCCATATGACACTTGTAACATATGGCAAGGGTTGCGCTCGTTACCGGACTTAACCGGACATCTCACGACACGAGCTGACGACAGCCATGCAGCACCTGTGATGACGCTCCGAAGAGCCCTCACGCTTTCACGCTCGTCCGTCATCATGTCAAACCCGGGTAAGGT
OTU434	0	0.05	0	0	0	0	0	0	0	0	0	0	0	0	0	Bacteria	Chloroflexi	Anaerolineae	Anaerolineales	Anaerolineaceae	NA	NA	Anaerolineaceae_ASV434	0.05	0.05	GGGCCCGCACAAGCAGCGGAGCGTGTGGTTTAATTCGATGCTACACGAAGAACCTTACCCGGGTTTGACATGACGACGAACGAACGCGAAAGCGCGAGGGCCCTTCGGGGCGTCGCCACAGGTGCTGCATGGCTGTCGTCAGCTCGTGTCGTGAGATGTCCGGTTAAGTCCGGTAACGAGCGCAACCCCTGCCATATGTTACAAGTGTCATATGGGACTGCCGGTATAAAGCCGGAGGAAGGTGGGGATGACGTCAAGTCAGCATGGCCTTTATGTCCGGGGCTACACACACGCTACAATGGTCAGTACAATGGGTTGCAAAGCCGCGAGGTAGAGCCAATCCCGAAAGCTGGCCACAGTTCAGATTGCAGGCTGCAACCCGCCTGCATGAAGATGGAG…
OTU437	0	0	0.15	0	0	0.175	0	0	0	0	0	0	0	0	0	Bacteria	Chloroflexi	Anaerolineae	Anaerolineales	Anaerolineaceae	NA	NA	Anaerolineaceae_ASV437	0.325	0.175	AAGGCCCGGGAACGTATTCACCGCACTAATGCTGACGCGCGGTTACTAGCAACTCCGGCTTCATGCAGGCGGGTTGCAGCCTGCAATCTGAACTGAGACCGGCTTTCGGGATTGGCTCTACCTCGCGGCTTTGCAACCCATTGTACCGGCCATTGTAGCGTGTGTGTAGCCCCGGGCATAAAGGCCATGCTGACTTGACGTCATCCCCACCTTCCTCCGGCTTGATACCGGCAGTCCCGCATGACATCTCTAACATGCGGCGAGGGTTGCGCTCGTTACCGGACTTAACCGGACATCTCACGACACGAGCTGACGACAGCCATGCAGCACCTGTACAGGCTCCCCGAAGGGTCGGTCCACTCTCGTTTCCCTACTACCTGTATGTCAAACCCGGGTAAGG
OTU441	0	0	0	0.125	0	0	0	0	0	0	0	0	0	0	0	Bacteria	Chloroflexi	Anaerolineae	Anaerolineales	Anaerolineaceae	NA	NA	Anaerolineaceae_ASV441	0.125	0.125	GGGCCCGCACAAGCAGCGGAGCGTGTGGTTTAATTCGATGCTACACGAAGAACCTTACCCGGGTTTGACATGCAGGTAGTAGGGAAGCGAGAGCAGACCGACCCTTCGGGGAGCCTGAACAGGTGCTGCATGGCTGTCGTCAGCTCGTGTCGTGAGATGTCCGGTTAAGTCCGGTAACGAGCGCAACCCTCGCCGTATGTTAGGAAATGTCATACGGGACTGCCGGTATCAAGCCGGAGGAAGGTGGGGATGACGTCAAGTCAGCATGGCCTTTATGTCCGGGGCTACACACACGCTACAATGGCCGGTACAATGGGTTGCAAAGCCGCGAGGTAGAGCCAATCCCCAAAGCCGGTCTCAGTTCAGATTGCAGGCTGCAACCCGCCTGCATGAAGCCGG…
OTU443	0	0	0	0	0	0.15	0.05	0	0	0	0	0	0	0	0	Bacteria	Chloroflexi	Anaerolineae	Anaerolineales	Anaerolineaceae	NA	NA	Anaerolineaceae_ASV443	0.2	0.15	GGGCCCGCACAAGCAGCGGAGCGTGTGGTTTAATTCGATGCTACACGAAGAACCTTACCCGGGTTTGACATGCAGGTGGTAGGGAACCGAAAGGGGACCGACCCTTCGGGGAGCCTGTACAGGTGCTGCATGGCTGTCGTCAGCTCGTGTCGTGAGATGTCCGGTTAAGTCCGGTAACGAGCGCAACCCTCGCCGTATGTTACAAGTGTCATACGGGACTGCCGGTATAAAGCCGGAGGAAGGTGGGGATGACGTCAAGTCAGCATGGCCTTTATGTCCGGGGCTACACACACGCTACAATGGCCAGTACAATGGGTTGCAAAGCCGCGAGGTAGAGCCAATCCCCAAAGCTGGTCACAGTTCGGATTGCAGGCTGCAACCCGCCTGCATGAAGCCGGA…
OTU447	0	0	0	0	0	0.15	0	0	0	0	0	0	0	0.15	0	Bacteria	Chloroflexi	Anaerolineae	Anaerolineales	Anaerolineaceae	NA	NA	Anaerolineaceae_ASV447	0.3	0.15	GGGCCCGCACAAGCAGCGGAGCGTGTGGTTTAATTCGATGTTACACGAAGAACCTTACCCGGGTTTGACATGCAGGTGGTAGGGAACTGAAAGGGGACCGACCCTTCGGGGAGCCTGCACAGGTGCTGCATGGCTGTCGTCAGCTCGTGTCGTGAGATGTCCGGTTAAGTCCGGTAACGAGCGCAACCCTTGCCATATGTTACAAGTGTCATATGGGACTGCCGATATAAAGTCGGAGGAAGGTGGGGATGACGTCAAGTCAGCATGGCCTTTATGTCCGGGGCTACACACACGCTACAATGGTCAGTACAATGGGTTGCAAAGCCGCGAGGTAGAGCCAATCCCGAAAGCTGGCCACAGTTCAGATTGCAGGCTGCAACCCGCCTGCATGAAGTCGGA…
OTU449	0	0	0.475	0	0	0	0	0	0	0	0	0	0	0	0	Bacteria	Chloroflexi	Anaerolineae	Anaerolineales	Anaerolineaceae	NA	NA	Anaerolineaceae_ASV449	0.475	0.475	AAGGCCCGGGAACGTATTCACCGCACTATGGCTGACGCGCGGTTACTAGCAACTCCGGCTTCATGCAGGCGGGTTTCAGCCTGCAATCTGAACTGTGGCCAGCTTTCGGGATTGGCTCTACCTCGCGGCTTTGCAACCCATTGTACTGACCATTGTAGCGTGTGTGTAGCCCCGGACATAAAGGCCATGCTGACTTGACGTCATCCCCACCTTCCTCCGGCTTTATACCGGCAGTCCCATATGACACTTGTAACATATGGCAAGGGTTGCGCTCGTTACCGGACTTAACCGGACATCTCACGACACGAGCTGACGACAGCCATGCAGCACCTGTTCAGGCTCCCCGAAGGGTCGGTCCCCTTTCAGTTCCCTATCACCTGTATGTCAAACCCGGGTAAGG
OTU453	0	0	0.525	0.3	0	0	0.2	0	0	0	0	0	0	0.25	0.025	Bacteria	Chloroflexi	Anaerolineae	Anaerolineales	Anaerolineaceae	NA	NA	Anaerolineaceae_ASV453	1.3	0.525	AAGGCCCGGGAACGTATTCACCGCACTATGGCTGACGCGCGGTTACTAGCAACTCCAACTTCATGCAGGCGGGTTGCAGCCTGCAATCTGAACTGAGACCAGCTTTCGGGATTGGCTCTACCTCGCGGCTTTGCTACCCATTGTGCTGGCCATTGTAGCGTGTGTGTAGCCCCGGACATAAAGGCCATGCTGACTTGACGTCATCCCCACCTTCCTCCGACTTTATATCGGCAGTCCCGTATGACACCTATAACATACGGCAAGGGTTGCGCTCGTTACCGGACTTAACCGGACATCTCACGACACGAGCTGACGACAGCCATGCAGCACCTGTGCAGGCTCCCCGAAGGGTCGGTCCCCTTTCAGTTCCCTACTACCTGCATGTCAAACCCGGGTAAGG
OTU456	0.025	0	0	0.05	0	0	0	0	0	0	0	0	0	0	0	Bacteria	Chloroflexi	Anaerolineae	Anaerolineales	Anaerolineaceae	NA	NA	Anaerolineaceae_ASV456	0.075	0.05	GGGCCCGCACAAGCAGCGGAGCGTGTGGTTTAATTCGATGTTACACGAAGAACCTTACCCGGGTTTGACATGCAAGTGGTAGGGAAGCGAAAGCAGACCGACCCTTCGGGGAGCTTGCACAGGTGCTGCATGGCTGTCGTCAGCTCGTGTCGTGAGATGTCCGGTTAAGTCCGGTAACGAGCGCAACCCCTATTGTATGTTATAGGTGTCATACGAGACTGCCGATATCAAGTCGGAGGAAGGTGGGGATGACGTCAAGTCAGCATGGCCTTTATGTCCGGGGCTACACACACGCTACAATGGTCGGTACAATGGGTAGCAAAGCCGCGAGGTAGAGCCAATCCCGAAAGCCGGCCACAGTTCAGATTGCAGGCTGCAACTCGCCTGCATGAAGCCGGA…
OTU459	0	0	0.25	0	0	0	0.075	0	0	0	0	0	0	0	0	Bacteria	Chloroflexi	Anaerolineae	Anaerolineales	Anaerolineaceae	NA	NA	Anaerolineaceae_ASV459	0.325	0.25	AAGGCCCGGGAACGTATTCACCGCACTATAGCTGACGCGCGGTTACTAGCAACTCCGGCTTCATGCAGGCGGGTTGCAGCCTGCAATCTGAACTGTGACCAAATTTCAGGATTGGCTCCACCTCGCGGCTTTGCTACCCATTGTTCTGGCCATTGTAGCGTGTGTGTAGCCCCGGACATAAAGGCCATGCTGACTTGACTTCATCCCCACCTTCCTCCGGCTTTATACCGGCAGTCCCGTATGACACTTGTAACATACAGCAGGGGTTGCGCTCGTTACCGGACTTAACCGGACATCTCACGACACGAGCTGACGACAGCCATGCAGCACCTGTGCAAGCTCCCCGAAGGGTCGGTCCGCTTTCACTTCCCTACCACTTGCATGTCAAACCCGGGTAAGG
OTU470	0	0.05	0	0	0	0	0	0	0	0	0	0	0	0.25	0.025	Bacteria	Chloroflexi	Anaerolineae	Anaerolineales	Anaerolineaceae	NA	NA	Anaerolineaceae_ASV470	0.325	0.25	GGGCCCGCACAAGCAGCGGAGCGTGTGGTTTAATTCGATGTTACACGAAGAACCTTACCTGGGTTTGACATACAAGTAGTAGGGAACTGAAAGGGGACCGACCCTTCGGGGAGCTTGAACAGGTGCTGCATGGCTGTCGTCAGCTCGTGTCGTGAGATGTCCGGTTAAGTCCGGTAACGAGCGCAACCCTTGCTGTATGTTACAAGTGTCATACGGGACTGCCGGTATAAAGCCGGAGGAAGGTGGGGATGACGTCAAGTCAGCATGGCCTTTATGCCCAGGGCTACACACACGCTACAATGGTCAGGACAATAGGTAGCAAAACTGCGAGGTGGAGCCAATCCCAAAACCTGGCCACAGTTCAGATTGCAGGCTGCAACCCGCCTGCATGAAGCCGGA…
OTU471	0	0	0.275	0	0	0.2	0.075	0	0	0	0	0	0	0	0	Bacteria	Chloroflexi	Anaerolineae	Anaerolineales	Anaerolineaceae	NA	NA	Anaerolineaceae_ASV471	0.55	0.275	AAGGCCCGGGAACGTATTCACCGCACTATGGCTGACGCGCGGTTACTAGCAACTCCGGCTTCATGCAGGCGGGTTGCAGCCTGCAATCTGAACTGTGGCCAGGTTTTAGGATTGGCTCCACCTCGCGGCTTTGCTACCGATTGTCCTGACCATTGTAGCGTGTGTGTAGCCCTGGGCATAAAGGCCATGCTGACTTGACGTCATCCCCACCTTCCTCCGGCTTTATACCGGCAGTCCCGTATGACACTTGTAACATACAGCAAGGGTTGCGCTCGTTACCGGACTTAACCGGACATCTCACGACACGAGCTGACGACAGCCATGCAGCACCTGTTCAAGCTCCCCGAAGGGTCGGTCCCCTTTCAGTTCCCTACTACTTGTATGTCAAACCCAGGTAAGG
OTU481	0	0	0	0	0	0	0	0	0	0	0	0	0	0	0.1	Bacteria	Chloroflexi	Anaerolineae	Anaerolineales	Anaerolineaceae	NA	NA	Anaerolineaceae_ASV481	0.1	0.1	AAGGCCCGGGAACGTATTCACCGCACTATAGCTGACGCGCGGTTACTAGCAACTCCGGCTTCATGCAGGCGGGTTGCAGCCTGCAATCTGAACTGTGACCAGCTTTAGGGATTGGCTCCACCTTGCGGCTTTGCAACCTATTGTACTGGCCATTGTAGCGTGTGTGTAGCCCCGGACATAAAGGCCATGCTGACTTGACGTCATCCCCACCTTCCTCCGGCTTTATACCGGCAGTCCCGTATGACACATGTAACATACAGCGAGGGTTGCGCTCGTTACCGGACTTAACCGGACATCTCACGACACGAGCTGACGACAGCCATGCAGCACCTGTTCTGGCTCCCCGAAGGGTCGGTCCCTTTTCAGTTCCCTACTACCAGTATGTCAAGCCCGGGTAAGG
OTU482	0	0	0	0	0	0	0.15	0	0	0	0	0	0	0	0	Bacteria	Chloroflexi	Anaerolineae	Anaerolineales	Anaerolineaceae	NA	NA	Anaerolineaceae_ASV482	0.15	0.15	AAGGCCCGGGAACGTATTCACCGCACTATAGCTGACGCGCGGTTACTAGCAACTCCGGCTTCATGCAGGCGAGTTGCAGCCTGCAATCTGAACTGTGACCAGCTTTGAGGATTGGCTCCACCTTGCGGCTTTGCGACCTATTGTACTGGCCATTGTAGCGTGTGTGTAGCCCCGGACATAAAGGCCATGCTGACTTGACGTCATCCCCACCTTCCTCCAGCTTTATACCGGCAGTCCCGTATGACACGTATAACATACAGCGAGGGTTGCGCTCGTTACCGGACTTAACCGGACATCTCACGACACGAGCTGACGACAGCCATGCAGCACCTGTTCAGGCTCCCCGAGGGGTCGGTCCCCTTTCAGTTCCCTACCACCTGAATGTCAAGCCCGGGTAAGG
OTU484	0	0	0.35	0.125	0.05	0	0	0	0	0	0	0	0	0	0	Bacteria	Chloroflexi	Anaerolineae	Anaerolineales	Anaerolineaceae	NA	NA	Anaerolineaceae_ASV484	0.525	0.35	GGGCCCGCACAAGCAGCGGAGCGTGTGGTTTAATTCGATGTTACACGAAGAACCTTACCCGGGTTTGACATGCAGGTAGTAGGGAACTGAAAGGGGACCGACCCTTCGGGGAGCCTGCACAGGTGCTGCATGGCTGTCGTCAGCTCGTGTCGTGAGATGTCCGGTTAAGTCCGGTAACGAGCGCAACCCACGCCGTATGTTACAAGTGTCATACGGGACTGCTGGTATAAAGCCGGAGGAAGGTGTGGATGACGTCAAGTCAGCATGGCCTTTATGTCCGGGGCTACACACACGCTACAATGGCCAGTACAATAGGTAGCAAAGCCGCGAGGTGGAGCCAATCCATAAAGCTGGTCTCAGTTCAGATTGTAGGCTGCAACTCGCCTACATGAAGTCGGA…
OTU486	0	0	0.225	0	0	0	0	0	0	0	0	0	0	0	0	Bacteria	Chloroflexi	Anaerolineae	Anaerolineales	Anaerolineaceae	NA	NA	Anaerolineaceae_ASV486	0.225	0.225	AAGGCCCGGGAACGTATTCACCGCACTATGGCCGACGCGCGGTTACTAGCAACTCCGACTTCATGCAGGCGAGTTGCAGCCTGCAATCTGAACTGAGACCAGCTTTTAGGATTGGCTCTACCTCGCGGCTTTGCAACCTATTGTACTGGCCATTGTAGCGTGTGTGTAGCCCCGGACATAAAGGCCATGCTGACTTGACGTCATCCCCACCTTCCTCCGGCTTTATACCAGCAGTCCCGTATGACACTTGTAACATACGGCAAGGGTTGCGCTCGTTACCGGACTTAACCGGACATCTCACGACACGAGCTGACGACAGCCATGCAGCACCTGTTCAGGCTCCCCGAAGGGTCGGTCCACTTTCGTTTCCCTACCACCTGTATGTCAAACCCGGGTAAGG
OTU487	0	0	0	0	0	0	0.15	0	0	0	0	0	0	0	0	Bacteria	Chloroflexi	Anaerolineae	Anaerolineales	Anaerolineaceae	NA	NA	Anaerolineaceae_ASV487	0.15	0.15	AAGGCCCGGGAACGCATTCACCGCACTATAGCTGACGCGCGGTTACCAGCAACTCCGGCTTCATGCAGGCGGGTTGCAGCCTGCAATCTGAACTGAGACCGGCTTTGGGGATTGGCTCTACCTTGCGGCTTTGCTACCCATTGTACCGACCATTGTAGCGTGTGTGTAGCCCCGGACATAAAGGCCATGCTGACTTGACGTCATCCCCACCTTCCTCCGGCTTGATACCGGCAGTCCCGTATGACACATGTAACATACGGCAAGGGTTGCGCTCGTTACCGGACTTAACCGGACATCTCACGACACGAGCTGACGACAGCCATGCAGCACCTGTTCAGACTCCCCGAAGGGTCGGTCTGCTTTCGCTTCCCTACTATCTGTATGTCAAACCCGGGTAAGG
OTU488	0	0	0	0	0	0.25	0	0	0	0	0	0	0	0	0	Bacteria	Chloroflexi	Anaerolineae	Anaerolineales	Anaerolineaceae	NA	NA	Anaerolineaceae_ASV488	0.25	0.25	AAGGCCCGGGAACGTATTCACCGCACTTTAGCTGACGCGCGGTTACTAGCAACTCCGGCTTCATGCAGGCGGGTTGCAGCCTGCAATCTGAACTGTGGCCAGCTTTCGGGATTGGCTCTACCTCGCGGCTTTGCTACCCATTGTACTGACCATTGTAGCGTGTGTGTAGCCCCGGACATAAAGGCCATGCTGACTTGACGTCATCCCCACCTTCCTCCGGCTTTATACCGGCAGTCCCATATGACGCATGTAACATATGGCAAGGGTTGCGCTCGTTACCGGACTTAACCGGACATCTCACGACACGAGCTGACGACAGCCATGCAGCACCTGTTCAGGCTCCCCGAAGGGTCGGTCCACTTTCGCTTCCCTACTACCTGTATGTCAAACCCGGGTAAGG
OTU496	0	0	0.5	0.05	0	0.2	0	0	0	0	0	0	0	0.125	0	Bacteria	Chloroflexi	Anaerolineae	Anaerolineales	Anaerolineaceae	NA	NA	Anaerolineaceae_ASV496	0.875	0.5	AAGGCCCGGGAACGTATTCACCGCACTTTAGCTGACGCGCGGTTACTAGCAACTCCGGCTTCATGCAGGCGGGTTGCAGCCTGCAATCTGAACTGTGGCCGGCTTTGGGGATTGGCTCTACCTTGCGGCTTTGCTACCCATTGTACCGACCATTGTAGCGTGTGTGTAGCCCCGGATATAAAGGCCATGCTGACTTGACTTCATCCCCACCTTCCTCCGGCTTGATACCGGCAGTCCCGTATGACACTTGTAACATACGGCAAGGGTTGCGCTCGTTACCGGACTTAACCGGACATCTCACGACACGAGCTGACGACAGCCATGCAGCACCTGTTCAGGCTCCCCGAAGGGTCGGTCCGCTTTCGCTTCCCTACCACCTGTATGTCAAACCCGGGTAAGG
OTU498	0	0.075	0	0	0	0	0	0	0	0	0	0	0	0	0	Bacteria	Chloroflexi	Anaerolineae	Anaerolineales	Anaerolineaceae	NA	NA	Anaerolineaceae_ASV498	0.075	0.075	GGGCCCGCACAAGCAGCGGAGCGTGTGGTTTAATTCGATGTTACACGAAGAACCTTACCCGGGCTTGACATGTAGGTGGTAGGGAAGCGAAAGCGGACCGACCCTTCGGGGAGCCTAGACAGGTGCTGCATGGCTGTCGTCAGCTCGTGTCGTGAGATGTCCGGTTAAGTCCGGTAACGAGCGCAACCCCTGCTAGATGTTACAAGTGTCATCTAGGACTGCCGGTATCAAGCCGGAGGAAGGTGGGGATGACGTCAAGTCAGCATGGCCTTTATGTCCGGGGCTACACACACGCTACAATGGCCGGAACAATGGGTAGCAAAGCCGCGAGGAAGAGCCAATCCCGAAATACGGTCACAGTGCAGATTGCAGGCTGCAACCCGCCTGCATGAAGACGGA…
OTU501	0	0	0.1	0	0	0	0	0	0	0	0	0	0	0	0	Bacteria	Chloroflexi	Anaerolineae	Anaerolineales	Anaerolineaceae	NA	NA	Anaerolineaceae_ASV501	0.1	0.1	AGGGCCCGGGAACGTATTCACCGCACTAATGCTGACGCGCGGTTACTAGCAACTCCACCTTCATGCAGACGAGTTGCAGCCTGCAATCTGAACTGAGACCGGCTTTCGGGATTGGCTCCACCTCGCGGTCTTGCTACCCATTGTACCGGCCATTGTAGCGTGTGTGTAGCCCCGGATATAAAGGCCATGCTGACTTGACGTCATCCCCACCTTCCTCCGGCTTTATACCGGCAGTCCCATATGACACTTGTAACATATGGCAGGGGTTGCGCTCGTTACCGGACTTAACCGGACATCTCACGACACGAGCTGACGACAGCCATGCAGCACCTGTGCAAGCTCCCCGAAGGGTCGATCCACTTTCGCTTCTCTACCACTTGCATGTCAAACCCGGGTAAGG
OTU507	0	0	0.1	0.075	0	0.175	0.05	0	0	0	0	0	0	0	0	Bacteria	Chloroflexi	Anaerolineae	Anaerolineales	Anaerolineaceae	NA	NA	Anaerolineaceae_ASV507	0.4	0.175	AAGGCCCGGGAACGTATTCACCGCACTATGGCTGACGCGCGGTTACTAGCAACTCCGACTTCATGCAGGCGAGTTGCAGCCTGCAATCTGAACTGAGACCAGTTTTGGGGATTGGCTCCACCTCGCGGCTTTGCAACCCATTGTACTGGCCATTGTAGCGTGTGTGTAGCCCCGGGCATAAAGGCCATGCTGACTTGACGTCATCCCCACCTTCCTCCGGCTTGATACCGGCAGTCCCGTATGACACATGTAACATACGGCAGGGGTTGCGCTCGTTACCGGACTTAACCGGACATCTCACGACACGAGCTGACGACAGCCATGCAGCACCTGTGCAGGCTCCCCGAAGGGTCGGTCCGCTTTCGCTTCCCTACCACCTGCATGTCAAACCCGGGTAAGG
OTU508	0	0	0	0.05	0	0	0	0	0	0	0	0	0	0	0	Bacteria	Chloroflexi	Anaerolineae	Anaerolineales	Anaerolineaceae	NA	NA	Anaerolineaceae_ASV508	0.05	0.05	AAGGCCCGGGAACGTATTCACCGCAGTATAGCTGTCCTGCGGTTACTAGCAACTCCGGCTTCATGCAGGCGGGTTGCAGCCTGCAATCTGAACTGAGACCGGCTTTGGGGATTGGCTCCACCTCGCGGCTTTGCAACCCATTGTACCGGCCATTGTAGCGTGTGTGTAGCCCCGGACATCAAGGCCATGCTGACTTGACGTCATCCCCACCTTCCTCCGGCTTGATACCAGCAGTCCCGTATGGTACCTGGAACATACGGCGAGGGTTGCGCTCGTTACCGGACTTAACCGGACATCTCACGACACGAGCTGACGACAGCCATGCAGCACCTGTGCACGCGCCCCGAAGGGTCGATCCGCTTTCGCTTCTCTACCACGTGCATGTCAAACCCGGGTAAGG
OTU509	0	0	0.15	0	0	0	0	0	0	0	0	0	0	0	0	Bacteria	Chloroflexi	Anaerolineae	Anaerolineales	Anaerolineaceae	NA	NA	Anaerolineaceae_ASV509	0.15	0.15	AAGGCCCGGGAACGTATTCACCGCAGTATAGCTGTCCTGCGGTTACTAGCAACTCCGACTTCACGCAGGCGGGTTGCAGCCTGCGATCCGAACTGAGACCGGCTTTTTAGGATTGGCTCCGCCTCGCGGCTTTGCAACCCATTGTACCGGCCATTGTAGCGTGTGTGTAGCCCAGGGCATAAAGGCCATGCTGACTTGACTTCATCCCCACCTTCCTCCGGCTTTATACCGGCGGTCCCGCGTGACACATGTAACACGCGGTAAGGGTTGCGCTCGTTACCGGACTTAACCGGACATCTCACGACACGAGCTGACGACAGCCATGCAGCACCTGTGCACGCTCCCCGAAGGGTCGGTCACCTTTCGGATCCCTACTACGTGCATGTCAAGCCCTGGTAAG
OTU512	0.875	0.25	0.25	0.575	0.25	0.425	0.625	0	0.225	0	0.05	0	0	0.2	0.1	Bacteria	Chloroflexi	Anaerolineae	Anaerolineales	Anaerolineaceae	NA	NA	Anaerolineaceae_ASV512	3.825	0.875	GGGCCCGCACAAGCAGCGGAGCGTGTGGTTCAATTCGAGGCTACGCGAAGAACCTTACCAGGGCTTGACATGCACGTAGTAGGGATCCGAAAGGTGACCGATCCTTCGGGAAGCGTGCACAGGTGCTGCATGGCTGTCGTCAGCTCGTGTCGTGAGATGTCCGGTTAAGTCCGGTAACGAGCGCAACCCTCGCCACGTGTTACATGTGTCACGTGGGACCGCCGGTATCAAGCCGGAGGAAGGTGGGGATGACGTCAAGTCAGCATGGCCTTTATGTCCTGGGCTACACACACGCTACAATGGCCGGTACAATGGGTCGCAAAGCCGTGAGGCGGAGCCAATCCTAAAAAGCCGGCCTCAGTTCGGATCGTAGGCTGCAACCCGCCTACGTGAAGTCGG…
OTU515	0	0	0	0	0.05	0	0	0	0	0	0	0	0	0	0	Bacteria	Chloroflexi	Anaerolineae	Anaerolineales	Anaerolineaceae	NA	NA	Anaerolineaceae_ASV515	0.05	0.05	GGGCCTGCACAAGCAGCGGAGCGTGTGGTTCAATTCGAGGCTACGCGAAGAACCTTACCAGGGCTTGACATGCACGTAGTAGGGATCCGAAAGGTGACCGACCCTTCGGGGAGCGTGCACAGGTGCTGCATGGCTGTCGTCAGCTCGTGCCGTGAGGTGTCCGGTTAAGTCCGGTAACGAGCGCAACCCCTGTCGCGTGTTACATGTGTCACGCGAGACTGCCGGTATCAAACCGGAGGAAGGTGGGGATGACGTCAAGTCAGCATGGCCTTTATGTCCTGGGCTACACACACGCTACAATGGCCGGTACAATGGGTCGCAAAGCCGTGAGGCGGAGCCAATCCTAAAAAGCCGGCCTCAGTTCGGATCGTAGGCTGCAACCCGCCTACGTGAAGTCGG…
OTU518	0.2	0	0	0.05	0	0	0	0	0	0	0	0	0	0	0	Bacteria	Chloroflexi	Anaerolineae	Anaerolineales	Anaerolineaceae	NA	NA	Anaerolineaceae_ASV518	0.25	0.2	GGGCCCGCACAAGCAGCGGAGCGTGTGGTTCAATTCGAGGCTACGCGAAGAACCTTACCAGGGCTTGACATGCACGTGGTAGGGATCCGAAAGGTGACCGACCCTTCGGGGAGCGTGCACAGGTGCTGCATGGCTGTCGTCAGCTCGTGCCGTGAGGTGTCCGGTTAAGTCCGGTAACGAGCGCAACCCTTGCCCTGTGTTACATGTGTCACAGGGGACCGCCGGTATCAAGCCGGAGGAAGGTGGGGATGACGTCAAGTCAGCATGGCCTTTATGTCCTGGGCTACACACACGCTACAATGGCCGGTACAATGGGTCGCAAAGCCGTGAGGCGGAGCCAATCCTAAAAAGCCGGCCTCAGTTCGGATCGTAGGCTGCAACCCGCCTACGTGAAGTCGG…
OTU519	0	0	0	0.075	0	0	0.1	0	0	0	0	0	0	0	0	Bacteria	Chloroflexi	Anaerolineae	Anaerolineales	Anaerolineaceae	NA	NA	Anaerolineaceae_ASV519	0.175	0.1	AAGGCCCGGGAACGTATTCACCGCAGTATAGCTGTCCTGCGGTTACTAGCAACTCCGACTTCACGCAGGCGGGTTGCAGCCTGCGATCCGAACTGAGACCGGCTTTTTAGGATTGGCTCCGCCTCACGGCTTTGCGACCCATTGTACCGGCCATTGTAGCGTGTGTGTAGCCCAGGGTATAAAGGCCATGCTGACTTGACGTCATCCCCACCTTCCTCCGGTTTGGTACCGGCGGTCCCGCGTGACACTTGTAACACGCGGCAAGGGTTGCGCTCGTTACCGGACTTAACCGGACATCTCACGACACGAGCTGACGACAGCCATGCAGCACCTGTGCACGCTCCCCGAAGGGTCGGTCACCTTTCGGATCCCTACTACGTGCATGTCAAGCCCTGGTAAG
OTU522	0	0.075	0	0	0	0	0	0	0	0	0	0	0	0	0	Bacteria	Chloroflexi	Anaerolineae	SBR1031	NA	NA	NA	SBR1031_ASV522	0.075	0.075	GGGCCCGCACAAGCAGCGGAGCGTGTGGTTTAATTCGAGGCTACGCGAAGAACCTTACCTGGGTTTGACATAGGGGTGGTAGGGAACTGAAAAGGGACCGACCTTCGGGAGCCCCTACAGGTGCTGCATGGCTGTCGTCAGCTCGTGCCGTGAGGTGTTCGGTTAAGTCCGGTAACGAGCGCAACCCTCGTCGCTAGTTACAAGTGTCTAGCGAGACTGCCCGTGATAAGCGGGAGGAAGGTGGGGATGACGTCAAGTCAGCATGGCCTTTATATCCAGGGCTACACACACGCTACAATGGCCGGTACAATGGGTCGCCAACCCGCGAGGGGGAGCCAATCCAAGAAAGCCGGTCTCAGTTCGGATTGCAGGCTGCAACCCGCCTGCATGAAGTCGGAG…
OTU524	0	0	0	0	0	0	0.1	0	0	0	0	0	0	0	0	Bacteria	Chloroflexi	Anaerolineae	SBR1031	NA	NA	NA	SBR1031_ASV524	0.1	0.1	GGGCCCGCACAAGCAGCGGAGCGTGTGGTTTAATTCGAGGCTACGCGAAGAACCTTACCTGGGCTTGACATACGGGTGGTAGGGAACCGAAAGGGGACCGACCTTCGGGAGCCCATACAGGTGCTGCATGGCTGTCGTCAGCTCGTGCCGTGAGGTGTTCGGTTAAGTCCGGTAACGAGCGCAACCCTCGTCGCCAGTTACAAGTGTCTGGCGAGACCGCCCGTGACAAGCGGGAGGAAGGTGGGGATGACGTCAAGTCAGCATGGCCTTTATATCCAGGGCTACACACACGCTACAATGGCCGGTACAATGGGTCGCCAACCCGCGAGGGGGAGCCAATCCAAGAAAGCCGGTCTCAGTTCGGATTGCAGGCTGCAACCCGCCTGCATGAAGTCGGAG…
OTU525	0	0	0	0	0	0	0.1	0	0	0	0	0	0	0	0	Bacteria	Chloroflexi	Anaerolineae	SBR1031	NA	NA	NA	SBR1031_ASV525	0.1	0.1	AAGGCCCGGGAACGTATTCACCGCCGTATAGCTGACCGGCGGTTACTAGCAACTCCGACTTCATGCAGGCGGGTTGCAGCCTGCAATCCGAACTGAGACCGGCTTTCTCTGGATTGGCTCCCCCTCGCGGGTTGGCGACCCATTGTACCGGCCATTGTAGCGTGTGTGTCGCCCTGGGCATCAAGGCCATGCTGACTTGACGTCATCCCCACCTTCCTCCCGCTTTCTACGGGCAGTCCCGGTAGACACTTGTAACTACCGGCAGGGGTTGCGCTCGTTACCGGACTTAACCGAACATCTCACGACACGAGCTGACGACAGCCATGCAGCACCTGGGAGGGCTCCCGAAGGTCGGTCCACTTTCGTCTCCCTACCACCCTCCTGTCAAGCCCAGGTAAGG
OTU529	0	0	0	0	0	0.35	0.05	0	0	0	0	0	0	0	0	Bacteria	Chloroflexi	Anaerolineae	SBR1031	NA	NA	NA	SBR1031_ASV529	0.4	0.35	GGGCCCGCACAAGCAGCGGAGCGTGTGGTTTAATTCGAGGCTACACGAAGAACCTTACCTGGGCTTGACATGGCGGTGGTAGGGAACCGAAAGGGGACCGACCTTCGGGAGCCGTCACAGGTGCTGCATGGCTGTCGTCAGCTCGTGTCGTGAGATGTTCGGTTAAGTCCGGTAACGAGCGCAACCCTTGTCGTTAGTTACAGGTGTCTAACGAGACTGCCCGTTGAACGCGGGAGGAAGGTGGGGATGACGTCAAGTCAGCATGGCCTTTATGTCCAGGGCTACACACACGCTACAATGGCCAGTCCAATGGGTCGCCAACCCGCGAGGGGGAGCCAATCCAGGAAAGCTGGTCTCAGTTCGGATTGCAGGCTGCAACCCGCCTGCATGAAGTCGGAG…
OTU536	0	0	0.2	0	0	0	0	0	0	0	0	0	0	0	0	Bacteria	Chloroflexi	Anaerolineae	SBR1031	NA	NA	NA	SBR1031_ASV536	0.2	0.2	GGGCCCGCACAAGCAGCGGAGCGTGTGGTTTAATTCGAGGCTACACGAAGAACCTTACCTGGGCTTGACATGGCGGTGGTAGGGAACCGAAAGGGGACCGACCTTCGGGAGCCGTCACAGGTGCTGCATGGCTGTCGTCAGCTCGTGTCGTGAGATGTTCGGTTAAGTCCGGTAACGAGCGCAACCCTTGTCGTTAGTTACAGGTGTCTAACGAGACTGCCCGTTGAACGCGGGAGGAAGGTGGGGATGACGTCAAGTCAGCATGGCCTTGATGTCCAGGGCTACACACACGCTACAATGGCCGGTCCAATGGGTCGCCAACCCGCGAGGGGGAGCCAATCCAGTAAAGCCGGTCTCAGTTCGGATTGCAGGCTGCAACCCGCCTGCATGAAGTCGGAG…
OTU543	0	0	0.025	0	0	0	0	0	0	0	0	0	0	0	0	Bacteria	Chloroflexi	Anaerolineae	SBR1031	NA	NA	NA	SBR1031_ASV543	0.025	0.025	GGGCCCGCACAAGCAGCGGAGCGTGTGGTTTAATTCGAGGCTACACGAAGAACCTTACCTGGGCTTGACATACGGGTGGTAGGGAAGCGAAAGCGGACCGACCTTCGGGAGCCCGTACAGGTGCTGCATGGCTGTCGTCAGCTCGTGTCGTGAGATGTTCGGTTAAGTCCGGTAACGAGCGCAACCCTCAGGTCTAGTTACAGGGTGTCTAGACCGACTGCCCGTTGAACGCGGGAGGAAGGTGGGGATGACGTCAAGTCAGCATGGCCTTGATGCCCAGGGCTACACACACGCTACAATGGCCGGTACACTGGGTGGCCAACCCGCGAGGGGGAGCCAATCCACCAAAGCCGGTCTCAGTTCGGATTGCAGGCTGCAACCCGCCTGCATGAAGCCGGA…
OTU554	0	0	0	0	0	0	0.025	0	0	0	0	0	0	0	0	Bacteria	Chloroflexi	Anaerolineae	SBR1031	NA	NA	NA	SBR1031_ASV554	0.025	0.025	AAGGCCCGGGAACGTATTCACCGCAGTATGGCTGACCTGCGGTTACTAGCAACTCCGACTTCATGCAGGCGGGTTGCAGCCTGCAATCCGAACTGAGACCGGCTTTCTTGGATTGGCTCCCCCTCGCGGGTTGGCGACCCATTGTACCGGCCATTGTAGCGTGTGTGTAGCCCTGGATATAAAGGCCATGCTGACTTGACTTCATCCCCACCTTCCTCCCGCGTTCAACGGGCAGTCCCGCTAGATACTTGTAACTAACGGCGAGGGTTGCGCTCGTTACCGGACTTAACCGGACATCTCACGACACGAGCTGACGACAGCCATGCAGCACCTGTCACGGCTCCCGAAGGTCGGTCCCTTTTCAGTTCCCTACTACCGTGATGTCAAACCCAGGTAAGGT
OTU567	0	0	0.05	0	0	0	0	0	0	0	0	0	0	0	0.025	Bacteria	Chloroflexi	Anaerolineae	SBR1031	NA	NA	NA	SBR1031_ASV567	0.075	0.05	GGGCCCGCACAAGCAGCGGAGCGTGTGGTTTAATTCGAGGCTACACGAAGAACCTTACCTGGGTTGGACAAGGCGCCAGTAGGGAGACGAAAGTTGACCGACCCGCAAGGGAGGCGTCTCAGGTGCTGCATGGCTGTCGTCAGCTCGTGCCGTGAGGTGTTAGGTTAAGTCCTGTAACGAGCGCAACCCCCAGGTCTAGTTACACGGGGTCTAGACCGACTGCCCGTGACAAGCGGGAGGAAGGTGGGGATGACGTCAAGTCAGCATGGCCTTTATATCCAGGGCTACACACACGCTACAATGGCCGGCACAATGGGTCGCCAAGCCGCAAGGCGGAGCCAATCCACCAAAGCCGGTCTCAGTTCAGATTGAGGGCTGCAACCCGCCCTCATGAAGTCG…
OTU582	0	0.025	0	0	0	0	0	0	0	0	0	0	0	0	0	Bacteria	Chloroflexi	Anaerolineae	SBR1031	NA	NA	NA	SBR1031_ASV582	0.025	0.025	GGCCCCGCACAAGCAGCGGAGCGTGTGGTTTAATTCGATGTTACACGAAGAACCTTACCTGGGTTTGACATGGAGGTGGTAGGGAAGCGAAAGCGGACCGACTCTTCGGAGAGCCTTCACAGGTGCTGCATGGCTGTCGTCAGCTCGTGCCGTGAGGTGTCGGGTTAAGTCCCGTAACGAGCGCAACCCTTGCCCTTAGTTACAAGTGTCTAGGGGGACTGCCGGCGGGAAGCCGGAGGAAGGTGGGGATGACGTCAAGTCAGCATGGCCTTTATATCCTGGGCTACACACACGCTACAATGGTCGGTACAATAGGTTGCCAAGCCGCGAGGCGGAGCCAATCCATAAAGCCGGCCTCAGTTCAGATTGTAGGCTGCAACTCGCCTGCATGAAGATGGA…
OTU585	0	0	0	0.075	0	0	0	0	0	0	0	0	0	0	0	Bacteria	Chloroflexi	Anaerolineae	SBR1031	NA	NA	NA	SBR1031_ASV585	0.075	0.075	AAGCCCCGGGAACGTATTCACCGCACTGTAGCTGACGCGCGGTTACTAGCAACTCCAGCTTCATGCAGGCGGGTTGCAGCCTGCAATCCGAACTACGATCGGCTTTGCCGGGATTCGCTCCCCCTCGCGGGTTCGCTGCCCTTTGTACCGACCATTGTAGCGTGTGTGTAGCCCTGGACATAAGGGCCATGCTGACTTGACGTCATCCCCACCTTCCTCCGGCTTACCGCCGGCAGTCCCCCTAGACACTTGTAACTAAGGGCAAGGGTTGCGCTCGTTACGGGACTTAACCCGACACCTCACGGCACGAGCTGACGACAGCCATGCAGCACCTGTGAGAGCTCCCCGAAGGGTCGGTCCGCTTTCGCTTCCCTACCACTCCCATGTCAAACCCAGGTAA
OTU586	0	0	0	0	0	0	0.075	0	0	0	0	0	0	0	0	Bacteria	Chloroflexi	Anaerolineae	SBR1031	NA	NA	NA	SBR1031_ASV586	0.075	0.075	AAGCCCCGGGAACGTATTCACCGCACTATCGCTGACGCGCGGTTACTAGCAACTCCAGCTTCAAGCAGGCGAGTTGCAGCCTGCTATCCGTACTTAGGTCGGCTTTGCTGGGATTCGCTCTACCTCGCGGCTTCGCTGCCCTTTGTACCGACCATTGTAGCGTGTGTGTAGCCCTGGACATAAGGGCCATGCTGACTTGACGTCATCCCCACCTTCCTCCGGCTTTCCGCCGGCAGTCCCCCTAGACACTTGTAACTAGGAGTAAGGGTTGCGCTCGTTACGGGACTTAACCCGACACCTCACGGCACGAGCTGACGACAGCCATGCAGCACCTGTGAAGGCTCCCCGAAAGGTCGGTCAGCTTTCGCTTCCCTACCACCTCCATGTCAAACCCAGGTAA
OTU589	0	0	0	0	0	0.075	0	0	0	0	0	0	0	0.025	0	Bacteria	Chloroflexi	Anaerolineae	SBR1031	NA	NA	NA	SBR1031_ASV589	0.1	0.075	AAGCCCCGGGAACGTATTCACCGCACTATCGCTGACGCGCGGTTACTAGCAACTCCAGCTTCAAGCAGGCGAGTTGCAGCCTGCTATCCGTACTACGGGTGGCTTTGCTGGGATTCGCTCCGCCTCGCGGCTTCGCTGCCCTTTGTACCACCCATTGTAGCGTGTGTGTAGCCCTGGACATAAGGGCCATGCTGACTTGACGTCATCCCCACCTTCCTCCGGCTTCCCGCCGGCAGTCCCCCTAGACACTTGTAACTAAGGGCAAGGGTTGCGCTCGTTACGGGACTTAACCCGACACCTCACGGCACGAGCTGACGACAGCCATGCAGCACCTGTGAAGGCTCTCCGAAGAGTCGGTCCGCTTTCGCTTCCCTACCACCTCCATGTCAAACCCAGGTAA
OTU593	0	0	0.2	0	0	0	0	0	0	0	0	0	0	0	0	Bacteria	Chloroflexi	Anaerolineae	SBR1031	NA	NA	NA	SBR1031_ASV593	0.2	0.2	GGGCCCGCACAAGCAGCGGAGCGTGTGGTTTAATTCGATGCTACACGAAGAACCTTACCTGGGTTTGACATGCAGGTAGTAGTGAAGCGAAAGCAGAACGACCCTTCGGGGAGCCTGCACAGGTGCTGCATGGCTGTCGTCAGCTCGTGCCGTGAGGTGTCGGGTTAAGTCCCGTAACGAGCGCAACCCTTACCCTTAGTTACAAGTGTCTAAGGGGACTGCCCGGGACAACTGGGAGGAAGGTGGGGATGAAGTCAAGTCAGCATGGCCTTTATATCCAGGGCCACACACACGCTACAATGGCCGGTACAACGGGTTGCCAAGCCGCGAGGCGGAGCCAATCCCACAAAGCCGGTCTCAGTTCGGATTGCAGGCTGCAACTCGCCTGCATGAAGTTGG…
OTU600	0	0	0.25	0	0	0	0	0	0	0	0	0	0	0	0	Bacteria	Chloroflexi	Anaerolineae	NA	NA	NA	NA	Anaerolineae_ASV600	0.25	0.25	AAGGCCCGGGAACGTATTCAACGCACTATTGCTGACGCGCGTTTACTAGCAACTCCAACTTCATGCAGGCGGGTTGCAGCCTGCAATCCGAACTGAGACCGGCTTTCAGGATTAGCTCCGCCTCACGGCTTGGCTACCCATTGTACCGGCCATTGTAGCGTGTGTGTAGCCCTGGACATAAAGGCCATGCTGACTTGACGTCATCCCCACCTTCCTCCGGTTTGTCACCGGCGGTCCCGCCAGACACGTATAACTGACAGCGAGGGTTGCGCTCGTTACAGGACTTAAACCCAACACCTCACGGCACGAGCTGACGACAGCCATGCAGCACCTGTGGAGGCTTCCCGAAGGATCGTTCCACTTTCGCTTCACTACTACCCCCATGTCAAGCCCAGGTAAG
OTU602	0	0	0.125	0	0	0	0	0	0	0	0	0	0	0	0	Bacteria	Chloroflexi	Anaerolineae	NA	NA	NA	NA	Anaerolineae_ASV602	0.125	0.125	AATCTCCGGGAACGTATTCAACGCACTATAGCTGACGCGCGTTTACTAGCAACTCCAACTTCATGCAGGCGAGTTGCAGCCTGCAATCCGAACTGAGACCGGTTTTCAGGATTAGCTCCGCCTCACGGCTTGGCAACCCATTGTACCGGCCATTGTAGCGTGTGTGTAGCCCTGGATATAAAGGCCATGCTGACTTGACGTCATCCCCACCTTCCTCCGGTTTGTCACCGGCAGTTCCGCCAGACACTTGTAACTGGCAGTAGGGGTTGCGCTCGTTACAGGACTTAACCTAACACCTCACGGCACGAGCTGACGACAGCCATGCAGCACCTGTGCTGGCTTCCCGAAGGATCATTCCGCTTTCGCTTCATTACTACCAGCATGTCAAACCCAGGTAAGG
OTU604	0	0	0	0	0	0.05	0.025	0	0	0	0	0	0	0	0	Bacteria	Chloroflexi	Anaerolineae	NA	NA	NA	NA	Anaerolineae_ASV604	0.075	0.05	ACGGGCGGTGTGTACAATCTCCGGGAACGTATTCAACGCACTATGGCTGACGCGCGTTTACTAGCAACTCCAACTTCATGCAGGCGGGTTGCAGCCTGCAATCCGAACTGAGACCGGTTTTCAGGATTAGCTCCGCCTCACGGCTTGGCGACCCATTGTACCGGCCATTGTAGCGTGTGTGTAGCCCTGGACATAAAGGCCATGCTGACTTGACGTCATCCCCACCTTCCTCCGGTTTATCACCGGCAGTTCCGCCAGACACATGTAACTGGCAGTAGGGGTTGCGCTCGTTACAGGACTTAACCCAACACCTCACGGCACGAGCTGACGACAGCCATGCAGCACCTGTGCTGGCTTCCCGAAGGATCGTTCTGCTTTCGCTTCACTACTACCAGCATGT
OTU608	0	0	0	0	0	0	0.05	0	0	0	0	0	0	0	0	Bacteria	Chloroflexi	Anaerolineae	NA	NA	NA	NA	Anaerolineae_ASV608	0.05	0.05	AAGGCCCGGGAACGTATTCACCGTGCTATGGCTGACGCACGGTTACTAGCAACTCCAACTTCATGCAGGCGGGTTGCAGCCTGCAATCCGAACTGAGACCGGCTTTCAGGATTAGCTCCGCCTCGCGGCTTGGCAACCCATTGTACCGGCCATTGTAGCGTGTGTGTAGCCCTGGATATAAAGGCCATGCTGACTTGACATCATCCCCACCTTCCTCCGGTTTGTCACCGGCAGTCCCGCCAGACACTTGTAACTGGCAGTAGGGGTTGCGCTCGTTACAGGACTTAACCCAACACCTCACGGCACGAGCTGACGACAGCCATGCAGCACCTGTGATGGCTTCCCGAAGGATCGTTCTGCTTTCGCTTCACTACTACCATCATGTCAAACCCAGGTAAGG
OTU611	0	0	0	0	0.025	0	0	0	0	0	0	0	0	0	0	Bacteria	NA	NA	NA	NA	NA	NA	Bacteria_ASV611	0.025	0.025	GGGCCCGCACAAGCGGTGGAGCATGTGGTTTAATTCGATGCAACGCGAAGAACCTTACCAGGTCTTGACATCCTACGGACCCTGATGAAAGTTGGGGGTGCCTTCGGGAGCGTAGAGACAGGTGGTGCATGGTTGTCGTCAGCTCGTGTCGTGAGATGTTGGGTTAAGTCCCGCAACGAGCGCAACCCTTGCTATTAGTTGCTAACAGGTTAAGCTGAGCACTCTAATGGGACTGCCGGTGACAAGCCGGAGGAAGGTGGGGATGATGTCAAGTCAGCATGGCCTTTATATCTGGGGCTACACACACGCTACAATGGCCGGTACAATGGGTTGCTAAGCCGCGAGGTAGAGCCAATCCCAAAAGCCGGTCTCAGTTCAGATCGCAGGCTGCAACCCGCC…
OTU613	0	0	0.125	0	0	0	0	0	0	0	0	0	0	0	0	Bacteria	Chloroflexi	Anaerolineae	Anaerolineales	Anaerolineaceae	NA	NA	Anaerolineaceae_ASV613	0.125	0.125	AAGGCCCGAGAACGTATTCAACGCACTATGGCTGACGCGCGTTTACTAGCAACTCCGGCTTCATGCAGGCGAGTTGCAGCCTGCAATCTGAACTGAGGTCGGCTTTGGGGGATTGGCTCCACCTCGCGGCTTGGCAACCCATTGTACCGACCATTGTAGCGTGTGTGTAGCCCTGGATATAAAGGCCATGCTGACTTGACGTCATCCCCACCTTCCTCCGGCTTAAGACCGGCGGTCCCGTGTGACACATATAACACACGGCAAGGGTTGCGCTCGTTAGCGGACTTAACCGAACATCTCACGACACGAGCTGACGACAGCCATGCAACACCTGTGCAAGCTCCCTTGCGGGTCGGTCACCTTTCAGCTTCCTACCACTTGCATGTCAAACCCAGGTAAG
OTU616	0.1	0	0	0	0.075	0	0	0	0	0	0	0	0	0	0	Bacteria	Chloroflexi	Anaerolineae	Anaerolineales	Anaerolineaceae	NA	NA	Anaerolineaceae_ASV616	0.175	0.1	GGGCCCGCACAAGCAGCGGAGCGTGTGGTTTAATTCGATGCTACACGAAGAACCTTACCTGGGCTTGACATGCAAGTGGTAGTGATCTGAAAAGTGACCGACCCGCAAGGGAGCTTGCACAGGTGTTGCATGGCTGTCGTCAGCTCGTGTCGTGAGATGTTCGGTTAAGTCCGCTAACGAGCGCAACCCTCGCTGTATGTTACATGTGTCATACGGGACCGCCGGTATTAAGCCGGAGGAAGGTGGGGATGACGTCAAGTCAGCATGGCCTTTATGTCCAGGGCTACACACACGCTACAATGGGCAGTACAATGGGTCGCTAAGCCGCGAGGTGGAGCCAATCCCCAAAGCTGTCCTCAGTTCAGATCGCAGGCTGCAACCCGCCTGCGTGAAGTCGGA…
OTU618	0	0	0.375	0	0	0	0	0	0	0	0	0	0	0	0	Bacteria	Chloroflexi	Anaerolineae	Anaerolineales	Anaerolineaceae	NA	NA	Anaerolineaceae_ASV618	0.375	0.375	AAGGCCCGAGAACGTATTCAATGCGCTATAGCTGACGCGCATTTACTAGCAACTCCGACTTCACGCAGGCGGGTTGCAGCCTGCGATCTGAACTGAGGACAGCTTTGGGGATTGGCTCTACCTCGCGGCTTAGCGACCCATTGTACTGCCCATTGTAGCGTGTGTGTAGCCCTGGACATAAAGGCCATGCTGACTTGACGTCATCCCCACCTTCCTCCGGCTTAATACCGGCGGTCCCGTATGACACTTGTAACATACAGCGAGGGTTGCGCTCGTTAGCGGACTTAACCGAACATCTCACGACACGAGCTGACGACAGCCATGCAACACCTGTGCAAGCTCCCTTGCGGGTCGGTCACCTTTCGGATCTCTACCACTTGCATGTCAAGCCCAGGTAAGG
OTU621	0	0	0	0.1	0	0.275	0.325	0	0.05	0	0	0	0	0	0	Bacteria	Chloroflexi	Anaerolineae	Anaerolineales	Anaerolineaceae	NA	NA	Anaerolineaceae_ASV621	0.75	0.325	ACGGGCGGTGTGTGCAAGGCCCGAGAACGTATTCAACGCACTATGGCTGACGCGCGTTTACTAGCAACTCCGACTTCACGCAGGCGGGTTGCAGCCTGCGATCTGAACTGAGGACAGTTTTGGGGATTGGCTCCACCTCGCGGCTTAGCGACCCATTGTACTGCCCATTGTAGCGTGTGTGTAGCCCTGGACATAAAGGCCATGCTGACTTGACGTCATCCCCACCTTCCTCCGGCTTGATACCGGCGGTCCCGTATGACACATGTAACATACAGCAGGGGTTGCGCTCGTTAGCGGACTTAACCGAACATCTCACGACACGAGCTGACGACAGCCATGCAACACCTGTGCAAGCTCCCTTGCGGGTCGGTCACCTTTCGGATCTCTACCACTTGCATGT
OTU627	0	0	0.3	0	0	0	0	0	0	0	0	0	0	0	0	Bacteria	Chloroflexi	Anaerolineae	Anaerolineales	Anaerolineaceae	UTCFX1	NA	UTCFX1_ASV627	0.3	0.3	AAGGCCCGAGAACGTATTCAACGCACTATAGCTGACGCGCGTTTACTAGCAACTCCGGCTTCATGCAGGCGAGTTGCAGCCTGCAATCTGAACTGAGGACAGTTTTGGGGGATTGGCTCCACCTCGCGGCTTGGCAACCCATTGTACTGCCCATTGTAGCGTGTGTGTAGCCCCAGGCATAAAGGCCATGCTGACTTGACGTCATCCCCACCTTCCTCCGGCTTAATACCGGCGGTCCCGCGTGACACATATAACACGCGGCGAGGGTTGCGCTCGTTAGCGGACTTAACCGAACATCTCACGACACGAGCTGACGACAGCCATGCAACACCTGTACAGGCTCCCTTGCGGGTCGGTCACCTTTCAGATCTCTACCACCTGTATGTCAAGCCTGGGTAAG
OTU630	0	0	0	0	0	0.125	0	0	0	0	0	0	0	0	0	Bacteria	Chloroflexi	Anaerolineae	Anaerolineales	Anaerolineaceae	UTCFX1	NA	UTCFX1_ASV630	0.125	0.125	GGGCCCGCACAAGCAGCGGAGCGTGTGGTTTAATTCGATGCTACACGAAGAACCTTACCCAGGCTTGACATACAGGTGGTAGGGATCCGAAAGGTGACCGACCCGCAAGGGAGCCTGAACAGGTGTTGCATGGCTGTCGTCAGCTCGTGTCGTGAGATGTTCGGTTAAGTCCGCTAACGAGCGCAACCCTCGCTGCGTGTTACATGTGTCACGCAGGACCGCCGGTATTAAGCCGGAGGAAGGTGGGGATGACGTCAAGTCAGCATGGCCTTTATGCCTGGGGCTACACACACGCTACAATGGGCAGTACAATGGGTTGCTAAACCGCGAGGTGGAGCCAATCCCCTAAAACTGTCCTCAGTTCAGATTGCAGGCTGCAACTCGCCTGCATGAAGCCGG…
OTU637	0	0.275	0.4	0.075	0	0.15	0.025	0	0	0	0	0	0	0.125	0	Bacteria	Chloroflexi	Anaerolineae	Anaerolineales	Anaerolineaceae	NA	NA	Anaerolineaceae_ASV637	1.05	0.4	GGGCCCGCACAAGCAGCGGAGCGTGTGGTTTAATTCGATGCTACACGAAGAACCTTACCCGGGCTTGACATGCAAGTGGTAGTGATCTGAAAGGTGAACGACCCGCAAGGGAGCTTGCACAGGTGTTGCATGGCTGTCGTCAGCTCGTGTCGTGAGATGTTCGGTTAAGTCCGCTAACGAGCGCAACCCTCGCCACGTGTTACATGTGTCACGTGGGACCGCCGGTATCAAGCCGGAGGAAGGTGGGGATGACGTCAAGTCAGCATGGCCTTTATGTCCGGGGCTACACACACGCTACAATGGTTGGTACAATGGGTTGCTAAACCGCGAGGTGGAGCCAATCCCCCAAAACCAGCCTCAGTTCAGATTGCAGGCTGCAACTCGCCTGCATGAAGCCGG…
OTU640	0	0	0.2	0	0	0	0	0	0	0	0	0	0	0	0	Bacteria	Chloroflexi	Anaerolineae	Anaerolineales	Anaerolineaceae	NA	NA	Anaerolineaceae_ASV640	0.2	0.2	AAGGCCCGAGAACGTATTCAACGCACTATAGCTGACGCGCGTTTACTAGCAACTCCGGCTTCATGCAGGCGAGTTGCAGCCTGCAATCTGAACTGAGGCCGGCTTTGGGGGATTGGCTCCATCTCGCGATTTAGCAACCCATTGTACCGACCATTGTAGCGTGTGTGTAGCCCCGGACATAAAGGCCATGCTGACTTGACGTCATCCCCACCTTCCTCCGGCTTGATACCGGCGGTCCCACGTGACACTTGTAACACGTGGCGAGGGTTGCGCTCGTTAGCGGACTTAACCGAACATCTCACGACACGAGCTGACGACAGCCATGCAACACCTGTGCAAGCTCCCTTGCGGGTCGTTCACCTTTCGGATCACTACCACTTGCATGTCAAGCCCGGGTAAG
OTU645	0	0	0.025	0	0	0	0	0	0	0	0	0	0	0	0	Bacteria	Chloroflexi	Anaerolineae	RBG-13-54-9	NA	NA	NA	RBG-13-54-9_ASV645	0.025	0.025	AAGACCCGGGAACGTATTCAACGCACTATAGCTGACGCGCGTTTACTAGCAACTCCGACTTCATGCGGGCGGGTTGCAGCCTGCAATCTGAACTGAGGATAGCTTTGTGGGATTGGCTCCGCCTCACGACTTGGCGACCCATTGTAACTACCCATTGTAGCGTGTGTGTAGCCCCAGATATAAAGGCCATGCTGACTTGACTTCATCCCCGCCTTCCTCCGGCTTGCGGCCGGCAGTCTCGCCAGACACTTGTAACTGGCAACGAGGGTTGCGCTCGTTAGGGTACTTAAAACCAACATCTCACGACACGAGCTGACGACAGCCATGCAACACCTGTACAGGCTCCCTTGCGGGTCGTTCCGCTTTCGCTTCACTACTACCTGTATGTCAAACCTGGGTG
OTU648	0	0	0	0	0	0	0.05	0	0	0.025	0	0	0	0	0	Bacteria	Chloroflexi	Anaerolineae	RBG-13-54-9	NA	NA	NA	RBG-13-54-9_ASV648	0.075	0.05	GGACCCGCACAAGCAGCGGAGCGTGTGGTTTAATTCGATGCTACACGAAGAACCTCACCCAGGTTTGACATGCCGGTAGTAGGGAAGCGAAAGCGGACCGACCCGCAAGGGAGCCGGCACAGGTGTTGCATGGCTGTCGTCAGCTCGTGTCGTGAGATGTTGGTTTAAGTACCCTAACGAGCGCAACCCTCGTTGCCAGTTACAGGTGTCTGGCGAGACTGCCGGCCGCAAGCCGGAGGAAGGCGGGGATGACGTCAAGTCAGCATGGCCTTTATGTCTGGGGCTACACACACGCTACAATGGGTCGCCACAATGGGTTGCCAAACCGCGAGGCGGAGCCAATCCCATAAAACGGCCCTCAGTTCAGATCGCAGGCTGCAACCCGCCTGCGTGAAGTCG…
OTU656	0	0	0	0	0	0.1	0	0	0	0	0	0	0	0	0	Bacteria	Chloroflexi	Anaerolineae	RBG-13-54-9	NA	NA	NA	RBG-13-54-9_ASV656	0.1	0.1	ACGGGCGGTGTGTACAAGGCCCGGGAACGTATTCAACGCAGTATGGCTGACCTGCGTTTACTAGCAACTCCGACTTCATGGAGGCGGGTTGCAGCCTCCAATCCGAACTGAGACCAGCTTTTTAGGATTGGCTCCCCCTCGCGGGTTGGCAACCTATTGTACTGGCCATTGTAGCGTGTGTGTAGCCCCAGATATAAAGGCCATGCTGACTTGACGTCATCCCCACCTTCCTCCGGTTTTAGACCGGCAGTCCCGCCAGACACTTGTAACTGACGGCGAGGGTTGCGCTCGTTAGGGGACTTAACCCAACACCTCACGGCACGAGCTGACGACAGCCATGCAGCACCTGTGCAGGCTCCCCGAAGGGTCGTTCCACTTTCGCTTCACTACTACCTGCATG
OTU659	0	0	0	0	0	0	0.075	0	0	0	0	0	0	0	0	Bacteria	Chloroflexi	Anaerolineae	RBG-13-54-9	NA	NA	NA	RBG-13-54-9_ASV659	0.075	0.075	AAGGCCCGGGAACGTATTCAACGCAGTATGGCTGACCTGCGTTTACTAGCAACTCCGACTTCATGGAGGCGGGTTGCAGCCTCCAATCCGAACTGAGACCGGCTTTGTAGGATTGGCTCCCCCTCGCGGGTTGGCGACCCATTGTACCGGCCATTGTAGCGTGTGTGTAGCCCCAGATATAAAGGCCATGCTGACTTGACGTCGTCCCCACCTTCCTCCGGTTTTAGACCGGCAGTCCCGCCAGACACATGTAACTGACGGCGAGGGTTGCGCTCGTTAGGGGACTTAACCCAACACCTCACGGCACGAGCTGACGACAGCCATGCAGCACCTGTGCAGGCTCCCCGAAGGGTCGTTCCACTTTCGCTTCACTACTACCTGCATGTCAAACCTGGGTAAG
OTU665	0	0	0.225	0	0	0	0	0	0	0	0	0	0	0	0	Bacteria	Chloroflexi	Anaerolineae	RBG-13-54-9	NA	NA	NA	RBG-13-54-9_ASV665	0.225	0.225	AAGGCCCGGGAACGTATTCAACGCAGTATGGCTGACCTGCGTTTACTAGCAACTCCGACTTCATGGAGGCGGGTTGCAGCCTCCAATCCGAACTGAGACCAGCTTTATAGGATTGGCTCCCCCTCGCGGGTTGGCGACCCATTGTACTGGCCATTGTAGCGTGTGTGTAGCCCCAGATATAAAGGCCATGCTGACTTGACATCATCCCCACCTTCCTCCGACTTTAGGCCGGCAGTCCCGCCAGACACATATAACTGACGGCGAGGGTTGCGCTCGTTAGGGGACTTAAACCCAACACCTCACGGCACGAGCTGACGACAGCCATGCAGCACCTGTGCAGGCTCCCCGAAGGGTCGTTCCACTTTCGCTTCACTACTACCTGCATGTCAAACCTGGGTAA
OTU669	0	0	0.2	0	0	0.2	0	0	0	0	0	0	0	0	0	Bacteria	Chloroflexi	Anaerolineae	RBG-13-54-9	NA	NA	NA	RBG-13-54-9_ASV669	0.4	0.2	ACGGGCGGTGTGTACAAGACCCGGGAACGTATTCAACGCAGTATGGCTGACCTGCGTTTACTAGCAACTCCGACTTCATAGAGGCGGGTTGCAGCCTCTAATCCGAACTGAGACCGGCTTTGTAGGATTGGCTCCCCCTCGCGGGTTGGCGACCCATTGTACCGGCCATTGTAGCGTGTGTGTAGCCCCAGATATAAAGGCCATGCTGACTTGACATCATCCCCACCTTCCTCCGACTTAGGGCCGGCGGTCCCGCCAGACACATATAACTGACGGCGAGGGTTGCGCTCGTTAGGGGACTTAACCCAACACCTCACGGCACGAGCTGACGACAGCCATGCAGCACCTGTACAGGCTCCCCGAAGGGTCGTTCCACTTTCGCTTCACTACTACCTGCATG
OTU670	0	0	0.125	0	0	0	0	0	0	0	0	0	0	0	0	Bacteria	Chloroflexi	Anaerolineae	RBG-13-54-9	NA	NA	NA	RBG-13-54-9_ASV670	0.125	0.125	AAGGCCCGGGAACGTATTCAACGCAGTATGGCTGACCTGCGTTTACTAGCAACTCCGACTTCATAGAGGCGGGTTGCAGCCTCTAATCCGAACTGAGACCGGCTTTTTAGGATTGGCTCCCCCTCGCGGGTTGGCGACCCATTGTACCGGCCATTGTAGCGTGTGTGTAGCCCCAGATATAAAGGCCATGCTGACTTGACATCATCCCCACCTTCCTCCGGCTTGAGGCCGGCTGTCTCGCCAGACACATGTAACTGGCAACAGGGGTTGCGCTCGTTACTGGACTTAAACCAAAACACCTCACGGCACGAGCTGACGACAGCCATGCAGCACCTGTGCAAGCTCCCCGAAGGGTCGTTCCACTTTCGCTTCACTACTACCTGCATGTCAAACCTGGGTA
OTU672	0	0	0	0.075	0	0	0	0	0	0	0	0	0	0	0	Bacteria	Chloroflexi	Anaerolineae	RBG-13-54-9	NA	NA	NA	RBG-13-54-9_ASV672	0.075	0.075	AAGACCCGGGAACGTATTCAACGCACTATAGCTGACGCGCGTTTACTAGCAACTCCGGCTTCATGTAGGCGGGTTGCAGCCTACAATCCGAACTGAGACCGGCTTTAGAGGATTAGCTCCCCCTCGCGGGTTGGCAACCCATTGTACCGGCCATTGTAGCGTGTGTGTAGCCCCAGATATAAAGGCCATGCTGACTTGACGTCATCCCCACCTTCCTCCGGTTTAAGACCGGCAGTCTCGTCAGACACATGTAACTGACGACAGGGGTTGCGCTCGTTAGTGGACTTAACCAAACACCTCACGGCACGAGCTGACGACAGCCATGCAGCACCTGTGCAGGCTTCCCGAAGGATCGTTCCACTTTCGCTTCACTACTACCTGCATGTCAAACCTGGGTAAG
OTU675	0	0	0.55	0	0	0	0	0	0	0	0	0	0	0	0	Bacteria	Chloroflexi	Anaerolineae	RBG-13-54-9	NA	NA	NA	RBG-13-54-9_ASV675	0.55	0.55	GGACCCGCACAAGCAGCGGAGCGTGTGGTTTAATTCGATGCTACACGAAGAACCTTACCCAGGTTTGACATGCAGGTAGTAGTGAAGCGAAAGCGGAACGATCCTTCGGGAAGCCTGCACAGGTGCTGCATGGCTGTCGTCAGCTCGTGCCGTGAGGTGTTTGGTTAAGTCCACTAACGAGCGCAACCCCTGTCGCCAGTTACATGTGTCTGGTGAGACTGCCGGCCTTAAGCCGGAGGAAGGTGGGGATGATGTCAAGTCAGCATGGCCTTTATATCTGGGGCTACACACACGCTACAATGGCCGGTACAATGGGTTGCCAACCCGCGAGGGGGAGCTAATCCTCTAAAGCCGGTCTCAGTTCGGATTGTAGGCTGCAACCCGCCTGCATGAAGCCGG…
OTU680	0	0	0	0	0	0	0	0	0	0	0	0	0	0.1	0	Bacteria	Chloroflexi	Anaerolineae	RBG-13-54-9	NA	NA	NA	RBG-13-54-9_ASV680	0.1	0.1	AAGACCCGGGAACGTATTCAACGCACTATGGCTGACGCGCGTTTACTAGCAACTCCGGCTTCATGCAGGCGGGTTGCAGCCTACAATCCGAACTGAGACCGGTTTTTGAGGATTAGCTCCCCCTCGCGGGTTGGCAACCCATTGTACCGGCCATTGTAGCGTGTGTGTAGCCCCAGATATAAAGGCCATGCTGACTTGACGTCATCCCCACCTTCCTCCGGTTTAAGACCGGCAGTCTCGTCAGACACATGTAACTGACGACAGGGGTTGCGCTCGTTAGTGGACTTAACCAAAACACCTCACGGCACGAGCTGACGACAGCCATGCAGCACCTGTGCAGGCTCTCTTGCGAGTCGTTCCGCTTTCGCTTCACTACTACCTGCATGTCAAACCTGGGTAA
OTU688	0	0	0.05	0	0	0	0	0	0	0	0	0	0	0	0	Bacteria	Chloroflexi	Anaerolineae	NA	NA	NA	NA	Anaerolineae_ASV688	0.05	0.05	AAGGCCCGGGAACGTATTCACCGCAGTATAGCTGACCTGCGGTTACTAGCAACTCCAACTTCATGCAGGCGAGTTGCAGCCTGCAATCCGAACTGAGACCGGCTTTGGAGGATTAGCTCCGCCTCGCGGCTTGGCAACCTGTTGTACCGGCCATTGTAGCGTGTGTGTAGCCCTGGACATAAAGGCCATGCTGACTTGACGTCATCCCCACCTTCCTCCGGTTTGATACCGGCAGTCCCGTTAGACACATGTAACTAACGGCGAGGGTTGCGCTCGTTGCGGGACTTAAACCCAACACCTCACGGCACGAGCTGACGACAGCCATGCAGCACCTGTGCTGGCTTCCCGAAGGATCGTTCCACTTTCGCTTCACTACTACCAGCATGTCAAACCCAGGTAA
OTU690	0	0	0	0	0	0	0	0	0	0	0	0	0	0.075	0	Bacteria	Chloroflexi	Anaerolineae	ADurb.Bin180	NA	NA	NA	ADurb.Bin180_ASV690	0.075	0.075	ACGGGCGGTGTGTACAAGGCCCGGGAACATATTCACCGCAGTATGGCTGACCTGCGGTTACTAGCAACTCCAGCTTCATGCAGGCGGGTTGCAGCCTGCAATCCGAACTGAGACCAGCTTTATGAGATTAGCTCCGCCTCGCGGCTTGGCGACCCATTGTACTGGCCATTGTAGCGTGTGTGTAGCCCTGGATATAAAGGCCATGCTGACTTGACGTCATCCCCACCTTCCTCCGGTTTGATACCGGCAGTCCTGTTAGACACATGTAACTAACAGCGAGGGTTGCGCTCGTCGCGGGACTTAACCCAACACCTCACGGCACGAGCTGACGACAGCCATGCAGCACCTGTGGTGGCTCCCCGAAGGGTCGTTCCGCTTTCGCTTCACTACTACCATCATG
OTU694	0	0	0.05	0	0	0	0.2	0	0	0	0	0	0	0	0	Bacteria	Chloroflexi	Anaerolineae	NA	NA	NA	NA	Anaerolineae_ASV694	0.25	0.2	AAGGCCCGGGAACGTATTCAACGCGCTATGGCTGACGCGCGTTTACTAGCAACTCCGCGTTCATGCAGGCGGGTTGCAGCCTGCAATCCCAACTGAGACCAGCTTTGTAGGATTAGCTCCGCCTCGCGGCTTGGCAACCCACTGTACTGGCCATTGTAGCGTGTGTGTAGCCCTGGATATAGAGGCCATGCTGACTTGACGTCATCCCCACCTTCCTCCGGCATTAAACCGGCAGTCCCGTTAGACACTTGTAACTAACAGCGAGGGTTGCGCTCGTTGCGGGACTTAACCCAACACCTCACGGCACGAGCTGACGACAGCCATGCAGCACCTGTGCGCGCTTCCCGTGAGGGATCGTTCCGCTTTCGCTTCCCTACTACGCGCATGTCAAACCCAGGTA
OTU699	0	0.025	0	0	0	0	0	0	0	0	0	0	0	0	0	Bacteria	Chloroflexi	Anaerolineae	NA	NA	NA	NA	Anaerolineae_ASV699	0.025	0.025	GGGCCCGCACAAGCAGCGGAGCGTGTGGTTTAATTCGAGGCAACACGAAGAACCTTACCTGGGTTTGACATGCACGTAGTAGTGAAGCGAAAGCGGATCGATCCCTCGGGAAGCGTGCACAGGTGCTGCATGGCTGTCGTCAGCTCGTGTCGTGAGATGTTGGGTTAAGTCCCGCAACGAGCGCAACCCTCGCTGTTAGTTACAAGTGTCTAACGGGACTGCCGGTTTAATGCCGGAGGAAGGTGGGGATGACGTCAAGTCAGCATGGCCTTTATGTCCGGGGCTACACACACGCTACAATGGCCAGTACAATGGGTTGCAAAACCGCGAGGCGGAGCCAATCCTCAAAGCTGGTCTCAGTTCGGATTGCAGGCTGCAACTCGCCTGCATGAAGCTGGA…
OTU700	0	0	0	0	0	0	0	0	0.05	0	0	0	0	0	0	Bacteria	Chloroflexi	Anaerolineae	NA	NA	NA	NA	Anaerolineae_ASV700	0.05	0.05	GGGCCCGCACAAGCAGCGGAGCGTGTGGTTTAATTCGAGGCAACACGAAGAACCTTACCTAGGCTTGACATGCACGTAGTAGTGAAGCGAAAGCGGAACGATCTTCGGAAGCGTGCACAGGTGCTGCATGGCTGTCGTCAGCTCGTGCCGTGAGGTGTTGGGTTAAGTCCCGCAACGAGCGCAACCCTCGCTGTTAGTTACATGTGTCTAACGGGACTGCCGGTTTAATGCCGGAGGAAGGTGGGGATGACGTCAAGTCAGCATGGCCTCTATGCCTAGGGCTACACACACGCTACAATGGCCAGTACAATGGGTTGCCAAGCCGCGAGGCGGAGCTAATCCTGCAAAGCTGGTCACAGTTCGGATTGCAGGCTGCAACCCGCCTGCATGAAGTCGGAG…
OTU703	0	0	0	0.075	0	0	0	0	0	0	0	0	0	0	0	Bacteria	Chloroflexi	Anaerolineae	NA	NA	NA	NA	Anaerolineae_ASV703	0.075	0.075	AAGGCCCGGGAACGCATTCACCGCACTATGGCTGACGCGCGGTTACTAGCAACTCCGACTTCATGCAGGCGGGTTGCAGCCTGCAATCCGAACTGAGACCGGCTTTGGGGGATTAGCTCCACCTCGCGGCTTGGCAACCCACTGTACCGGCCATTGTAGCGTGTGTGTAGCCCTGGATATAGAGGCCATGCTGACTTGACGTCATCCCCACCTTCCTCCGGCATTAAACCGGCAGTCCCGTTAGACACATGTAACTAACAGCGAGGGTTGCGCTCGTTACCGGACTTAACCGAACACCTCACGGCACGAGCTGACGACAGCCATGCAGCACCTGTGCACGCTTCCCGAAGGATCGATCCGCTTTCGCTTCACTACTACGTGCATGTCAAACCCAGGTAAG
OTU705	0	0	0	0	0.025	0	0	0	0	0	0	0	0	0	0	Bacteria	Chloroflexi	Anaerolineae	NA	NA	NA	NA	Anaerolineae_ASV705	0.025	0.025	GGGCCCGCACAAGCAGCGGAGCGTGTGGTTTAATTCGAGGCGACACGAAGAACCTTACCTGGGTTTGACATGCACGTTGTAGTGAAGCGAAAGCGGAACGATCCGCAAGGAAGCGTGCACAGGTGCTGCATGGCTGTCGTCAGCTCGTGCCGTGAGGTGTTCGGTTAAGTCCGGTAACGAGCGCAACCCTCGCCATTAGTTACATGTGTCTAATGGGACTGCCGGTTTAATGCCGGAGGAAGGTGGGGATGACGTCAAGTCAGCATGGCCCTTTTGCCCAGGGCTACACACACGCTACAATGGCCGGTACAATGGGTTGCCAAGCCGCGAGGCGGAGCTAATCCTACAAAGCCGGTCTCAGTTCGGATTGGAGGCTGCAACCCGCCTCCATGAAGTCGG…
OTU711	0	0	0.175	0.075	0	0	0	0	0	0	0	0	0	0	0	Bacteria	Chloroflexi	Anaerolineae	NA	NA	NA	NA	Anaerolineae_ASV711	0.25	0.175	AAGGCCCGGGAACGTATTCACCGCAGTGTAGCTGACCTGCGGTTACTAGCAACTCCGACTTCATGCAGGCGGGTTGCAGCCTGCAATCCGAACTGAGACCGGCTTTAGAGGATTAGCTCCGCCTCGCGGCTTGGCAACCCATTGTACCGGCCATTGTAGCGTGTGTGTAGCCCTGGGCATAAAGGCCATGCTGACTTGACGTCATCCCCACCTTCCTCCGGCATTAAACCGGCAGTCCCGTTAGACACATGTAACTAACAGCGAGGGTTGCGCTCGTTACCGGACTTAAACCGAACACCTCACGGCACGAGCTGACGACAGCCATGCAGCACCTGTGTACGCTTCCCGAAGGATCGTTCCGCTTTCGCTTCACTACTACGTACATGTCAAACCCAGGTAA
OTU715	0	0	0	0	0	0.15	0.075	0	0	0	0	0	0	0	0	Bacteria	Chloroflexi	Anaerolineae	NA	NA	NA	NA	Anaerolineae_ASV715	0.225	0.15	AAGGCCCGGGAACGTATTCACCGCAGTGTAGCTGACCTGCGGTTACTAGCAACTCCGCCTTCATGCAGGCGAGTTACAGCCTACAATCCGAACTGAGACCGGCTTTGGAGGATTAGCTCCGCCTCGCGGCTTGGCAACCCATTGTACCGGCCATTGTAGCGTGTGTGTAGCCCTGGATATAAAGGCCATGCTGACTTGACATCATCCCCACCTTCCTCCGGCAATAAGCCGGCAGTCCCGTTAGACACATGTAACTAACAGCGAGGGTTGCGCTCGTTACCGGACTTAACCGAACACCTCACGGCACGAGCTGACGACAGCCATGCAGCACCTGTGTACGCTTCCCGAAGGATCGTTCCGCTTTCGCTTCACTACTACGTACATGTCAAACCCAGGTAAG
OTU724	0	0	0	0.075	0	0	0	0	0	0	0	0	0	0	0	Bacteria	Chloroflexi	Anaerolineae	NA	NA	NA	NA	Anaerolineae_ASV724	0.075	0.075	AAGGCCCGGGAACGTATTCACCGCACTATGGCTGACGCGCGGTTACTAGCAACTCCGACTTCATGCAGGCGGGTTGCAGCCTGCAATCCGAACTGTGACCGGCTTTGTAGGATTAGCTCCGCCTCGCGGCTTGGCAACCTATTGTACCGACCATTGTAGCGTGTGTGTAGCCCTGGACATAAAGGCCATGCTGACTTGACGTCATCCCCACCTTCCTCCGGCGTTAAACCGGCAGTCCCGATAGACACTTGTAACTATCGGCAAGGGTTGTGCTCGTTGCGGGACTTAACCCAACACCTCACGGCACGAGCTGACGACAGCCATGCAGCACCTGTGATCGCTCCCCGAAGGGTCGTTCCGCTTTCGCTTCACTACTACAACCATGTCAAGCCCAGGTAAG
OTU729	0	0.1	0	0	0	0	0	0	0	0	0	0	0	0	0	Bacteria	Chloroflexi	Anaerolineae	NA	NA	NA	NA	Anaerolineae_ASV729	0.1	0.1	GGACCCGCACAAGCAGCGGAGCGTGTGGTTTAATTCGATGCCACGCGAAGAACCTTACCCAGAATTGACATGTACGTGGTAGGGAAGTGAAAGCGGACCGACCCTTCGGGGAGCGTACACAGGTGATGCATGGCTGTCGTCAGCTCGTGCCGTGAGGTGTTAGGTTAAGTCCTCTAACGAGCGCAACCCTTACTGCATGTTACATGTGTCATGCGGAACTGCCGGTCTCAAACCGGAGGAAGGCGGGGATGACGTCAAGTCAGCATGTCCTTTATATCTGGGGCCACACACACGCTACAATGGCCGGTACAATAGGATGCCAAGCCGCAAGGCGGAGCCAATCCTCCAAAGCCGGTCTCAGTTCGGATTGTAGGCTGCAACCCGCCTACATGAAGTCGG…
OTU730	0	0	0	0	0	0	0.125	0	0	0	0	0	0	0	0	Bacteria	Chloroflexi	Anaerolineae	NA	NA	NA	NA	Anaerolineae_ASV730	0.125	0.125	AATCCCCGGGAACGTATTCACCGCAGTATAGCTGTCCTGCGGTTACTAGCAACTCCGACTTCGTGCAGGCGGGTTGCAGCCTGCAGTCCGAACTGAGACCAGCTTTGTTAGGATTGGCTCCGCCTCACGGCTTCGCACCCCATTGTACTGGCCATTGTAGCGTGTGTGTAGCCCAGGATATAAAGGACATGCTGACTTGACTTCATCCCCACCTTCCTCCGGCTTTCTACCGGCAGTCTCGCCAGACACTTGTAACTGGCAAGAAGGGTTGCGCTCGTTAGTGGACTTAACCAAACACCTCACGGCACGAGCTGACGACAGCCATGCATCACCTGTGCACGCTCCCCGAAGGGTCGTTCCGCTTTCGCTTCACTACTACGTGCATGTCAAACCCTGGTAA
OTU734	0	0	0.05	0	0	0.075	0	0	0	0	0	0	0	0	0	Bacteria	Chloroflexi	Anaerolineae	NA	NA	NA	NA	Anaerolineae_ASV734	0.125	0.075	GGACCCGCACAAGCAGCGGAGCGTGTGGTTTAATTCGAGGCTACGCGAAGAACCTTACCAGGGATTGACATGTACGTAGTAGTGAAGCGAAAGCAGAACGACCCGCAAGGGAGCGTACACAGGTGATGCATGGCTGTCGTCAGCTCGTGCCGTGAGGTGTTTGGTTAAGTCCAATAACGAGCGCAACCCTTATCGTCAGTTACAAGTGTCTGGCGAGACTGCCGGTATTAAGCCGGAGGAAGGTGGGGATGAAGTCAAGTCAGCATGTCCTTTATACCCTGGGCTACACACACGCTACAATGGCCGGTACAATGGGGTGCTAAGCCGCGAGGCGGAGCCAATCCTAAAAAGTCGGTCTCAGTTCGGATTGCAGGCTGCAACTCGCCTGCATGAAGTCGG…
OTU738	0	0	0	0.025	0	0	0	0	0	0	0	0	0	0	0	Bacteria	Chloroflexi	Anaerolineae	NA	NA	NA	NA	Anaerolineae_ASV738	0.025	0.025	AAGGCCCGGGAACGTATTCACCGCCGTGTGGCTGACCGGCGGTTACTAGCAACTCCGGCTTCATGCAGGCGGGTTGCAGCCTGCAATCCGAACTGAGACCGGCTTTTTGGGATTTGCTCCGCCTCGCGGCTTGGCTGCCCATTGTACCGGCCATTGTAGCGTGTGTGTAGCCCAGGACATAAAGGCCATGCTGACTTGACTTCATCCCCACCTTCCTCCGGTGTTGTACCGGCAGTCTCGCTAGAAAGATCTAACTAGCGACAAGGGTTGCGCTCGTTGCGGGACTTAAACCCAAACACCTCACGGCACGAGCTGACGACAGCCATGCAGCACCTGTGCTAGCTCCCCGAAGGGTCGCTCGGCTTTCGCTCCGCTACCACTAGCATGTCAAGCCCTGGTA
OTU740	0	0	0	0	0	0	0	0	0	0.025	0	0	0	0	0	Bacteria	Chloroflexi	Anaerolineae	NA	NA	NA	NA	Anaerolineae_ASV740	0.025	0.025	GGGCCCGCACAAGCAGCGGAGCGTGTGGTTTAATTCGATGCAACGCGAAGAACCTTACCAGGGCTTGACATGCACGTGGTAGAGAAGCGAAAGTGGATCGACCCTTCGGGGAGCGTGCACAGGTGCTGCATGGCTGTCGTCAGCTCGTGCCGTGAGGTGTTGGGTTAAGTCCCGCAACGAGCGCAACCCTTGTCGCTAGTTAGATCTTTCTAGCGAGACTGCCGGTACAACACCGGAGGAAGGTGGGGATGACGTCAAGTCAGCATGGCCTTTATGTCCTGGGCTACACACACGCTACAATGGTCGGTACAATGGGCAGCCAAGCCGCGAGGCGGAGCAAATCCCACAAAGCCGGCCCCAGTTCGGATTGCAGGCTGCAACCCGCCTGCATGAAGCCGG…
OTU741	0	0	0	0	0	0	0	0	0	0.025	0	0	0	0	0	Bacteria	Chloroflexi	Anaerolineae	NA	NA	NA	NA	Anaerolineae_ASV741	0.025	0.025	GGGCCCGCACAAGCAGCGGAGCGTGTGGTTTAATTCGATGCAACGCGAAGAACCTTACCAGGGCTTGACATGCACGTGGTAGCGAAGTGAAAGCGGAGCGACCCTTCGGGGAGCGTGCACAGGTGCTGCATGGCTGTCGTCAGCTCGTGCCGTGAGGTGTTGGGTTAAGTCCCGCAACGAGCGCAACCCTTGTCGCTAGTTAGATCTTTCTAGCGAGACTGCCGGTACAACACCGGAGGAAGGTGGGGATGACGTCAAGTCAGCATGGCCTTTATGTCCTGGGCTACACACACGCTACAATGGTCGGTACAATGGGTAGCCAAGCCGCGAGGTGGAGCTAATCCCGAAAAGCCGGCCCCAGTTCGGATTGCAGGCTGCAACCCGCCTGCATGAAGCCGG…
OTU743	0	0	0	0	0	0	0	0	0	0.075	0	0	0	0	0	Bacteria	Chloroflexi	Anaerolineae	RBG-13-54-9	NA	NA	NA	RBG-13-54-9_ASV743	0.075	0.075	GGGCCCGCACAAGCAGCGGAGCGTGTGGTTTAATTCGATGCAACACGAAGAACCTTACCAGGGCTTGACATGCACGTGGTAGCGAAGCGAAAGCGGAGCGACCCTTCGGGGAGCGTGCACAGGTGCTGCATGGCTGTCGTCAGCTCGTGCCGTGAGGTGTTGGGTTAAGTCCCCTAACGAGCGCAACCCTCGTTGCTAGTTAGATCTTTCTAGCGAGACTGCCGGTACAACACCGGAGGAAGGTGGGGATGACGTCAAGTCAGCATGGCCTTTATGTCCTGGGCTACACACACGCTACAATGGTCGGTACAATGGGCAGCCAAGCCGCGAGGCGGAGCAAATCCCACAAAGCCGGCCCCAGTTCGGATTGCAGGCTGCAACCCGCCTGCATGAAGCCGG…
OTU744	0	0	0	0	0.025	0	0	0	0	0	0	0	0	0	0	Bacteria	Chloroflexi	Anaerolineae	RBG-13-54-9	NA	NA	NA	RBG-13-54-9_ASV744	0.025	0.025	GGGCCCGCACAAGCAGCGGAGCGTGTGGTTTAATTCGATGCGACACGAAGAACCTTACCAGGGCTTGACATGCGCGTGGTAGTGAAGCGAAAGTGGAACGACCCTTCGGGGAGCGCGCACAGGTGCTGCATGGCTGTCGTCAGCTCGTGCCGTGAGGTGTTGGGTTAAGTCCCGCAACGAGCGCAACCCCTGTCGCTAGTTAGATCTTTCTAGCGAGACTGCCGGTACAACACCGGAGGAAGGTGGGGATGACGTCAAGTCAGCATGGCCTTTATGTCCTGGGCTACACACACGCTACAATGGTCGGTACAATGGGATGCTAAGCCGCGAGGCGGAGCAAATCCCGCAAAGTCGACCTCAGTTCGGATTGCAGGCTGCAACCCGCCTGCATGAAGCCGG…
OTU745	0	0	0	0	0	0	0	0	0	0.025	0	0	0	0	0	Bacteria	Chloroflexi	Anaerolineae	RBG-13-54-9	NA	NA	NA	RBG-13-54-9_ASV745	0.025	0.025	GGGCCCGCACAAGCAGCGGAGCGTGTGGTTTAATTCGATGCAACACGAAGAACCTTACCAGGGCTTGACATGCAAGTGGTAGTGAAGCGAAAGCGGAACGACCCTTCGGGGAGCTTGCACAGGTGCTGCATGGCTGTCGTCAGCTCGTGCCGTGAGGTGTTGGGTTAAGTCCCGCAACGAGCGCAACCCCTGTTGCTAGTTAGATCTTTCTAGCGATACTGCCGGTACAACACCGGAGGAAGGTGGGGATGACGTCAAGTCAGCATGGCCTTTATGTCCTGGGCTACACACACGCTACAATGGTCGGTACAATGGGCAGCCAAGCCGCGAGGCGGAGCAAATCCCACAAAGCCGGCCCCAGTTCGGATTGCAGGCTGCAACCCGCCTGCATGAAGCCGG…
OTU747	0	0	0	0	0	0	0.05	0	0	0	0	0	0	0	0	Bacteria	Chloroflexi	Anaerolineae	RBG-13-54-9	NA	NA	NA	RBG-13-54-9_ASV747	0.05	0.05	AAGGCCCGGGAACGCATTCACCGCACTATGGCTGACGCGCGGTTACTAGCAACTCCGACTTCATGCAGGCGAGTTGCAGCCTGCAATCTGAACTGAGGACGCTTTTGTGCGATTAGCTCCGCCTCACGGCTTGGCAACGCATTGTAACGCCCATTGTAGCGTGTGTGTAACCCAGGACATAAAGGTCATGCTGACTTGACGTCATCCCCGCCTTCCTCCAGGGTTAACCTGGCAGTCTCGCTAGACACATGTAACTAGCGAAAGGGGTTGCGCTCGTTGCGGGACTTAACCCAACACCTCACGGCACGAGCTGACGACAGCCATGCAACACCTGTGCACGCTCCCTTGCGGGTCGGTCCGGTTTCCCTTCCCTACCACGTACATGTCAAGCCCTGGTAAG
OTU750	0	0	0	0	0	0	0	0	0	0	0	0	0	0	0.05	Bacteria	Chloroflexi	Anaerolineae	RBG-13-54-9	NA	NA	NA	RBG-13-54-9_ASV750	0.05	0.05	AAGGCCCGGGAACGTATTCAACGCACTATGGCTGACGCGCGTTTACTAGCAACTCCGACTTCATGCAGGCGGGTTGCAGCCTGCAATCTGAACTGTGGGTGCTTTTCCGCGATTTGCTCCGCCTCTCGGCTTGGCTACGCTCTATTCTCACCCATTGTAGCGTGCGTGTCGCCCAGGATATAAAGGACATGCTGACTTGACGTCATCCCCGCCTTCCTCCGACGAATCGCCGGCAGTCTCGCCAGACACTTGTAACTGGCAACAGGGGTTGCGCTCGTTGCGGGACTTAACCCAACACCTCACGGCACGAGCTGACGACAGCCATGCATCACCTGTGGTGGCTCCCTTGCGAGTCGGTCCGGTTTCCCTTCCCTACTACCACCATGTCAAACCCTGGTAA
OTU752	0	0	0.025	0	0	0	0.05	0	0	0	0	0	0	0	0	Bacteria	Chloroflexi	Anaerolineae	SBR1031	NA	NA	NA	SBR1031_ASV752	0.075	0.05	AAGGCCCGGGAACGTATTCACCGCACTATGGCTGACGCGCGGTTACTAGCAACTCCGCCTTCATGGGGTCGGGTTGCAGACCCCAATCCGAACTGAGACCGGCTTTTTGGGATTCGCTCCGCCTCGCGGCTTGGCATCCCTCTGTACCGGCCATTGTAGCGTGTGTGTCGCCCTGGACATATAGGCCATGCTGACTTGACGTCGTCCCCACCTTCCTCCCCGTTACCGAGGCAGTCGAGCTAGACACGTGTAACTAGCTCCAGGGGTTGCGCTCGTTGCGGGACTTAACCCAACACCTCACGGCACGAGCTGACGACAGCCATGCAACACCTGTGACGGCTCCCTGACGGGTCGGTCTCCTTTCGAATCCCTACCACCGCCATGTCAAGCCCAGGTAAGG
OTU756	0	0	0	0	0	0	0.05	0	0	0	0	0	0	0	0	Bacteria	Chloroflexi	Anaerolineae	NA	NA	NA	NA	Anaerolineae_ASV756	0.05	0.05	AAGACCCGGGAACGTATTCACCGCCGTATGGCTGACCGGCGGTTACTAGCAACTCCAGCTTCATGGAGTCGGGTTGCAGACTCCAATCCGAACTGAGACCGGCTTTGATGGGATTGGCTCCGCCTCGCGGTTTGGCAACCCATTGTACCGGCCATTGTAGCGTGTGTGTGGCCCTGGACATAAAGGCCATGCTGACTTGACGTCGTCCCCACCTTCCTCCGGCGTTAAACCGGCAGTCCCGTTAGACACATGTAACTAACAGCAGGGGTTGCGCTCGTTGCGGGACTTAACCCAACACCTCACGGCACGAGCTGACGACAGCCATGCAGCACCTGTGGCCGCTGCCTATACAGGCTCGTTCTGCTTTCGCTTCACTACTACGGTCATGTCAAGCCCAGGT
OTU760	0	0.05	0	0.075	0	0	0.05	0	0	0	0	0	0	0	0.025	Bacteria	NA	NA	NA	NA	NA	NA	Bacteria_ASV760	0.2	0.075	GGACCCGCACAAGCAGCGGAGCGTGTGGTTTAATTCGATGCAACACGAAGAACCTTACCTGGGCTTGACATGGCCGTAGTAGTGAAGCGAAAGCAGAACGAGCCTGTATAGGCAGCGGTCACAGGTGCTGCATGGCTGTCGTCAGCTCGTGCCGTGAGGTGTTGGGTTAAGTCCCGCAACGAGCGCAACCCCTGCTGTTAGTTACAAGTGTCTAACGGGACTGCCCGTTTAACGCGGGAGGAAGGTGGGGACGAAGTCAAGTCAGCATGGCCTTTATGTCCAGGGCTACACACACGCTACAATGGCCGGTACAATGGGCTGCCAAGCCGCGAGGCGGAGCTAATCCCATCAAAGCCGGTCTCAGTTCGGATTGGAGTCTGCAACCCGACTCCATGAAGC…
OTU766	0	0	0	0	0.05	0	0	0	0	0	0	0	0	0	0	Bacteria	Chloroflexi	Ktedonobacteria	Ktedonobacterales	JG30-KF-AS9	NA	NA	JG30-KF-AS9_ASV766	0.05	0.05	GGGCCCGCACAAGCAGCGGAGCGTGTGGTTTAATTCGATGCGACGCGAAGAACCTTACCTGGGTTTGACATGCGCCTGCACCACCCGTAATGGGGTGTCCCCTTCGGGGGCGGGCGCACAGGTGCTGCATGGCTGTCGTCAGCTCGTGCCGTGAGGTGTTGGGTTAAGTCCCCTAACGAGCGCAACCCCTGGGGTCCGTTACATGCTTTCGGGCTCGACTGCCGCGCGCAACGCGGAGGAAGGCGGGGATGACGTCAAGTCAGCACGGCCCTTACGTCCAGGGCGACACACACGCTACAATGGCCGGTACAATGGGTTGCCAAGTCGCGAGGCGGAGCCAATCCCAACAAAGCCGGTCTCAGTTCGGATTGCAGGCTGCAACTCGCCTGCATGAAGCTG…
OTU767	0	0.2	0	0	0.125	0	0	0	0	0	0	0	0	0	0	Bacteria	Chloroflexi	Ktedonobacteria	Ktedonobacterales	JG30-KF-AS9	NA	NA	JG30-KF-AS9_ASV767	0.325	0.2	GGGCCCGCACAAGCAGCGGAGCGTGTGGTTTAATTCGAAGCAACGCGCAGAACCTTACCTGGGTTTGACATGCGCCTGCACCACCGGGAGACCGGTGTCCCTTCGGGGCGGGCGCACAGATGCTGCATGGCTGTCGTCAGCTCGTGCCGTGAGGTGTTGGGTTAAGTCCCCTAACGAGCGCAACCCCTGCGGTCCGTTACATGGGTGTCGGGCCGGACTGCCGCGCGCAACGCGGAGGAAGGTGGGGATGATGTCAAGTCAGCACGGCCCTTACGTCCAGGGCGACACACACGCTACAATGGCCGGTACAGCGGGAGGCGAAGCCGCGAGGCGGAGCTAATCCAGACAAAGCCGGTCTCAGTTCGGATTGCAGGCTGCAACCCGCCTGCATGAAGCTGG…
OTU769	0	0	0	0	0	0	0	0	0	0	0	0	0	0	0.025	Bacteria	Chloroflexi	Ktedonobacteria	Ktedonobacterales	JG30-KF-AS9	NA	NA	JG30-KF-AS9_ASV769	0.025	0.025	GGGCCCGCACAAGCAGCGGAGTGTGTGGTTTAATTCGAAGCAACGCGAAGAACCTTACCTGGGTTTGACATGCGCCTGCACCGTCCTGAGAGGGGCGTCCCCGCAAGGGGCGGGCGCACAGGTGCTGCATGGCTGTCGTCAGCTCGTGCCGTGAGGTGTTGGGTTAAGTCCCCTAACGAGCGCAACCCCTGCGGTCCGTTACATGGGTGTCGGGCCGGACTGCCGCGCGCAACGCGGAGGAAGGTGGGGATGATGTCAAGTCAGCACGGCCCTTACGTCCAGGGCGACACACACGCTACAATGGCCGGTACAGCGGGAGGCGAAGCCGCGAGGCGGAGCTAATCCAGACAAAGCCGGTCTCAGTTCGGATTGCAGGCTGCAACCCGCCTGCATGAAGCT…
OTU776	0	0.125	0	0.075	0.05	0	0.025	0	0	0	0	0	0	0	0	Bacteria	Chloroflexi	Ktedonobacteria	Ktedonobacterales	JG30-KF-AS9	NA	NA	JG30-KF-AS9_ASV776	0.275	0.125	GGGCCCGCACAAGCAGCGGAGTGTGTGGTTTAATTCGAAGCAACGCGAAGAACCTTACCTGGGCTTGACATGCGCCTGCACCGCGTGGAGACACGCGTCCTGGCAACAGGCGGGCGCACAGGTGCTGCATGGCTGTCGTCAGCTCGTGCCGTGAGGTGTTGGGTTAAGTCCCCTAACGAGCGCAACCCCTGGGATCCGTTACGTGGGTGTCGGGTTCAACTGCCGCGCGCAACGCGGAGGAAGGTGGGGATGACGTCAAGTCAGCACGGCCCTTACGTCCAGGGCGACACACACACTACAATGGCCGGTACAGCGGGTAGCCAAGCCGCGAGGCGGAGCTAATCTCGAAAAGCCGGTCTCAGTTCGGATTGCAGGCTGCAACTCGCCTGCATGAAGCTG…
OTU781	0	0	0	0	0	0	0.025	0	0	0	0	0	0	0	0	Bacteria	Chloroflexi	SHA-26	NA	NA	NA	NA	SHA-26_ASV781	0.025	0.025	AAGGCCCGGGAACGTATTCACCGCGGTGTGCTGACCCGCGGTTACTAGCAACTCCGCCTTCACGGCGTCGGGTTGCAGACGCCGATCTGAACTGGGGGCGCCTTTGGAAGATTCGCTCCGCCTTGCGGCTTCGCTTCCCGTTGTCGCGCCCATTGTAGCGTGTGTGTCGCCCAGGACGTAAGAGCCGTGCTGACTTGACGTCATCCCCACCTTCCTCGGCGTTTGTCGCCGCAGTCGGGCCAGACACGGTAACTGGCCCCGAGGGTTGCGCTCGTTGCGGGACTTAACCCAACACCTCACGGCACGAGCTGACGACAGCCATGCAGCATCTGCACCCCTGTCCTTGCGGACAACAGACTTTCGCCTGTCTGCAGGGGCGTCGAGCCCTGGTAAGGTTCTT
OTU782	0	0	0.05	0	0	0	0	0	0	0	0	0	0	0	0	Bacteria	Chloroflexi	Ktedonobacteria	Ktedonobacterales	Ktedonobacteraceae	NA	NA	Ktedonobacteraceae_ASV782	0.05	0.05	AAGACCCGGGAACGTATTCACCGCGGTGTGCTGACCCACGGTTACTAGCAACTCCGACTTCATGCAGGCGGGTTGCAGCCTGCAATCTGCACTGAGACCGGCTTTGCCAGGATTGGCTCCCCCTCGCGGGTTCGCGACCCGTTGTACCGGCCATTGTAGCGTGTGTGTAGCCCAGGACGTCAGGGCCGTGCTGACTTGACGTCATCCCCACCTTCCTCCACGTTGATCGTGGCAGTCTCGTCGGATACTTACAACCGACCACAGGGGTTGCGCTCGTTGCGGGACTTAACCCAACACCTCACGGCACGAGCTGACGACAGCCATGCAGCACCTGTGCAGCCGTCCCTTGCGGGTACAGCCCTCTCCGGCTGGTGCGACTGCATGTCAAGCCCTGGTAAGG
OTU783	0	0	0	0.025	0	0	0	0	0	0	0	0	0	0	0	Bacteria	Chloroflexi	Ktedonobacteria	Ktedonobacterales	Ktedonobacteraceae	FCPS473	NA	FCPS473_ASV783	0.025	0.025	AAGACCCGGGAACGTATTCACCGTGGTGTGCTGACCCACGGTTACTAGCAACTCCGGCTTCAGGCAGGCGGGTTGCAGCCTGCCATCCGAACTGAGATCGAGTTTGCTGGGATTGGCTCCCCCTCGCGGGTTGGCAACCCGTTGTCTCGACCATTGTAGCGTGTGTGTCGCCCAGGACATAAGGGCCGTGCTGACTTGACGTCATCCCCACCTTCCTCCACGTTGATCGTGGCAGTCTCGTTAGACGTTCAACTAACGACAGGGGTTGCGCTCGTTGCGGGACTTAACCCAACACCTCACGGCACGAGCTGACGACAGCCATGCAGCACCTGTGGATGCGTCCCTTGCGGGCACTCCTCTCTCAAGGAGCTGCGCATCCATGTCAAACCCTGGTAAGGTT
OTU785	0	0	0	0.025	0	0	0	0	0	0	0	0	0	0	0	Bacteria	Chloroflexi	Ktedonobacteria	Ktedonobacterales	Ktedonobacteraceae	NA	NA	Ktedonobacteraceae_ASV785	0.025	0.025	AAGACCCGGGAACGTATTCACCGTGGTGTGCTGACCCACGGTTACTAGCAACTCCGACTTCATGCAGGCGGGTTGCAGCCTGCAATCTGAACTGAGGCCGGGTTTGGTGGGATTGGCTCCCCCTCGCGGGTTGGCGTCCCTTTGTCCCGACCATTGTAGCGTGTGTGTCGCCCAAAGCATAAGGGCCGTGCTGACTTGACGTCATCCCCACCTTCCTCCACGTTTAGCGTGGCAGTCTCGCTAGATCAGTCAACTAACGATAGGGGTTGCGCTCGTTGCGGGACTTAACCCAACATCTCACGACACGAGCTGACGACAGCCATGCAGCACCTGTGCTCCCGCCCCGAAGGGACAGCCCATTACGGCTGGTGCAAGAGCATGTCAAGCTTTGGTAAGGTTG
OTU787	0	0	0	0	0.025	0	0.025	0	0	0.075	0	0	0	0	0	Bacteria	Chloroflexi	Ktedonobacteria	Ktedonobacterales	Ktedonobacteraceae	1959-01-01	NA	1959-1_ASV787	0.125	0.075	GGACCCGCACAAGCAGCGGAGCGTGTGGTTTAATTCGATGCAACGCGAAGAACCTTACCAGGACTTGACATGCAACTGCACCACCCGTTATGGGGTGTCCCTTCGGGGCGATTGCACAGGTGCTGCATGGCTGTCGTCAGCTCGTGTCGTGAGATGTTGGGTTCAGTCCCGCAACGAGCGCAACCCCTGCCGCTAGTTGAATGATCTAGCGGGACCGCCGCGATCAACGCGGAGGAAGGCGGGGATGACGTCAAGTCAGCACGGCCCTTACGTCCTGGGCTACACACACGCTACAATGGTCGGAACAACGGGCAGCCAACCCGCGAGGGGGAGCCAATCCCATCAAAACCGGCCTCAGTTCAGATTGCAGGCTGCAACCCGCCTGCATGAAGGAGGAGT…
OTU790	0	0	0	0.05	0	0	0	0	0	0	0	0	0	0	0	Bacteria	Chloroflexi	Ktedonobacteria	Ktedonobacterales	JG30-KF-AS9	NA	NA	JG30-KF-AS9_ASV790	0.05	0.05	AAGACCCGGGAACGTATTCACCGCAGTATGCTGACCTGCGATTATTAGCAACTCCACCTTCATGCCGGCGGGTTGCAGCCGGCAATCTGAACTGAGGCTGGCTTTGCTGGGATTGGCTCCGCGTTACCGCTTGGCTGCCCGTTGTACCAGCCATTGTAGTGTGTGTGTCGCCCAGGACGTAAGGGCCGTGCTGACTTGACGTCATCCCCACCTTCCTCCGCGTTGCGCGCGGCAGTCTCGCTGGAGAAGTACAACCAACGATAGGGGTTGCGCTCGTTAGGGGACTTAACCCAACACCTCACGGCACGAGCTGACGACAGCCATGCAGCACCTGTGCAGACGTCCCTTGCGGGCACGAGCATCGCTGCCCGGTGCGTCTGCATGTCAAACCCTGGTAAGG
OTU791	0	0	0	0	0	0	0.05	0	0	0	0	0	0	0	0	Bacteria	Chloroflexi	Ktedonobacteria	Ktedonobacterales	JG30-KF-AS9	NA	NA	JG30-KF-AS9_ASV791	0.05	0.05	AAGACCCGGGAACGTATTCACCGCAGTGTGCTGACCTGCGGTTACTAGCAACTCCACCTTCATGGTGGCGGGTTGCAGCCACCAATCTGAACTGAGGCTGGCTTTGCTGGGATTGGCTCCCCCTTGCGGGTTGGCAACCCATTGTACCAGCCATTGTAGCGTGTGTGTAGCCCGGGATGTAAGGGCCGTGCTGACTTGACGTCATCCCCACCTTCCTCCGCGTTGCGCGCGGCAGTCTCGCTGGAAAAATACAACCAACGATAGGGGTTGCGCTCGTTAGGGGACTTAACCCAACACCTCACGGCACGAGCTGACGACAGCCATGCAGCACCTGTGAACCTGCCTTTGACAGCATACCCATTTCTGGATACTTCAGGTCCATGTCAAACCCCGGTAAGGT
OTU792	0	0	0	0	0	0.125	0	0	0	0	0	0	0	0	0	Bacteria	Chloroflexi	SHA-26	NA	NA	NA	NA	SHA-26_ASV792	0.125	0.125	AAGGCCCGGGAACATAGTTCACCGCAGTGTGCTGACCTGCGGTTACTAGCAACTCCGACTTCATGCAGGCGGGTTGCAGCCTGCAATCTGAACTGAGGACGGCTTTCTGGGATTGGCTCGGGGTCACCCCTTTGCTACCCTCTGTACCGCCCATTGTAGCGTGTGTGTAGCCCAGAACGTAAGGGCCGTGCTGACTTGACGTCATCCCCACCTTCCTCCGAGTTTGTCTCGGCAGTCTCGCTAGATATCCTAACTAGCAACAAGGGTTGCGCTCGTTGCGGGACTTAAACCCAACACCTCACGGCACGAGCCGACGACAGCCATGCAGCACCTGTGCTAGCTCCCTTGCGGGTCGTCCCCCTTTCAGAGTCCTACCACTAGCATGTCAAGTCCTGGTAAG
OTU793	0.125	0	0	0	0	0	0	0	0	0	0	0	0	0	0	Bacteria	Chloroflexi	SHA-26	NA	NA	NA	NA	SHA-26_ASV793	0.125	0.125	GGGCCCGCACAAGCAGCGGAGCGTGTGGTTTAATTCGACGCAACGCGCAGAACCTTACCAGGGTTTGACATGTACTTGAAAAAGCCGGAAACGGTTTCCTCCCGCCAGGGACAGGTACACAGGTGCTGCATGGCTGTCGTCAGCTCGTGCCGTGAGGTGTTGGGTTAAGTCCCGCAACGAGCGCAACCCCTGTTCTTAGTTGAGATATCTAGGGAGACTGCCGATACAAAATCGGAGGAAGGTGGGGATGACGTCAAGTCAGCACGGCCCTTACATCCTGGGCTACACACACGCTACAATGGGCGGTACAATGGGCTGCCAAACCGCAAGGTGGAGCCAATCCCATCAAAGCCGTCCTCAGTTCAGATTGGGGGCTGCAACTCGCCCCCATGAAGGCGG…
OTU795	0	0	0	0	0	0.05	0	0	0	0	0	0	0	0	0	Bacteria	Chloroflexi	SHA-26	NA	NA	NA	NA	SHA-26_ASV795	0.05	0.05	AAGGCCCGGGAACATATTCACCGCAGTGTGCTGACCTGCGGTTACTAGCAACTCCGACTTCATGCAGGCGAGTTGCAGCCTGCAATCTGAACTGAGGATGGTTTTGTCGGGATTGGCTTCGCCTCGCGACTTCGCTACCCTCTGTCCCCACCCATTGTAGCGTGTGTGTAGCCCAGGACGTAAGAGCCGTGCTGACTTGACGTCATCCCCACCTTCCTCCAAGTTTGTCTCGGCAGTCTCGCTAGAAAACTCAACTAGCGATAGGGGTTGCGCTCGTTGCGGGACTTAACCCAACACCTCACGGCACGAGCTGACGACAGCCATGCAGCATCTGTCATTATGTCCCTCACGGGAAAAGCTACTTTCATAGCCGGTCATAACAATGTCAAGTCCTGGTAAG
OTU796	0	0	0	0.075	0	0	0	0	0	0	0	0	0	0	0	Bacteria	Chloroflexi	NA	NA	NA	NA	NA	Chloroflexi_ASV796	0.075	0.075	AAGGCCCGGGAACATATTCACCGCAGTGTGCTGACCTGCGGTTACTAGCAACTCCGTCTTCACGCAGGCGAGTTGCAGCCTGCGATCTGAACTGAGGACAGTTTTGTTGGGATTCGCTCCGCCTCGCGACTTCGCTGCCCATTGTCCCTGCCCATTGTAGCGTGTGTGTAGCCCAAGACGTAAGAGCCGTGATGACTTGACGTCGTCCCCACCTTCCTCCAAGTTAGTCTCGGCAGTCTGACTAGAAAACTCAACTAGTCATAGGGGTTGCGCTCGTTGCGGGACTTAACCCAACACCTCACGGCACGAGCTGACGACAGCCATGCAGCATCTGTGCTAACTCCTGATTCAACAGGTCGCTTACCTTTCGGTTCGCTACTTCTAGCATGTCAAGTCTTGG
OTU799	0	0	0	0	0	0	0.1	0	0	0	0	0	0	0	0	Bacteria	Chloroflexi	SHA-26	NA	NA	NA	NA	SHA-26_ASV799	0.1	0.1	AAGGCCCGGGAACGTATTCACCGCAGTGTGCTGACCTGCGGTTACTAGCAACTCCGCCTTCATGCAGGCGGGTTTCAGCCTGCAATCTGAACTGAGGATGGCTTTGATGGGATTAGCTCCGCCTCGCGGCTTGGCAACCCTTTGTACCACCCATTGTAGCGTGTGTGTAGCCCAGGACGTAAGAGCCGTGCTGACTTGACGTCATCCCCACCTTCCTCTGCGTTTCTCGCAGCAGTCTCGCCAGATAAGGCAACTGGCAACAGGGGTTGCGCTCGTTGCGGGACTTAACCCAACACCTCACGGCACGAGCTGACGACAGCCATGCAGCATCTGTGCACCCGTCCCGAAGGAACACCCGGTTTCCCGGATTGGCAGGCACATGTCAAGCCCTGGTAAGGTT
OTU802	0	0	0	0	0	0.725	0	0	0	0	0	0	0	0	0	Bacteria	Chloroflexi	Dehalococcoidia	MSBL5	NA	NA	NA	MSBL5_ASV802	0.725	0.725	AAGGCCCGAGAACGTATTCAACGCAGCTTGCTGATCTGCGTTTACTAGCAACTCCGGCTTCATGCAGGCGGGTTGCAGCCTGCAATCTGAACTGAGGATGGTTTTTTGGGATTAGCTCCGGGTCGCCCCTTGGCATCCCTCTGTACCCTCCATTGTAGCGTGTGTGTAGCCCAAGCCGTAAGAGCCGTGCTGACTTGACGTCATCCCCACCTTCCTCCCCGTTTTGCGGGGCAGTCTCGCCAGAGAATTCAACTGGCAACGAGGGTTGCGCTCGTTGCGGGACTTAAACCCAACACCTCACGGCACGAGCTGACGACAGCCATGCAGCATCTGTATACAGGCCCCGAAGGGCAGATGAGCTTCCTCATCTTTCCTGTATATGTCAAGGCTTGGTAAGGTT
OTU806	0.075	0	0	0	0	0	0	0	0	0	0	0	0	0	0	Bacteria	Chloroflexi	NA	NA	NA	NA	NA	Chloroflexi_ASV806	0.075	0.075	GGGCCCGCACAAGCAGCGGAGCGTGTGGTTTAATTCGACGCAACGCGAAGAACCTTACCAGGGCTTGAAAAGCACTTGAAAGGCCAAGAGATTGGTCCCTCCTTCGGGACAAGTGTACAGGTGCTGCATGGCTGTCGTCAGCTCGTGCCGTGAGGTGTTGGGTTAAGTCCCGCAACGAGCGCAACCCTCGTCGCTAGTTGAGTTTTCTAGCGAGACTGCCCCGAGAAACGGGGAGGAAGGTGGGGATGACGTCAAGTCAGCACGGCCCTTACGTCCTGGGCTACACACACGCTACAATGGGTGGCACAGAGGGCTGCCAAGGAGCGATCCGGAGCTAATCCCACAAAGCCATCCTCAGTTCAGATTGCAGGCTGAAACCCGCCTGCATGAAGGCGGAGT…
OTU808	0	0	0	0	0	0.025	0	0	0	0	0	0	0	0	0	Bacteria	Chloroflexi	Dehalococcoidia	MSBL5	NA	NA	NA	MSBL5_ASV808	0.025	0.025	AAGGCCCGAGAACGTATTCACCGCAGTATGCTGACCTGCGGTTACTAGCAACTCCGGCTTCATGGAGGCGGGTTTCAGCCTCCAATCTGAACTGAGAATGCTTTTCCGGGATTAGCTCCGGATCGCTCTTTAGCAACCCATTGTAGCACCCATTGTAGCGTGTGTGTAGCCCAAGGCGTAAGGGCCGTGCTGACTTGACGTCATCCCCACCTTCCTCTGCGTTGTTCGCAGCAGTCTCGCCAGATATAGTAACTGGCAACAGGGGTTGCGCTCGTTGCGGGACTTAACCCAACACCTCACGGCACGAGCTGACGACAGCCATGCAGCACCTGTGCCTCCGTCCCGAAGGAAGGACTGATTTCTCAGCCCGTCAAAGGCAAGTCAAGCCTTGGTAAGGTTC
OTU810	0	0	0.075	0	0	0	0	0	0	0	0	0	0	0	0	Bacteria	Chloroflexi	Dehalococcoidia	MSBL5	NA	NA	NA	MSBL5_ASV810	0.075	0.075	AAGGCCCGAGAACGTATTCACCGCAGTGTGCTGACCTGCAGTTACTAGCAACTCCGACTTCATGGAGGCGAGTTTCAGCCTCCAATCCGAACTGAGGACGGCTTTGTGGGATTCGCTCCAGATCGCTCCTTCGCTGCCCTCTGTACCGCCCATTGTAGCGTGTGTGTAGCCCAAGACATAAGGGCCGTGCTGACTTGACGTCATCCCCACCTTCCTCCCCGTTTCTCGGGGCAGTCTCGCCAGATAAACCAACTGGCAACAGGGGTTGCGCTCGTTGCGGGACTTAACCCAACACCTCACGGCACGAGCTGACGACAGCCATGCAGCACCTGTCCCGATGCCCCGAAGGGAAACGCACTTTCGTGCGCCGCCATCGAGATGTCAAGCCTTGGTAAGGTTC
OTU820	0	0	0	0.1	0	0	0	0	0	0	0	0	0	0	0	Bacteria	Chloroflexi	Dehalococcoidia	MSBL5	NA	NA	NA	MSBL5_ASV820	0.1	0.1	AAGGCCCGAGAACGTATTCACCGCAGTATGCTGACCTGCGGTTACTAGCAACTCCAACTTCATGGAGGCGGGTTTCAGCCTCCAATCCGAACTGGGGGTAGTTTTGATGAGATTAGCTCCGGATCGCTCCTTGGCAACCCTTTGTGCTACCCATTGTAGCGTGTGTGTAGCCCAAGGCGTAAGAGCCGTGCTGACTTGACGTCATCCCCACCTTCCTCCCCTTCTAAAGGGCAGTCTTGCCAGAGAAATCAACTGACAACGAGGGTTGCGCTCGTTGCGGGACTTAACCCAACACCTCACGGCACGAGCTGACGACAGCCATGCAGCATCTGTATACCCGTCCCGAAGGAGGGGCAGACTTCTCTGCCTTTCAGGTATATGTCAAGCCTTGGTAAGGTTC
OTU821	0	0	0	0.175	0.075	0	0	0	0	0	0	0	0	0	0	Bacteria	Chloroflexi	Dehalococcoidia	MSBL5	NA	NA	NA	MSBL5_ASV821	0.25	0.175	AAGGCCCGAGAACGTATTCAACGCAGTATGCTGACCTGCGTTTACTAGCAACTCCAACTTCATGGAGGCGGGTTTCAGCCTCCAATCCGAACTGGGGGTAGTTTTGATGGGATTAGCTCCGGATCGCTCCTTAGCAACCCTTTGTACTACCCATTGTAGCGTGTGTGTAGCCCAAGACGTAAGAGCCGTGCTGACTTGACGTCATCCCCACCTTCCTCCCCTTCTAAAGGGCAGTCTTGCCAGAGAAATCAACTGACAACGAGGGTTGCGCTCGTTGCGGGACTTAACCCAACACCTCACGGCACGAGCTGACGACAGCCATGCAGCATCTGTATACCTGTCCCGAAGGAGGAGCAGACTTCTCTGCTTTTCAGGTATATGTCAAGTCTTGGTAAGGTTC
OTU822	0	0	0	0	0	0.125	0	0	0	0	0	0	0	0	0	Bacteria	Chloroflexi	Dehalococcoidia	MSBL5	NA	NA	NA	MSBL5_ASV822	0.125	0.125	AAGGCCCGAGAACGTATTCAACGCAGTATGCTGACCTGCGTTTACTAGCAACTCCAACTTCATGGAGGCGGGTTTCAGCCTCCAATCCGAACTGGGAGTAGTTTTGATGGGATTAGCTCCGGATCGCTCCTTAGCAACCCTTTGTACTACTCATTGTAGCGTGTGTGTAGCCCAAGACGTAAGAGCCGTGCTGACTTGACGTCATCCCCACCTTCCTCCCCTTCTAAAGGGCAGTCTGGTCAGAGAAATCAACTGACCACGAGGGTTGCGCTCGTTGCGGGACTTAACCCAACACCTCACGGCACGAGCTGACGACAGCCATGCAGCATCTGTTTACCCGTCCCGAAGGAGGAGCAGACTTCTCTGCTTTTCAGGTATATGTCAAGTCTTGGTAAGGTTC
OTU826	0	0	0.575	0	0	0.3	0.05	0	0	0	0	0	0	0	0	Bacteria	Chloroflexi	Dehalococcoidia	MSBL5	NA	NA	NA	MSBL5_ASV826	0.925	0.575	AAGGCCCGAGAACGTATTCACCGCAGTATGCTGACCTGCGGTTACTAGCAACTCCAACTTCATGGAGGCGGGTTTCAGCCTCCAATCCGAACTGGGGGTAGCTTTGATGGGATTAGCTCCGGATCGCTCCTTAGCAACCCTTTGTACCACCCATTGTAGCGTGTGTGTAGCCCAAGACGTAAGAGCCGTGCTGACTTGACGTCATCCCCACCTTCCTCCCCTTCTAAAGGGCAGTCTTGCCAGAGAAATCAACTGACAACGAGGGTTGCGCTCGTTGCGGGACTTAACCCAACACCTCACGGCACGAGCTGACGACAGCCATGCAGCATCTGTGTACCCGTCCCGAAGGAGGGGCAGACTTCTCTGCCTTTCAGGTACATGTCAAGTCTTGGTAAGGTTC
OTU830	0	0	0	0.025	0	0	0	0	0	0	0	0	0	0	0	Bacteria	Chloroflexi	SHA-26	NA	NA	NA	NA	SHA-26_ASV830	0.025	0.025	AAGGCCCGGGAACGTATTCACCGCAGTGTGCTGACCTGCGGTTACTAGCAACTCCGCCTTCATGGAGTCGGGTTGCAGACTCCAATCTGAACTGTGGCCGGCTTTGATGGGATTAGCTCCGCCTCGCGGCTTTGCAGCCCTCTGTACCGACCATTGTAGCGTGTGTGTAGCCCAGGACGTAAGAGCCGTGCTGACTTGACGTCATCCCCACCTTCCTCCGAGTTGTACTCGGCAGTCTCGCTAGAATCTCAACTAGCGACGAGGGTTGCGCTCGTTGCGGGACTTAACCCAACACCTCACGGCACGAGCTGACGACAGCCATGCAGCATCTGTGAACGGGCCCCGAAGGGCGCTGACATCTCTGCCAACTTCCCGCCCATGTCAAGCCCTGGTAAGGTTC
OTU834	0	0	0	0.025	0	0	0	0	0	0	0	0	0	0	0	Bacteria	Chloroflexi	SHA-26	NA	NA	NA	NA	SHA-26_ASV834	0.025	0.025	AAGGCCCGGGAACGTATTCACCGCAGTGTGCTGACCTGCGGTTACTAGCAACTCCGCCTTCACGGAGTCGGGTTTCAGACTCCGATCTGAACTGAGGCCGGCTTTGATGGGATTCGCTCAGGGTCGCCCCGTCGCTGCCCTTTGTACCGACCATTGTAGCGTGTGTGTAGCCCAGGACATAAGAGCCGTGCTGACTTGACGTCATCCCCACCTTCCTCCGAGTTAGTCTCGGCAGTCTCGCCAGATAGGCAACTGGCGACAGGGGTTGCGCTCGTTGCGGGACTTAACCCAACACCTCACGGCACGAGCTGACGACAGCCATGCAGCATCTGTGCACCTGCCCCGAAGGGCGCCGACATCTCTGCCGACTCCAGGTGCATGTCAAGCCCTGGTAAGGTTC
OTU835	0	0	0	0.1	0	0	0	0	0	0	0	0	0	0	0	Bacteria	Chloroflexi	SHA-26	NA	NA	NA	NA	SHA-26_ASV835	0.1	0.1	AAGGCCCGGGAACGTATTCACCGCGGTGTGCTGACCCACGGTTACTAGCAACTCCGACTTCACGGAGTCGGGTTTCAGACTCCGATCTGCACTGTGGTCCGCTTTCAGGGATTCGCTAAAGGTCGCCCCCTCGCTCCCCGTTGTACGAACCATTGTAGCGTGTGTGTAGCCCAGGGCGTAAGAGCCGTGCTGACTTGACGTCATCCCCACCTTCCTCCGAGTTTGTCTCGGCAGTCTCGCCAGATCTGCAACTGGCAACAGGGGTTGCGCTCGTTGCGGGACTTAACCCAACACCTCACGGCACGAGCTGACGACAGCCATGCAGCATCTGTCAAGGCCCCCTTGCGGGACTCGGGCTTTCACCCGCCTTGGCCTCGATGTCAAGCCCTGGTAAGGTTCT
OTU837	0	0	0	0	0	0	0	0	0	0	0	0	0	0.1	0	Bacteria	Chloroflexi	SHA-26	NA	NA	NA	NA	SHA-26_ASV837	0.1	0.1	AAGGCCCGGGAACGTATTCACCGCAGTGTGCTGACCTGCGGTTACTAGCAACTCCGTCTTCATGCAGGCGGGTTGCAGCCTGCAATCTGAACTGAGGGCGATTTTGATGGGATTGGCTCCGAGTCACCCCTTCGCGACCCATTGTGCTCGCCCATTGTAGCGTGTGTGTAGCCCAGGATGTAAGAGCCGTGCTGACTTGACGTCATCCCCACCTTCCTCCGAGTTTGTCTCGGCAGTCTCGCCAGAGAGGGCAACTGGCGACGAGGGTTGCGCTCGTTGCGGGACTTAACCCAACACCTCACGGCACGAGCTGACGACAGCCATGCAGCATCTGTGCAGCCGTCCCTTGCGGGAGGGGCCTATCTCTAGACCTTGCGACTACATGTCAAACCCTGGTAAG
OTU838	0	0	0	0	0	0.025	0	0	0	0	0	0	0	0	0	Bacteria	Chloroflexi	SHA-26	NA	NA	NA	NA	SHA-26_ASV838	0.025	0.025	AAGGCCCGGGAACGTATTCACCGCAGTGTGCTGACCTGCGGTTACTAGCAACTCCGTCTTCATGCAGGCGAGTTTCAGCCTACAATCTGAACTGAGGGCGGTTTTGTTGGGATTGGCTCCAGGTCGCCCCTTAGCAACCCTCTGTTCCCGCCCATTGTAGCGTGTGTGTAGCCCAGGATGTAAGAGCCGTGCTGACTTGACGTCATCCCCACCTTCCTCCGCGTTTGTCGCGGCAGTCTCGCCAGAGAGAGCAACTGGCGACGAGGGTTGCGCTCGTTGCGGGACTTAACCCAACACCTCACGGCACGAGCTGACGACAGCCATGCAGCATCTGTGCAACCGCCTCTTGCGAGGGGAGCCTATCTCTAGACTTTGCAGTTGCATGTCAAACCCTGGTAAG
OTU842	0	0	0	0	0	0	0.05	0	0	0	0	0	0	0	0	Bacteria	Chloroflexi	Dehalococcoidia	Dehalococcoidales	NA	NA	NA	Dehalococcoidales_ASV842	0.05	0.05	AAGGCCCGAGAACGTATTCGCCGCAGTATGCTGACCTGCGGTTACTAGCAACTCCGACTTCATGCAGGCAAGTTTCAGCCTGCAATCTGAACTGAGGATGGTTTTTTGGATTAGCTCCGGATCGCTCCCTTGCAACCTACTGTACCATCCATTGTAGCGTGTGTGTCGCCCAAAGCATAAGGGCCGTGCTGATTTGACGTCATCCCCACCTTCCTCCCCGTTTTGCAGGGCAGTCTCGCCAGAGAAAACAACTGGCAACGAGGGTTGCGCTCGTTACGGGACTTAACCCAACACCTCACGGCACGAGCTGACGACAACCATGCAGCACCTGTGCTAGCTCCTGACTTAACAGGTAGCGCCCCTTTCAGTTTGCTACTTCTAGCATGTCAAGCCTTGGTAA
OTU845	0	0.05	0	0	0	0	0	0	0	0	0	0	0	0	0	Bacteria	Chloroflexi	Dehalococcoidia	Dehalococcoidales	NA	NA	NA	Dehalococcoidales_ASV845	0.05	0.05	GGGCCCGCACAAGCAGCGGAGCGTGTGGTTTAATTCGATGCAACACGAAGAACCTCACCAAGGCTTGACATACAAGAAGTAGTGAAGCGAAAGCAGAACGACCTGTTAAGTCAGGAGCTTGAACAGGTGCTGCATGGTTGTCGTCAGCTCGTGCCGTGAGGTGTTGGGTTAAGTCCCGCAACGAGCGCAACCCTCGTTGCCAGTTGTTTTCTCTGGCGAGACTGCCCCGCAAGACGGGGAGGAAGGTGGGGATGACGTCAAGTCAGCATGGCCCTTATGCCTGGGGCTACACACACGCTACAATGGGTGGTACAATAGGATGCAATGGGGTGACTCGGAGCTAATCCTAAAAACCATCCTCAGTTCAGATTGCAGGCTGAAACCCGCCTGCATGAAGTC…
OTU846	0	0	0	0	0	0	0.025	0	0	0	0	0	0	0	0	Bacteria	Chloroflexi	Dehalococcoidia	NA	NA	NA	NA	Dehalococcoidia_ASV846	0.025	0.025	AAGGCCCGAGAACGTATTCACCGTAGTATGCTGACCTACGGTTACTAGCAACTCCGACTTCATGCAGGCGGGTTTCAGCCTGCAATCTGAACTGAGGATGGTTTTATGGATTGGCTCCGAATCACTCCATTGCATCCCATTGTACCACCCATTGTAGCGTGTGTGTAGCCCCAGGCATAAGGGCCATGCTGACTTGACGTCATCCCCACCTTCCTCCCCGTCTTGCGGGGCAGTCTCGCCAGAGAAAATAACTGGCAACGAGGGTTGCGCTCGTTGCGGGACTTAACCCAACACCTCACGGCACGAGCTGACGACAGCCATGCAGCACCTGTGGAGGCTCCTGACTTAACAGGTCGTTCCGCTTTCGCTTCACTACTTCCAGCATGTCAAGCCTGGGTGA
OTU854	0	0	0.3	0	0	0.2	0.15	0.1	0.125	0	0	0	0	0	0.075	Bacteria	Chloroflexi	Dehalococcoidia	Dehalococcoidales	NA	NA	NA	Dehalococcoidales_ASV854	0.95	0.3	AAGGCCCGAGAACGTATTCAACGCACCATGCTGATATGCGTTTACTAGCAACTCCGACTTCATGCAGGCGGGTTTCAGCCTACAATCTGAACTGGGGACGGTTTTTAGGATTAGCTCCGAGTCACCCCATTGCAACCTATTGTACCGCCCATTGTAGCGTGTGTGTAGCCCCAGGCATAAGGGCCGTGCTGATTTGACGTCATCCCCACCTTCCTCCCCGTCTTGCGGGGCAGTCTCGCCAGAGAAAACAACTGGCAACGAGGGTTGCGCTCGTTGCGGGACTTAACCCAACACCTCACGGCACGAGCTGACGACAACCATGCAGCACCTGTTCAAGCTACTGACTTAACAGTTCGTTCCCCTTTCGGTTCACTACTTCTTGTATGTCAAGCCTGGGTGA
OTU856	0	0	0	0.05	0	0	0.05	0	0	0	0	0	0	0	0	Bacteria	Chloroflexi	Dehalococcoidia	Dehalococcoidales	NA	NA	NA	Dehalococcoidales_ASV856	0.1	0.05	AAGGCCCGAGAACGTATTCACCGCGCCATGCTGATACGCGGTTACTAGCAACTCCGACTTCATGCAGGCGGGTTTCAGCCTACAATCTGAACTGAGGACGGTTTTTAGGATTAGCTCCGAGTCACCCCATTGCGACCAATTATACCGCCCATTGTAGCGTGTGTGTAGCCCAAGGCATAAGGGCCGTGCTGATTTGACGTCATCCCCACCTTCCTCCCCGTCTTGCGGGGCAGTCTCGCCAGAGAAAACAACTGGCAACGAGGGTTGCGCTCGTTGCGGGACTTAACCCAACACCTCACGGCACGAGCTGACGACAACCATGCAGCACCTGTTCAAGCTCCTGACTTAACAGGTCGTTCCCCTTTCGGTTCACTACTTCTTGTATGTCAAGCCTTGGTGA
OTU860	0	0	0.05	0	0	0	0	0	0	0	0	0	0	0	0	Bacteria	Chloroflexi	Dehalococcoidia	RBG-13-46-9	NA	NA	NA	RBG-13-46-9_ASV860	0.05	0.05	AAGCCCCGAGAACGTATTCACCGCAGTCTGCTGACCTGCGGTTACTAGCAACTCCAACTTCATGTAGGCGAGTTTCAGCCTACAATCCGTACTGAGGATGGCTTTCAGGATTAGCTCCGAATCACTCCCTTGCTACCCATTGTACCATCCATTGTAGCGTGTGTGTAGCCCAAGGCATAAAGGCCGTGCTGACTTGACGTCATCCCCACCTTCCTCCCCGTTTTGCAGGGCAGTCTCGCCAGAGAGTATAACTGGCAACGGGGGTTGCGCTCGTTGCAGGACTTAACCGAACACCTCACGGCGCGAGCTGACGACAGCCATGCAGCACCTGTCTCACGGCTCCCCGAAGGGCACCCCTCGTTTCGGGAGGGTTCCGTGGATGTCAAGCCCAGGTAAGGTT
OTU861	0.05	0	0	0	0	0	0	0	0	0	0	0	0	0	0	Bacteria	Chloroflexi	Dehalococcoidia	Dehalococcoidales	NA	NA	NA	Dehalococcoidales_ASV861	0.05	0.05	GGGCCCGCACAAGCAGCGGAGCGTGTGGTTTAATTCGATGCAACACGAAGAACCTTACCAAGGCTTGACATGCTGGAAGTAGTGAACCGAAAGGGGAGCCACCTGTTAAGTCAGGAGCCTGCACAGGTGCTGCATGGCTGTCGTCAGCTCGTGCCGTGAGGTGTTGGGTTAAGTCCCCCAACGAGCGTAACCCCTGTTGCCAGTTATTTTCTCTGGCGAGACTGCCCCGCAAAACGGGGAGGAAGGTGGGGATGACGTCAAGTCAGCATGGCCTTTATGCCCTGGGCGACACACACGCTACAATGGGCGGTACAATAGGTAGCAACAGAGCGATCTGGAGCCAATCCTAAAAGCCGTCCTCAGTTCGGATTGCAGGCTGAAATTCGCCTGCATGAAGTC…
OTU863	0	0	0	0	0	0	0.025	0	0	0	0	0	0	0	0	Bacteria	Chloroflexi	Dehalococcoidia	Dehalococcoidales	NA	NA	NA	Dehalococcoidales_ASV863	0.025	0.025	AAGGCCCGAGAACGTATTCACCGCAGTATGCTGACCTGCGGTTACTAGCAACTCCGACTTCGTGTAGGCGAGTTTCAGCCTGCAATCCGAACTGGGGATGGTTTTGAGGATTAGCTCCAGATCGCTCTATTGCTACCCACTGTACCACCCATTGTAGCGTGTGTGTCGCCCAGGGCATAAAGGCCATGCTGACTTGACGTCATCCCCACCTTCCTCCCCGTTTTGCGGGGCAGTCTCGCCAGAGAAAATAACTGGCAACGAGGGTTGCGCTCGTTGGGGGACTTAACCCAACACCTCACGGCACGAGCTGACGACAGCCATGCAGCACCTGTGAAGGCTCCTGATTTAACAGGTCGTTCCCCATTCGGTTCACTACTTCCAACATGTCAAGCCCTGGTAA
OTU864	0	0	0	0.025	0	0	0	0	0	0	0	0	0	0	0	Bacteria	Chloroflexi	Dehalococcoidia	NA	NA	NA	NA	Dehalococcoidia_ASV864	0.025	0.025	AAGGCCCGAGAACGTATTCACCGCAGTATGCTGACCTGCGGTTACTAGCAACTCCGACTTCGTGCAGGCGGGTTTCAGCCTGCAATCCGTACTGGGGATGGTTTTTGGGGATTGGCTTCAGATTGCTCTGTTGCGACCCACTGTACCATCCATTGTAGCGTGTGTGTGGCCCAAGGCATAAGGGCCGTGCTGACTTGACGTCATCCCCACCTTCCTCCCCGTTTTGCGAGGCAGTCTCGCCAGAGAAAACAACTGGCAACAGGGGTTGCGCTCGTTGCAGGACTTAACCGAACACCTCACGGCACGAGCTGACGACAGCCATGCAGCACCTGTACTGGCTCCTGACTCAACAGGTCGTCCACCTCTCGGTTTCCTACTTCCAGTATGTCAAGCCTTGGTA
OTU869	0	0	0	0	0.025	0	0	0	0	0	0	0	0	0	0	Bacteria	Chloroflexi	Dehalococcoidia	NA	NA	NA	NA	Dehalococcoidia_ASV869	0.025	0.025	GGGCCCGCACAAGCAGCGGAGCGTGTGGTTTAATTCGATGCAACACGAAGAACCTCACCAGGGTTTGACATGACAGAAGTAGTGAACCGAAAGGGGAACGACCTGTTAAGTCAGGAGCTGCCACAGGTGCTGCATGGCTGTCGTCAGCTCGTGCCGTGAGGTGTTAGGTTAAGTCCTGTAACGAGCGCAACCCTTGTTGCCAGTTAATTTCTCTGGCGAGACTGCCCCGCAAAACGGGGAGGAAGGTAGGGATGACGTCAAGTCAGCACGGCCCTTATACCCTGGGCCACACACACGCTACAATGGGTGGTACAATAGGTTGCAATGGGGCGACCCGGAGCTAATCCAAAAAACCATCCTCAGTACGGATTGCAGGCTGAAACCCGCGTGCATGAAGTT…
OTU872	0	0	0.05	0	0	0	0	0	0	0	0	0	0	0	0	Bacteria	Chloroflexi	Dehalococcoidia	661239	NA	NA	NA	661239_ASV872	0.05	0.05	AAGGCCCGAGAACGTATTCACCGCAGTATGCTGACCTGCGGTTACTAGCAACTCCGACTTCATGCAGACGAATTTCAGCCTGCAATCTGAACTGAGGATGGCTTTTAGGATTTGCTCCAGATCGCTCTATTGCTTCCCATTGTACCACCCATTGTAGCGTGTGTGTAGCCCAAGGCATAAAGGCCGTGCTGACTTGACGTCATCCCCACCTTCCTCCCCGTTTTGCGAGGCAGTCTCATCAGAGAAATCAACTGACAACAGGGGTTGCGCTCGTTAAAGGACTTAACCAAACACCTCACGGCACGAGCTGACGACAGCCATGCAGCACCTGTGGAGGCTCCTGACTTAACAGGTCGTTCCCGTTTCCGTTCGCTACTTCCTTCATGTCAAGCCTTGGTAA
OTU874	0	0	0.125	0	0	0	0	0	0	0	0	0	0	0	0	Bacteria	Chloroflexi	Dehalococcoidia	NA	NA	NA	NA	Dehalococcoidia_ASV874	0.125	0.125	AAGGCCCGAGAACGTATTCACCGCAGTATGCTGACCTGCGGTTACTAGCAACTCCGACTTCATGCAGGCGAATTTCAGCCTACAATCCGAACTGAGGATGGTTTTTAGGATTGGCTCCAGGTCGCCCTATTGCAACCCATTGTACCACCCATTGTAGCGTGTGTGTAGCCCAAGACATAAGGGCCGTGCTGACTTGACGTCATCCCCACCTTCCTCCCCGTTTTGCGGGGCAGTTTCGCCAGAGAAATTAACTGGCAATGAGGGTTGCGCTCGTTGCAGGACTTAACCAAAACACCTCACGGCACGAGCTGACGACAGCCATGCAGCACCTGTGACGGCTCCTGATTTAACAGGTCGTTCCCCTTTCGGTTCACTACTTCCGACATGTCAAGCCTTGGTA
OTU877	0	0	0	0	0	0.35	0	0	0	0	0	0	0	0	0	Bacteria	Chloroflexi	Dehalococcoidia	NA	NA	NA	NA	Dehalococcoidia_ASV877	0.35	0.35	AAGGCCCGAGAACGTATTCACCGCAGTATGCTGACCTACGGTTACTAGCAACTCCACCTTCATGCAGGCGAATTTCAGCCTACAATCTGAACTGAGGATGGCTTTCAGGATTAGCTCCAGATCGCTCTATTGCAACCCGTTGTACCACCCATTGTAGCGTGTGTGTGGCCCAAGGCATAAGGGCCGTGCTGACTTGACGTCATCCCCACCTTCCTCCCCGTTTTGCGAGGCAGTCTCGCCAGAGAAAACAACTGGCAATAAGGGTTGCGCTCGTTGCAGGACTTAACCAAACACCTCACGGCACGAGCTGACGACAGCCATGCAGCACCTGTGAAGGCTCCTGATTTAACAGGTCGCTTGCCTTTCGGTTCGCTACTTCCAACATGTCAAGCCTTGGTAA
OTU879	0	0	0.05	0	0	0	0	0	0	0	0	0	0	0	0	Bacteria	Chloroflexi	Dehalococcoidia	661239	NA	NA	NA	661239_ASV879	0.05	0.05	AAGGCCCGAGAACGTATTCACCGCAGTATGCTGACCTGCGGTTACTAGCAACTCCGCCTTCATGCAGGCGAATTTCAGCCTACAATCTGAACTGAGGATAGCTTTTAGGATTAGCTCCAAATCACTCTATTGCTACCCTTTGTACTACCCATTGTAGCGTGTGTGTAGCCCAAGGCATAAGGGCCGTGCTGACTTGACGTCATCCCCACCTTCCTCCCCGTTTTGCGAGGCAGTCTCGCCAGAGAAAACAACTGGCAATAGGGGTTGCGCTCGTTGCAGGACTTAACCAAACACCTCACGGCACGAGCTGACGACAGCCATGCAGCACCTGTGACGGCTCCTGATTTAACAGGTGGTTCCCCTTTCGGTTCACTACTTCCGACATGTCAAGCCTTGGTAA
OTU882	0	0	0.05	0	0	0	0	0	0	0	0	0	0	0	0	Bacteria	Chloroflexi	Dehalococcoidia	NA	NA	NA	NA	Dehalococcoidia_ASV882	0.05	0.05	AAGGCCCGAGAACATATTCACCGCAGTATGCTGACCTGCGGTTACTAGCAACTCCGCCTTCATGCAGGCGAGTTTCAGCCTGCAATCTGTACTGAGGACGGCTTTCAGGATTAGCTCCAGATCGCTCTCTTGCTACCCTTTGTACCGCCCATTGTAGCGTGTGTGTGGCCCAAGGCATAAAGGCCGTGCTGACTTGACGTCATCCTCACCTTCCTCCCCGTTTTGCGAGGCAGTCTCGCCAGAGAAATCAACTGGCAATGAGGGTTGCGCTCGTTGCAGGACTTAACCGAACACCTCACGGCACGAGCTGACGACAGCCATGCAGCACCTGTGATGGCTCCTGACTTGACAGGTCGTTCCCATTTCTGTTCACTACTTCCAACATGTCAAGCCTTGGTAA
OTU885	0	0	0.05	0	0	0	0	0	0	0	0	0	0	0	0	Bacteria	Chloroflexi	Dehalococcoidia	661239	NA	NA	NA	661239_ASV885	0.05	0.05	AAGGCCCGAGAACGTATTCACCGTAGTGTGCTGACCTACGGTTACTAGCAACTCCGACTTCATGCAGACGAATTTCAGCCTGCAATCTGAACTGAGGATAATTTTTGGGATTAGCTCCAGATCGCTCCATTGCTACCCTTTGTATTACCCATTGTAGCGTGTGTGTAGCCCAAGGCATAAGGGCCGTGCTGACTTGACGTCATCCCCACCTTCCTCCCCATTGTGTGAGGCAGTCTCGCCAGAGAAGATAACTGGCAACAGGGGTTGCGCTCGTTGCAGGACTTAACCAAACACCTCACGGCACGAGCTGACGACAGCCATGCAGCACCTGTGGCGGTTCCTGATTTAACAGGTGGTTCCCGTTTCCGGTCACTACTTCCGTCATGTCAAGCCTTGGTAA
OTU893	0.025	0	0	0	0	0	0	0	0	0	0	0	0	0	0	Bacteria	Chloroflexi	Dehalococcoidia	NA	NA	NA	NA	Dehalococcoidia_ASV893	0.025	0.025	GGGCCCGCACAAGCAGCGGAGCGTGTGGTTTAATTCGATGCGAAACGAAGAACCTTACCAAGGCTTGACATGACGGTAGTAGTGAACCGAAAGGGGAACGACCTGTTGAGTCAGGAACCGCCACAGGTGCTGCATGGCTGTCGTCAGCTCGTGCCGTGAGGTGTTCGGTTAAGTCCTGCAACGAGCGCAACCCCTATTGCCAGTTATATTCTCTGGCGAGACTGCCTCGCAAAACGGGGAGGAAGGTGGGGATGACGTCAAGTCAGCATGGCCTTTATGCCCTGGGCGACACACACGCTACAATGGGCGGTACAATAGGTAGCAACAGAGCGATCTGGAGCCAATCCTAAAAGCCGTCCTCAGTTCGGATTGCAGGCTGAAATTCGCCTGCATGAAGTC…
OTU894	0	0	0.35	0	0	0	0	0	0	0	0	0	0	0	0	Bacteria	Chloroflexi	Dehalococcoidia	Sh765B-TzT-20	NA	NA	NA	Sh765B-TzT-20_ASV894	0.35	0.35	AAGGCCCGAGAACGTATTCAACGCAGTATGCTGACCTGCGTTTACTAGCAACTCCAACTTCATGCTGGCGGGTTTCAGCCAACAATCTGAACTGAGGACGGTTTTTAGGATTAGCTCCGAGTCACCCCATTGCTACCCATTGTACCGCCCATTGTAGCGTGTGTGTAGCCCAAGACATAAGGGCCGTGCTGACTTGACGTCATCCCCACCTTCCTCCCCGTTTTGCGAGGCAGTCTCGCCAGAGAATGTAACTGGCAATAGGGGTTGCGCTCGTTGCAGGACTTAAACCGAACACCTCACGGCACGAGCTGACGACAGCCATGCAGCACCTGTGGCGGCTCCTGATTCAACAGGTCGCTCCCCTTTCGGTTCGCTACTTCCGTCATGTCAAGTCTTGGTA
OTU897	0.05	0	0	0	0	0.35	0.05	0	0	0	0	0	0	0	0	Bacteria	Chloroflexi	Dehalococcoidia	Sh765B-TzT-20	NA	NA	NA	Sh765B-TzT-20_ASV897	0.45	0.35	AAGGCCCGAGAACGTATTCAACGCAGTATGCTGACCTGCGTTTACTAGCAACTCCACCTTCATGCTGGCGGGTTTCAGCCAACAATCTGAACTGAGGACGGTTTTTAGGATTAGCTCCGAGTCACCCCATTGCTACCAATTGTACCGCCCATTGTAGCGTGTGTGTAGCCCAAGACATAAAGGCCGTGCTGACTTGACGTCATCCCCACCTTCCTCCCCGTTTTGCGAGGCAGTCTCGCCAGAGAATATAACTGGCAATAGGGGTTGCGCTCGTTGCAGGACTTAAACCGAACACCTCACGGCACGAGCTGACGACAGCCATGCAGCACCTGTGGCGGTTCCTGACTCAACAGGTCGTTCCCCTTTCGGTTCGCTACTACCGTCATGTCAAGCCTTGGTA
OTU907	0	0	0.1	0	0	0.175	0.125	0	0	0	0	0	0	0	0	Bacteria	Chloroflexi	Dehalococcoidia	NA	NA	NA	NA	Dehalococcoidia_ASV907	0.4	0.175	ACGGGCGGTGTGTGCAAGGCCCGAGAACGTATTCACCGCAGTATGCTGACCTGCGGTTACTAGCAACTCCAACTTCATGCAGGCAGGTTTCAGCCTGCAATCTGAACTGAGGGCGGTTTTAGGGATTAGCTCCGAATCGCTCCCTTGCTACCCTCTGTACCGTCCATTGTAGCGTGTGTGTAGCCCAAGGCATAAGGGCCGTGCTGACTTGACGTCATCCCCACCTTCCTCCCCGTTTTGCGGGGCAGTCTTGCCAGAGAATACAACTGGCCATAGGGGTTGCGCTCGTTGCGGGACTTAACCGTACACCTCACGGCACGAGCTGACGACAGCCATGCAGCACCTGTGGCGGTTCCTGACTCAACAGGTCGTTCCCCTTTCGGTTCGCTACTTCCGTCAT
OTU913	0	0	0	0	0	0	0.125	0	0	0	0	0	0	0	0	Bacteria	Chloroflexi	Dehalococcoidia	Napoli-4B-65	NA	NA	NA	Napoli-4B-65_ASV913	0.125	0.125	AAGGCCCGAGAACGTATTCACCGCAGTATGCTGACCTGCGGTTACTAGCAACTCCAGCTTCATGCAGGCGGGTTTCAGCCTGCAATCTGAACTGAGGATGGTTTTTAGGATTAGCTCCGAATCGCTCCGTTGCTGCCATTTGTACCATCCATTGTAGCGTGTGTGTGGCCCAAAGCATAAGGGCCGTGCTGACTTGACGTCATCCCCACCTTCCTCCCCATATTAAGGGGCAGTCTCGCCAGAGAAAATAACTGGCAACGAGGGTTGCGCTCGTTGCGGGACTTAACCCAACACCTCACGGCACGAGCTGACGACAGCCATGCAGCACCTGTGTCGGCTCCTGACTCAACAGGTGACTCCCCTTTCGGTTCGTTACTTCCGACATGTCAAGCCTCGGTAA
OTU916	0	0	0.1	0	0	0	0	0	0	0	0	0	0	0	0	Bacteria	Chloroflexi	Dehalococcoidia	NA	NA	NA	NA	Dehalococcoidia_ASV916	0.1	0.1	AAGGCCCGAGAACGTATTCACCGCAGTATGCTGACCTGCGGTTACTAGCAACTCCAACTTCATGCAGGCGGGTTTCAGCCTGCAATCTGAACTGAGGATGGCTTTCAGGATTAGCTCCAGATCACTCTATAGCAACCCATTGTACCACCCATTGTAGCGTGTGTGTAGCCCAAGGTATAAGGGCCGTGCTGACTTGACGTCATCCCCACCTTCCTCCCCGTTTTACGGGGCAGTCTCACCAGAGAATTTAACTGATAACGAGGGTTGCGCTCGTTGCAGGACTTAACCAAACACCTCACGGCACGAGCTGACGACAGCCATGCAGCACCTGTGGCGGCTCCTGACTTAACAGGTCGTCCTCCTTTCGGTCTCCTACTTCCGTCATGTCAAACCTTGGTAA
OTU917	0	0	0.125	0.05	0	0	0	0	0	0	0	0	0	0	0	Bacteria	Chloroflexi	Dehalococcoidia	RBG-13-46-9	NA	NA	NA	RBG-13-46-9_ASV917	0.175	0.125	AAGCCCCGAGAACGTATTCACCGCAGTCTGCTGACCTGCGGTTACTAGCAACTCCAACTTCATGCAGGCGGGTTTCAGCCTACAATCCGTACTGAGGATGGCTTTTAGGATTAGCTCCAGATCACTCCCTTGCTACCCATTGTACCACCCATTGTAGCGTGTGTGTAGCCCAAGGCATAAAGGCCGTGCTGACTTGACGTCATCCCCACCTTCCTCCCCGTTTTGCAGGGCAGTCTCGCCAGAGAAAATAACTGGCAACGAGGGTTGCGCTCGTTGCAGGACTTAAACCGAACACCTCACGGCACGAGCTGACGACAGCCATGCAGCACCTGTGGCGGTTACTGACTTAACAGTTCGTCCTCTTTTCGGATTTCTACTTCCGTCATGTCAAGCCTTGGTA
OTU919	0	0	0	0	0	0.175	0	0	0	0	0	0	0	0	0	Bacteria	Chloroflexi	Dehalococcoidia	RBG-13-46-9	NA	NA	NA	RBG-13-46-9_ASV919	0.175	0.175	AAGCCCCGAGAACGTATTCACCGCAGTCTGCTGACCTGCGGTTACTAGCAACTCCAACTTCATGCAGGCGGGTTTCAGCCTACAATCCGTACTGAGGATGGCTTTCAGGATTAGCTCCAGATCACTCCCTTGCTACCCATTGTACCACCCATTGTAGCGTGTGTGTAGCCCAAGGCATAAAGGCCGTGCTGACTTGACGTCATCCCCACCTTCCTCCCCGTTTTGCAGGGCAGTCTCGCCAGAGAAAATAACTGGCAACGAGGGTTGCGCTCGTTGCAGGACTTAACCGAACACCTCACGGCACGAGCTGACGACAGCCATGCAGCACCTGTGGCGGTTACTGACTTAACAGTTCGTCTCCCTTTCAGGTTCCTACTTCCGTCATGTCAAGCCTTGGTAA
OTU921	0	0	0.05	0	0	0	0	0	0	0	0	0	0	0	0	Bacteria	Chloroflexi	Dehalococcoidia	RBG-13-46-9	NA	NA	NA	RBG-13-46-9_ASV921	0.05	0.05	AAGCCCCGAGAACGTATTCAACGCAGTCTGCTGACCTGCGTTTACTAGCAACTCCAACTTCATGTAGGCGGGTTTCAGCCTGCAATCCGTACTGAGGATGGTTTTCAGGATTTGCTCCAGATCACTCTATTGCCACCCATTGTACCATCCATTGTAGCGTGTGTGTAGCCCAAGGTGTAAGGGCCGTGCTGACTTGACGTCATCCCCACCTTCCTCCCCGTTTTGCAGGGCAGTCTCGCCAGAGAAAATAACTGGCAATAGGGGTTGCGCTCGTTGCAGGACTTAACCGAACACCTCACGGCACGAGCTGACGACAGCCATGCAGCACCTGTGGCGGCTCCTGACTTAACAGGTCGTCCCCTTTTCAGGTTCCTACTTCCGTCATGTCAAACCTTGGTAA
OTU925	0	0	0	0	0	0.35	0.2	0	0	0	0	0	0	0	0	Bacteria	Chloroflexi	Dehalococcoidia	RBG-13-46-9	NA	NA	NA	RBG-13-46-9_ASV925	0.55	0.35	ACGGGCGGTGTGTACAAGCCCCGAGAACGTATTCAACGCAGTCTGCTGACCTGCGTTTACTAGCAACTCCAACTTCATGTAGGCGAGTTTCAGCCTACAATCCGTACTGAGGATAGTTTTCAGGATTAGCTCCAGATCACTCTATTGCTACCCATTGTACTATCCATTGTAGCGTGTGTGTAGCCCAAGGTGTAAGGGCCGTGCTGACTTGACGTCATCCCCACCTTCCTCCCCGTTTTGCAGGGCAGTCTCGCCAGAAAAAATAACTGGCAATGAGGGTTGCGCTCGTTGCAGGACTTAACCGAACACCTCACGGCACGAGCTGACGACAGCCATGCAGCACCTGTGGCGGCTCCTGACTTAACAGGTCGTCCCCTTTTCAGGTTTCTACTTCCGTCAT
OTU929	0	0	0	0	0	0	0.1	0	0	0	0	0	0	0	0	Bacteria	Chloroflexi	Dehalococcoidia	NA	NA	NA	NA	Dehalococcoidia_ASV929	0.1	0.1	AAGGCCCGAGAACGTATTCACCGCAGTATGCTGACCTGCGGTTACTAGCAACTCCGACTTCATGCAGGCGAGTTTCAGCCTGCAATCCGAACTGGGGATGGTTTTAAGGGATTAGCTCCAGATCACTCTATTGCTACCCATTGTACCACCCATTGTAGCGTGTGTGTAGCCCAAGACATAAGGGCCGTGCTGACTTGACGTCATCCCCACCTTCCTCCCCGTTTTGCGGGGCAGTCTCGCCAGAGAAAGCAACTGGCAATGAGGGTTGCGCTCGTTGCAGGACTTAACCAAACACCTCACGGCACGAGCTGACGACAGCCATGCAGCACCTTTGACAGCTCCTGACTTAACAGGTCGTCCACCTTTCGGCTTCCTACTTCTGTCATGTCAAGCCTTGGTA
OTU930	0	0	0	0	0	0.1	0	0	0	0	0	0	0	0	0	Bacteria	Chloroflexi	Dehalococcoidia	NA	NA	NA	NA	Dehalococcoidia_ASV930	0.1	0.1	AAGGCCCGAGAACGTATTCACCGCAGTATGCTGACCTGCGGTTACTAGCAACTCCGACTTCATGCAGGCGGGTTTCAGCCTGCAATCCGAACTGAGGATGATTTTATAGGATTAGCTCCAGATTGCTCTATTGCTACCCATTGTACCATCCATTGTAGCGTGTGTGTAGCCCAAGACATAAGGGCCGTGCTGACTTGACGTCATCCCCACCTTCCTCCCCGTTTTGCGGGGCAGTCTCGCCAGAGAAATCAACTGGCAATGAGGGTTGCGCTCGTTGCAGGACTTAACCAAACACCTCACGGCACGAGCTGACGACAGCCATGCAGCACCTTTGACGGCTCCTGACTCAACAGGTCGTCCTCCTTTCGGTCTCCTACTTCCGTCATGTCAAGCCTTGGTA
OTU934	0	0	0	0	0.05	0	0	0	0	0	0	0	0	0	0	Bacteria	Chloroflexi	Dehalococcoidia	Dehalococcoidales	NA	NA	NA	Dehalococcoidales_ASV934	0.05	0.05	GGGCCCGCACAAGCAGCGGAGCGTGTGGTTTAATTCGATGCAACACGAAGAACCTCACCAAGGCTTGACATGACGGAAGTAGGAACCCGAAAGGGAGACAACCTGTTGAGTCAGGAGCCGCCACAGGTGCTGCATGGCTGTCGTCAGCTCGTGCCGTGAGGTGTTGGGTTAAGTCCCCCAACGAGCGTAACCCCTGTTGCTAGTTATTTTCTCTAGCGAGACTGCCCCGCAAAACGGGGAGGAAGGTGGGGATGACGTCAAGTCAGCACGGCCTTTATGCCTTGGGCTACACACACGCTACAATGGGTGGTACAAAGGGCAGCAATAGAGCGATCTGGAGCTAATCCTTCAAAGCCATCCTCAGTTCAGATTGCAGGCTGAAACCCGCCTGCATGAAGT…
OTU935	0	0	0	0	0	0	0.025	0	0	0	0	0	0	0	0	Bacteria	Chloroflexi	Dehalococcoidia	NA	NA	NA	NA	Dehalococcoidia_ASV935	0.025	0.025	AAGGCCCGAGAACGTATTCACCGCAACATGCTGATATGCGGTTACTAGCAACTCCGACTTCATGCAGGCGGGTTTCAGCCTGCAATCTGAACTGAGGATGGCTTTTAGGATTTGCTCCAGATCGCTCTCTTGCAACCCATTGTACCATCCATTGTAGCGTGTGTGTAGCCCAAGGTATAAGGGCCGTGCTGACTTGACGTCATCCCCACCTTCCTCCCCGTTTTGCGGGGCAGTCTCGCCAGAGAATATAACTGGCAATAAGGGTTGCGCTCGTTATGGGGCTTAACCCGACACCTCATGGCACGAGCTGACGACAGCCATGCAGCACCTGTGTCGGCTCCTGACTCAACAGGTCGCTTCCATTTCTGGTCACTACTTCCGTCATGTCAAACCTTGGTAA
OTU938	0	0	0	0	0.05	0	0	0	0	0	0	0	0	0	0	Bacteria	Chloroflexi	Dehalococcoidia	NA	NA	NA	NA	Dehalococcoidia_ASV938	0.05	0.05	GGGCCCGCACAAGCAGCGGAGCGTGTGGTTTAATTCGATGCAAAACGAAGAACCTTACCAAGGCTTGACATGACGGAAGTAGAACTCAGAAATGAGGACGAACTGTTAAGTCAGTAGCCGCCACAGGTGCTGCATGGCTGTCGTCAGCTCGTGCCGTGAGGTGTTTGGTTAAGTCCTGCAACGAGCGCAACCCTTATTGCCAGTTGTATTCTCTGGCGAGACTGCCTCGCAAAACGGGGAGGAAGGTGGGGATGACGTCAAGTCAGCACGGCCTTTATGCCTTGGGCTACACACACGCTACAATGGGTGGTACAAAGGGCAGCAATAGAGCGATCTGGAGCTAATCCTTCAAAGCCATCCTCAGTTCAGATTGCAGGCTGAAACCCGCCTGCATGAAGT…
OTU942	0	0	0	0	0	0.15	0	0	0	0	0	0	0	0	0	Bacteria	Chloroflexi	Dehalococcoidia	SPG12-343-353-B75	NA	NA	NA	SPG12-343-353-B75_ASV942	0.15	0.15	AAGGTCCGAGAACGTATTCACCGCACCGTGCTGATATGCGGTTACTAGCAACTCCACCTTCATGCAGGCGGGTTTCAGCCTGCAATCTGAACTGAGGATGGCTTTTAGGATTAGCTCCAGATCACTCTCTTGCTACCCATTGTACCACCCATTGCAGCGTGTGTGTAGCCCAAGGCATAAGGGCCGTGCTGACTTGACGTCATCCCCACCTTCCTCCCCGTTTTGCAGGGCAGTCTCGCCAGAGAATATAACTGGCAATGAGGGTTGCGCTCGTTGCAGGACTTAACCAAACACCTCACGGCACGAGCTGACGACAGCCATGCAGCACCTGTGACGGTTCCTGACTTTACAGGTCATTCCCCTTTCGGTTCATTACTTCCGACATGTCAAGCCTTGGTAA
OTU944	0	0	0	0	0	0	0.05	0	0	0	0	0	0	0	0	Bacteria	Chloroflexi	Dehalococcoidia	NA	NA	NA	NA	Dehalococcoidia_ASV944	0.05	0.05	AAGGCCCGAGAACGTATTCACCGCAGTATGCTGACCTGCGGTTACTAGCAACTCCAGCTTCATGCAGGCGGGTTTCAGCCTACAATCTGAACTGAGGGTGGCTTTACGGATTAGCTCCAGGTCTCCCTCTTGCAACCAATTGTACCACCCATTGTGGCGTGTGTGTCGCCCAAGGCATAAAGGCCGTGCTGACTTGACGTCATCCCCACCTTCCTCCCCGTTTTGCGGGGCAGTCTCGCCAGAGAATACAACTGGCAATAGGGGTTGCGCTCGTTGCGGGACTTAACCATACACCTCACGGCACGAGCTGACGACAGCCATGCAGCACCTGTGGCGGCTCCTGACTTAACAGGTCGTTGCTGTTTCCAGTTTCTACTTCCGTCATGTCAAGCCTTGGTAA
OTU954	0	0	0	0.675	0	0	0.45	0	0	0	0	0.325	0	0	0	Bacteria	Chloroflexi	Dehalococcoidia	Dehalococcoidales	Dehalococcoidaceae	Dehalococcoides	NA	Dehalococcoides_ASV954	1.45	0.675	GGGCCCGCACAAGCAGCGGAGCGTGTGGTTTAATTCGATGCTACACGAAGAACCTTACCAAGATTTGACATGCATGTAGTAGTGAACTGAAAGGGGAACGACCTGTTAAGTCAGGAACTTGCACAGGTGCTGCATGGCTGTCGTCAGCTCGTGCCGTGAGGTGTTTGGTTAAGTCCTGCAACGAGCGCAACCCTTGTTGCTAGTTAAATTTTCTAGCGAGACTGCCCCGCGAAACGGGGAGGAAGGTGGGGATGACGTCAAGTCAGCATGGCCTTTATATCTTGGGCTACACACACGCTACAATGGACAGAACAATAGGTTGCAACAGTGCGAACTGGAGCTAATCCCCAAAGCTGTCCTCAGTTCGGATTGCAGGCTGAAACCCGCCTGCATGAAGTT…
OTU958	0	0	0	0	0	0	0	0	0	0	0	0	0	0	0.075	Bacteria	Chloroflexi	Dehalococcoidia	vadinBA26	NA	NA	NA	vadinBA26_ASV958	0.075	0.075	AAGGCCCGAGAACGTATTCACCGCAGTATGCTGACCTGCGGTTACTAGCAACTCCGGCTTCATGCAGGCGAATTTCAGCCTGCAATCCGAACTTAGGACGGCTTTTGGGATTGGCTCCAGATCGCTCTGTTGCTACCTGTTGTACCACCCATTGTAGCGTGTGTGTTGCCCAGGGCATAAAGGCCATGCTGACTTGACGTCATCCCCACCTTCCTCCCCGTTTTGCAGGGCAGTCTCGCTAGAGAAATCAACTAGCAACAAGGGTTGCGCTCGTTGCAGGACTTAACCGAACACCTCACGGCACGAGCTGGCGACAGCCATGCAGCACCTGTGACGGCTCCTGACTTAACAGGTGACTTCCCTTTCGGGTTGCTACTTCCGACATGTCAAGCCCTGGTAA
OTU960	0	0	0	0	0	0	0	0	0	0	0	0	0	0.125	0	Bacteria	Chloroflexi	Dehalococcoidia	vadinBA26	NA	NA	NA	vadinBA26_ASV960	0.125	0.125	ACGGGCGGTGTGTGCAAGGCCCGAGAACGTATTCACCGCAGTATGCTGACCTGCGGTTACTAGCAACTCCGGCTTCATGCAGGCGAATTTCAGCCTGCAATCCGAACTTAGGACGGCTTTGGGGATTGGCTCCAGATCGCTCTGTTGCTACCTGTTGTACCGCCCATTGTAGCGTGTGTGTTGCCCAGGGCATAAAGGCCATGCTGACTTGACGTCATCCCCACCTTCCTCCCCGTTTTGCAGGGCAGTCTCGCTAGAGAAATCAACTAGCAATGAGGGTTGCGCTCGTTGCAGGACTTAACCGAACACCTCACGGCACGAGCTGACGACAGCCATGCAGCACCTGTGACGGCTCCTGACTTAGCAGGTAACTTCCCTTTCGGGTCGCTACTTCCGACAT
OTU962	0	0.1	0	0	0.05	0	0	0	0	0	0	0	0	0	0.1	Bacteria	Chloroflexi	Dehalococcoidia	vadinBA26	NA	NA	NA	vadinBA26_ASV962	0.25	0.1	GGGCCCGCACAAGCAGCGGAGCGTGTGGTTTAATTCGATGCAACACGAAGAACCTTACCAGGGCTTGACATGTCGGAAGTAGCGACCCGAAAGGGAAGTTACCTGTTAAGTCAGGAGCCGTCACAGGTGCTGCATGGCTGTCGTCAGCTCGTGCCGTGAGGTGTTCGGTTAAGTCCTGCAACGAGCGCAACCCTTATTGCTAGTTGATTTCTCTAGCGAGACTGCCCTGCAAAACGGGGAGGAAGGTGGGGATGACGTCAAGTCAGCATGGCCTTTATGCCCTGGGCAACACACACGCTACAATGGGCGGTACAGTAGGTAGCAACAGAGCGATCTGGAGCCAATCCACAAAGCCGTCCTCAGTTCGGATTGCAGGCTGAAATTCGCCTGCATGAAGTC…
OTU965	0	0	0	0	0	0	0	0	0	0	0	0	0	0.125	0	Bacteria	Chloroflexi	Dehalococcoidia	vadinBA26	NA	NA	NA	vadinBA26_ASV965	0.125	0.125	AAGGCCCGAGAACGTATTCACCGCAGTATGCTGACCTGCGGTTACTAGCAACTCCGGCTTCATGCAGGCGAGTTGCAGCCTGCAATCCGAACTGAGGATGGCTTTATAGATTGGCTCCAGATCGCTCTGTCGCAACCAATTGTACCATCCATTGTAGCGTGTGTGTGGCCCAGGGTATAAGGGCCATGCTGACTTGACGTCATCCCCACCTTCCTCCCCGTTTTGCGGGGCGGTCTCGTTAGAGAAATTCAACTAACGACAAGGGTTGCGCTCGTTGCAGGACTTAACCGAACACCTCACGGCACGAGCTGACGACAGCCATGCAGCACCTGTGAAAGCTACTGACTTAACAGTTCGTCGCCCTTTCAGGTCCCTACTTCTTACATGTCAAACCCTGGTA
OTU967	0	0	0	0	0	0	0	0	0	0	0	0	0	0	0.075	Bacteria	Chloroflexi	Dehalococcoidia	vadinBA26	NA	NA	NA	vadinBA26_ASV967	0.075	0.075	AAGGCCCGAGAACGTATTCACCGCAGTATGCTGACCTGCGGTTACTAGCAACTCCGGCTTCATGCAGGCGAGTTGCAGCCTGCAATCCGAACTGAGGATGGCTTTATAGATTGGCTCCAGATCGCTCTGTCGCTACCAATTGTACCATCCATTGTAGCGTGTGTGTGGCCCAGGGTATAAGGGCCATGCTGACTTGACGTCATCCCCACCTTCCTCCCCGTTTTGCGGGGCGGTCTGGCTAGAGAAATTCAACTAGCCACGAGGGTTGCGCTCGTTGCAGGACTTAACCGAACACCTCACGGCACGAGCTGACGACAGCCATGCAGCACCTGTTCTAGCTACTGACTTAACAGTTGGTTACCCTTTCAGGTTCCTACTTCTAGTATGTCAAACCCTGGTA
OTU983	0.2	0.2	0.575	0.275	0.025	0	0.1	0.05	0.05	0	0	0	0	0	0.075	Bacteria	Chloroflexi	Dehalococcoidia	vadinBA26	NA	NA	NA	vadinBA26_ASV983	1.55	0.575	GGGCCCGCACAAGCAGCGGAGCGTGTGGTTTAATTCGATGCAACACGAAAAACCTCACCAGGGCTTGACATGTCGGAAGTAGCGAACCGAAAGGGGAGCGAACCGTTGAATCGGTAGCCGTCACAGGTGCTGCATGGCTGTCGTCAGCTCGTGCCGTGAGGTGTATGGTTAAGTCCTGCAACGAGCGCAACCCTCATTGCTAGTTGATTTCTCTAGCGAGACTGCCCCGCAAAACGGGGAGGAAGGTGGGGATGACGTCAAGTCAGCATGGCCTTTATGCCCTGGGCTACACACACGCTACAATGGGTGGCACAGCAGGTTGCAACAACGCGAGTTGAAGCTAATCCCTAAAGCCATCCTCAGTTCAGATCGCAGGCTGAAACCCGCCTGCGTGAAGTC…
OTU984	0	0.05	0	0	0	0	0	0	0	0	0	0	0	0	0	Bacteria	Chloroflexi	Dehalococcoidia	NA	NA	NA	NA	Dehalococcoidia_ASV984	0.05	0.05	GGGCCCGCACAAGCAGCGGAGCGTGTGGTTTAATTCGATGCAACACGAAGAACCTTACCAAGGCTTGACATGTCGGAAGTAGTGAACCGAAAGGGGAACGACCCGTTGAATCGGGAGCCGTCACAGGTGCTGCATGGCTGTCGTCAGCTCGTGCCGTGAGGTGTATGGTTAAGTCCTGCAACGAGCGCAACCCTCGTCGCTAGTTGAATTCTCTAGCGAGACCGCCCTGCAAAACGGGGAGGAAGGTGGGGATGACGTCAAGTCAGCATGGCCCTTATGTCTTGGGCTACACACACGCTACAATGGGTGGTACAGCAGGTAGCAATAGGGCAACCTGGAGCTAATCCTAAAAGCCATCCTCAGTTCGGATTGCAGGCTGAAACTCGCCTGCATGAAGCC…
OTU986	0	0.05	0	0	0	0	0	0	0	0	0	0	0	0	0	Bacteria	Chloroflexi	Dehalococcoidia	NA	NA	NA	NA	Dehalococcoidia_ASV986	0.05	0.05	GGGCCCGCACAAGCAGCGGAGCGTGTGGTTTAATTCGATGCAACACGAAGAACCTTACCAAGGCTTGACATGTCGGAAGTAGTGAACCGAAAGGGGAACGACCCGTTGAATCGGGAGCCGTCACAGGTGCTGCATGGCTGTCGTCAGCTCGTGCCGTGAGGTGTATGGTTAAGTCCTGCAACGAGCGCAACCCTCGTCGCTAGTTGAATTCTCTAGCGAGACCGCCCTGCAAAACGGGGAGGAAGGTGGGGATGACGTCAAGTCAGCATGGCCTTTATGCCTTGGGCTACACACACGCTACAATGGGTGGTACAGTAGGTAGCAATAGGGCAACCTGGAGCTAATCCTCAAAACCATCCTCAGTTCGGATTGCAGGCTGAAACCCGCCTGCATGAAGCC…
OTU987	0	0	0	0.025	0	0	0	0	0	0	0	0	0	0	0	Bacteria	Chloroflexi	Dehalococcoidia	NA	NA	NA	NA	Dehalococcoidia_ASV987	0.025	0.025	AAGGCCCGAGAACGTATTCACCGTAACATGCTGATATACGGCTACTAGCAACTCCGACTTCGTGCAGGCGAGTTTCAGCCTGCAATCCGAACTGGGGATGGTTTTAAGGATTAGCTCCGGATCGCTCCATTGCCACCTTTTGTACCATCCATTGTAGCGTGTGTGTGGCCCAGGACATAAAGGCCATGCTGACTTGACGTCATCCCCGCCTTCCTCCCCGTTTTGCGGGGCAGTATCGCTAGAAAAAACAACTAGCAACGAGGGTTGCGCTCGTTATGGGACTTAACCCGACACCTCACGGCACGAGCTGACGACAGCCATGCAGCACCTGTGGCGGCTCCTGACTTAACAGGTCGCTTACCTTTCGGCTCACTACTTCCGTCATGTCAAGCCCTGGTAA
OTU992	0	0	0	0	0	0.125	0	0	0	0	0	0	0	0	0	Bacteria	Chloroflexi	Dehalococcoidia	GIF3	NA	NA	NA	GIF3_ASV992	0.125	0.125	AAGGCCCGAGAACGTATTCACCGGACCATGCTGATATCCGGTTACTAGCAACTCCGACTTCATACAGGCGGGTTTCAGCCTGCAATCCGAACTGAGAGTGGTTTTTTGGATTAGCTCCGAATCGCTCCATTGCAACCCATTGTACCACCCATTGTAGCGTGTGTGTGGCCCAGGGCATAAAGGTCATGCTGATTTGACGTCATCCCCGCCTTCCTCCCCGTTTTGCGGGGCAGTCTCGCCAGAGAAATTAACTGACGACAAGGGTTGCGCTCGTTATGGGACTTAACCCTACACCTCACGGCACGAGCTGACGACAACCATGCAGCACCTGTGACGGCTCCTGACTTGACAGGTCGTTCCCCTTTCGGTTCACTACTTCCGACATGTCAAGCCCTGGTAA
OTU994	0	0	0	0	0	0	0.025	0	0	0	0	0	0	0	0	Bacteria	Chloroflexi	Dehalococcoidia	GIF3	NA	NA	NA	GIF3_ASV994	0.025	0.025	AAGGCCCGAGAACGTATTCACCGGACCATGCTGATATCCGGTTACTAGCAACTCCGACTTCATGCAGGCGGGTTTCAGCCTGCAATCCGAACTGGGGATGGTTTTTTGGATTAGCTCCGAATCACTCCATTGCTACCCATTGTACCACCCATTGTAGCGTGTGTGTGGCCCAGGGCATAAAGGCCATGCTGATTTGACGTCATCCCCGCCTTCCTCCCCGTTTTGCGGGGCGGTCTCGCCAGAGAAATTAACTGACGACAAGGGTTGCGCTCGTTATGGGACTTAACCCGACACCTCACGGCACGAGCTGACGACAACCATGCAGCACCTGTGAAGGCTCCTGACTTGACAGGTCGCTCCCCTTTCGGTTCGCTACTTCCAACATGTCAAGCCCTGGTAA
OTU995	0	0	0	0	0	0.075	0	0	0	0	0	0	0	0	0	Bacteria	Chloroflexi	Dehalococcoidia	FW22	NA	NA	NA	FW22_ASV995	0.075	0.075	ACGGGCGGTGTGTACAAGGCCCGAGAACGTATTCACTGCACCATGCTGATATGCAGTTACTAGCAACTCCGGCTTCATGCAGGCGAATTGCAGCCTGCAATCCGAACTGAGATTGGTTTTAGGGATTGGCTCCGGATCGCTCCATTGCATCCTGCTGTACCAACCATTGTAGCGTGTGTGTGGCCCAGAACATAAAGGCCATGCTGACTTGACGTCATCCCCGCCTTCCTCCCCGTTTTGCGGGGCAGTCTCGCTAGAGAAATTAACTAGCAACAGGGGTTACGCTCGTTATGGGACTTAACCCGACACCTCACGGCACGAGCTGACGACAGCCATGCAGCACCCGTGATGGCTCCTGACTTAACAGGTCGTTCCGCTTTCGCTTCACTACTTCCAACAT
OTU997	0	0	0.05	0	0	0	0	0	0	0	0	0	0	0	0	Bacteria	Chloroflexi	Dehalococcoidia	NA	NA	NA	NA	Dehalococcoidia_ASV997	0.05	0.05	AAGGCCCGAGAACGTATTCACTGCACCATGCTGATATGCAGTTACTAGCAACTCCGGCTTCATGCAGGCGAATTGCAGCCTGCAATCCGAACTGAGATTGGTTTTGAGGATTAGCTCCGGATCGCTCCATTGCGTCCCGCTGTACCAACCATTGTGGCGTGTGTGTGGCCCAGAACATAAAGGCCATGCTGACTTGACGTCATCCCCGCCTTCCTCCCCGTTTTGCGGGGCAGTCTCGCTAGAGAAATTAACTAGCAACAGGGGTTACGCTCGTTATGGGACTTAACCCGACACCTCACGGCACGAGCTGACGACAGCCATGCAGCACCTGTGGCGGCTCCTGACTCAACAGGTCGTTAGGCTTTCGCTTCACTACTTCCGTCATGTCAAGTCCTGGTAA
OTU998	0	0	0	0	0	0	0	0	0.025	0	0	0	0	0	0	Bacteria	Chloroflexi	Dehalococcoidia	GIF3	NA	NA	NA	GIF3_ASV998	0.025	0.025	GTGCCCGCACAAGCAGCGGAGCGTGTGGTTTAATTCGATGCAACACGAAGAACCTTACCAGGGCTTGACATGTTGGAAGTAGTGAACCGAAAGGGGAACGGACTGTTAAGTCAGTAACCTTCACAGGTGCTGCATGGCTGTCGTCAGCTCGTGCCGTGAGGTGTCGGGTTAAGTCCCATAACGAGCGCAACCCCTGTTGCCAGTTGTTTTCTCTGGCGAGACTGCCCCGCACAACGGGGAGGAAGGCGGGGATGACGTCAAATCAGCACGGCCCTTATGCCCTGGGCCACACACACGCTACAATGGATGATACAATGGGTTGCAATGGAGTGATCCGGAGCTAATCCTGCAAAATCATCCCCAGTTCGGATTGCAGGCTGAAACTCGCCTGCATGAAGT…
OTU999	0	0	0	0	0	0.15	0	0	0	0	0	0	0	0	0	Bacteria	Chloroflexi	Dehalococcoidia	GIF3	NA	NA	NA	GIF3_ASV999	0.15	0.15	AAGGCCCGAGAACGTATTCACCGTAACAGGCTGATTTACGGTTACTAGCAACTCCGACTTCATGCAGGCGAATTTCAGCCTACAATCCGAACTGAGGATAGATTTATAGGATTGGCTCCAGATCGCTCCATTGCTACCCATTGTACTACCCATTGTAGCGTGTGTGTGGCCCAGGGCATAAGGGCCATGCTGATTTGACATCATCCCCGCCTTCCTCCCCGTTTTGCAGGGCAGTCTCGCCAGAGAAATTAACTGGCAACAAGGGTTGCGCTCGTTATGGGACTTAACCCGACACCTCACGGCACGAGCTGACGACAACCATGCAGCACCTGTGACGGCTCCTGACTTAACAGGTCGTTCCCCTTTCGGTTCACTACTTCCGACATGTCAAGCCCTGGTA
OTU1000	0	0	0.1	0	0	0	0	0	0	0	0	0	0	0	0	Bacteria	Chloroflexi	Dehalococcoidia	GIF3	NA	NA	NA	GIF3_ASV1000	0.1	0.1	AAGGCCCGAGAACGTATTCACCGCAACATGCTGATTTACGGTTACTAGCAACTCCGACTTCATGCAGGCGAATTTCAGCCTGCAATCTGAACTGAGGATGGTTTTATAGGATTAGCTCCGGATCGCTCCATTGCAACCCATTGTACCACCCATTGTAGCGTGTGTGTGGCCCAGGGCATAAAGGCCATGCTGATTTGACGTCATCCCCGCCTTCCTCCCCGTTTTGCAGGGCAGTCTCGCCAGAGAAATTAACTGGCAACAGGGGTTGCGCTCGTTATGGGACTTAACCCGACACCTCACGGCACGAGCTGACGACAACCATGCAGCACCTGTGATGGCTCCTGACTTAACAGGTCGTTCCCCTTTCGGTTCACTACTTCCAACATGTCAAGCTCTGGTA
OTU1008	0	0	0	0	0	0.125	0	0	0	0	0	0	0	0	0	Bacteria	Chloroflexi	Dehalococcoidia	NA	NA	NA	NA	Dehalococcoidia_ASV1008	0.125	0.125	AAGGCCCGAGAACGTATTCACCGCGCCAAGCTGATACGCGGTTACTAGCAACTCCGACTTCATGCAGGCGAATTGCAGCCTGCAATCCGAACTGAGGATAGTTTTGAGGATTAGCTCCGGATCACTCCATTGCAACCTGCTGTACTATCCATTGTAGCGTGTGTGTGGCCCAAGGCATAAGGGACATACTGACTTGACGTCATCCCCGCCTTCCTCCCCGTTTTGCGGGCAGTCTCGCCAGAGAATTTAACTGGCAACAGGGGTTGCGCTCGTTATGGGACTTAACCCGACACCTCACGGCACGAGCTGACGACAGCCATGCATCACCTGTGATGGCTACTGATTTAACAGTTCGTTTCCGTTTCCGTTCACTACTTCCAACATGTCAAGCCTTGGTAAG
OTU1009	0	0	0	0	0	0	0.075	0	0	0	0	0	0	0	0	Bacteria	Chloroflexi	Dehalococcoidia	NA	NA	NA	NA	Dehalococcoidia_ASV1009	0.075	0.075	AAGGCCCGAGAACGTATTCACCGCGCCAAGCTGATACGCGGTTACTAGCAACTCCGACTTCATGCAGGCGAATTTCAGCCTACAATCCGAACTGAGGGTAGTTTTAAGGATTAGCTCCGGATCGCTCCATTGCAACCTGCTGTACTACCCATTGTAGCGTGTGTGTGGCCCAGGGCATAAAGGCCATACTGACTTGACGTCATCCCCGCCTTCCTCCCCGTTTTGCGGGGCAGTCTCGCCAGAGAAATTAACTGGCAACAGGGGTTGCGCTCGTTATGGGACTTAACCCGACACCTCACGGCACGAGCTGACGACAGCCATGCAGCACCTGTGAAGGTTACTGATTTAACAGTTCGTTCCACTTTCGTTTCACTACTTCCAACATGTCAAGCCCTGGTAA
OTU1014	0	0	0	0	0	0.375	0.25	0	0	0	0	0	0	0	0	Bacteria	Chloroflexi	Dehalococcoidia	NA	NA	NA	NA	Dehalococcoidia_ASV1014	0.625	0.375	AAGGCCCGAGAACGTATTCAACGCGCCAAGCTGGTGCGCGTTTACTAGCAACTCCGACTTCGTGCAGGCGAATTTCAGCCTGCAGTCCGAACTGGGAATGGTTTTTCAGGATTAGCTCCGGATCGCTCCATTGCAACCCATTGTACCATCCATTGTAGCGTGTGTGTGGCCCAGGGCATAAAGGCCATACTGACTTGACGTCATCCCCGCCTTCCTCCCCGTTTTGCGGGGCAGTCTCGCCAGAGAAATTAACTGGCAACAGGGGTTGCGCTCGTTATGGGACTTAACCCGACACCTCACGGCACGAGCTGACGACAGCCATGCAGCACCTGTGAAGGCTCCTGACTTAACAGGTCGTTTCCCTTTCGGTTCACTACTTCCAACATGTCAAGCCCTGGTA
OTU1015	0	0	0	0	0	0	0.075	0	0	0	0	0	0	0	0	Bacteria	Chloroflexi	Dehalococcoidia	GIF3	NA	NA	NA	GIF3_ASV1015	0.075	0.075	AATGCCCGAGAACGTATTCACCGTGCCAAGCTGGTGCACGGTTACTAGCAACTCCAACTTCATGCAGGCGAGTTTCAGCCTGCAATCCGAACTGAGATTGGTTTTTAAGGATTAGCTCCGGATCACTCCATTGCTACCCATTGTACCAACCATTGTAGCGTGTGTGTGGCCCAGGACATAAAGGCCATACTGACTTGACGTCATCCCCGCCTTCCTCCCCGTTGTGCAGGGCGGTCTCGCCAGAGAAAACAACTGGCAACGAGGGTTGCGCTCGTTATGGGACTTAACCCGACACCTCACGGCACGAGCTGACGACAGCCATGCAGCACCTGTGATGGCTCCTGACTTAACAGGTCGTTCCCCTTTCGGTTCACTACTTCCAACATGTCAAGCCCTGGTA
OTU1016	0	0	0	0	0	0	0.125	0	0	0	0	0	0	0	0	Bacteria	Chloroflexi	Dehalococcoidia	NA	NA	NA	NA	Dehalococcoidia_ASV1016	0.125	0.125	AATGCCCGAGAACGTATTCACCGTGCCAAGCTGGTGCACGGTTACTAGCAACTCCAACTTCATGCAGGCGAATTGCGGCCTGCAATCCGAACTGAGATTGGTTTTTAAGGATTAGCTCCGGTTCACACCATTGCAACCCATTGTACCAACCATTGTAGCGTGTGTGTAGCCCAGGGCATAAAGGCCATACTGACTTGACGTCATCCCCGCCTTCCTCCCCGTTATGCGGGGCAGTCTCGCCAGAGAAAACAACTGGCAACAGGGGTTGCGCTCGTTATGGGACTTAACCCGACACCTCACGGCACGAGCTGACGACAGCCATGCAGCACCTGTGAAGGTTACTGACTTAACAGTTCGTTCCCGTTTCCGCTCACTACTTCCAACATGTCAAGCCCTGGTA
OTU1017	0	0	0.075	0	0	0	0	0	0	0	0	0	0	0	0	Bacteria	Chloroflexi	Dehalococcoidia	NA	NA	NA	NA	Dehalococcoidia_ASV1017	0.075	0.075	AATGCCCGAGAACGTATTCACCGTGCCAAGCTGGTGCACGGTTACTAGCAACTCCAACTTCATGCAGGCGAATTTCAGCCTGCAATCCGAACTGAGATTGGTTTTTAAGGATTAGCTCCGGATCACTCCATTGCAACCCATTGTACCAACCATTGTAGCGTGTGTGTGGCCCAGGGCATAAAGGCCATACTGACTTGACGTCATCCCCGCCTTCCTCCCCGTTATGCGGGGCAGTCTCGCCAGAGAAAACAACTGGCAACAGGGGTTGCGCTCGTTATGGGACTTAACCCGACACCTCACGGCACGAGCTGACGACAGCCATGCAGCACCTGTGGAGGTTACTGACTTAACAGTTCGTTCCCGTTTCCGTTCACTACTTCCAGCATGTCAAGCCCTGGTA
OTU1021	0	0	0	0	0	0	0.125	0.025	0.075	0	0	0	0	0	0	Bacteria	Chloroflexi	Dehalococcoidia	GIF3	NA	NA	NA	GIF3_ASV1021	0.225	0.125	GTGCCCGCACAAGCAGCGGAGCGTGTGGTTTAATTCGATGCAACACGAAGAACCTTACCAGGGCTTGACATGTTGGAAGTAGTGAACCGAAAGGGGAACGGACTGTTAAGTCAGTAACCTTCACAGGTGCTGCATGGCTGTCGTCAGCTCGTGCCGTGAGGTGTCGGGTTAAGTCCCATAACGAGCGCAACCCCTGTTGCCAGTTGTTTTCTCTGGCGAGACTGCCCCGCACAACGGGGAGGAAGGCGGGGATGACGTCAAGTCAGTATGGCCTTTATGCCCTGGGCTACACACACGCTACAATGGGCGGTACAATGGGTTGCAATGGAGTGATCCGGAGCTAATCCTAAAAAACCGCTCTCAGTTCGGATTGCAGGCTGAAATTCGCCTGCATGAAGT…
OTU1022	0	0	0	0	0	0	0	0	0.025	0	0	0	0	0	0	Bacteria	Chloroflexi	Dehalococcoidia	GIF3	NA	NA	NA	GIF3_ASV1022	0.025	0.025	GTGCCCGCACAAGCAGCGGAGCGTGTGGTTTAATTCGATGCAACACGAAGAACCTTACCAGGGCTTGACATGTTGGAAGTAGTGAACCGAAAGGGGAACGGACTGTTAAGTCAGTAACCTTCACAGGTGCTGCATGGCTGTCGTCAGCTCGTGCCGTGAGGTGTCGGGTTAAGTCCCATAACGAGCGCAACCCCTGTTGCCAGTTGTTTTCTCTGGCGAGACTGCCCCGCACAACGGGGAGGAAGGCGGGGATGACGTCAAGTCAGTATGGCCTTTATGCCCTGGGCTACACACACGCTACAATGGATGGTACAATGGGTCGCAATGGAGTGATTCGGAGCTAATCCTTTAAAACCATCCTCAGTTCGGATTGCAGGCTGAAATTCGCCTGCATGAAGT…
OTU1024	0	0	0	0	0	0.675	0	0	0	0	0	0	0	0	0	Bacteria	Chloroflexi	Dehalococcoidia	GIF3	NA	NA	NA	GIF3_ASV1024	0.675	0.675	AATGCCCGAGAACGTATTCACCGTGCCAAGCTGGTGCACGGTTACTAGCAACTCCAACTTCATGCAGGCGAATTGCAGCCTGCAATCCGAACTGAGGGTGGTTTTTAAGGATTAGCTCCGGATCGCTCCATTGCAACCCATTGTACCACCCATTGTAGCGTGTGTGTGGCCCAGGGCATAAAGGCCATACTGACTTGACGTCATCCCCGCCTTCCTCCCCGTTGTGCGGGGCGGTCTCGCCAGAGAAAACAACTGGCAACAGGGGTTGCGCTCGTTATGGGACTTAAACCCGACACCTCACGGCACGAGCTGACGACAGCCATGCAGCACCTGTGAAGGTTACTGACTTAACAGTTCGTTCCCCTTTCGGTTCACTACTTCCAACATGTCAAGCCCTGGT
OTU1027	0	0	0	0	0	0	0.025	0	0	0	0	0	0	0	0	Bacteria	Chloroflexi	Dehalococcoidia	GIF3	NA	NA	NA	GIF3_ASV1027	0.025	0.025	AAGGCCCGAGAACGTATTCACCGCACCATGCTGATGCGCGGTTACTAGCAACTCCGGCTTCATGCAGGCGGGTTTCAGCCTGCAATCCGAACTGAGGATGGTTTTAAAGGATTGGCTCCGGATCACTCCCTAGCAACCCATTGTACCATCCATTGTAGCGTGTGTGTAGCCCAGGACATAAGGGCCATGCTGACTTGACATCATCCCCGCCTTCCTCCCCGTTTTGCGGGGCAGTCTCGCCAGAGAAATTAACTGGCAACAGGGGTTGCGCTCGTTATGGGACTTAACCCGACACCTCACGGCACGAGCTGACGACAGCCATGCAGCACCTGTGACGGCTCCTGACTTAACAGGTCGTTCCCCTTTCGGTTCACTACTTCCAACATGTCAAGCCCTGGTA
OTU1028	0	0	0	0	0	0	0	0	0	0	0.05	0	0	0	0	Bacteria	Chloroflexi	Dehalococcoidia	FW22	NA	NA	NA	FW22_ASV1028	0.05	0.05	AAAGCCCGAGAACGTATTCACCGCGCTATGCTGACACGCGGTTACTAGCAACTCCGGCTTCATGCAGGCGGGTTTCAGCCTGCAATCCGAATTGAGGATGGCTTTGGGGATTAGCTCCGGATCGCTCCATTGCAACCCACTGTACCATCCATTGTAGCGTGTGTGTAGCCCAGGGCATAAGGGCCATGCTGACTTGACGTCATCCCCACCTTCCTCCCCGTTTTGCGAGGCGGTCTCGCTAGAGAAATTAACTAGCGACAAGGGTTGCGCTCGTTGGGGGACTTAACCCAACACCTCACGGCACGAGCTGACGACAGCCATGCAGCACCTGTGAAGGTTCCTGATTTAACAGGTCGCTCGCCTTTCGGTCCGCTACTTCCAACATGTCAAGCCCTGGTGA
OTU1029	0	0	0	0	0	0.05	0	0	0	0	0	0	0	0	0	Bacteria	Chloroflexi	Dehalococcoidia	NA	NA	NA	NA	Dehalococcoidia_ASV1029	0.05	0.05	AAAGCCCGAGAACGTATTCACCGCGCTATGCTGACACGCGGTTACTAGCAACTCCGGCTTCATGCAGGCGGGTTTCAGCCTGCAATCCGAATTGAGGATGGCTTTGAGGATTAGCTCCGGATCACTCCATTGCAACCTACTGTACCATCCATTGTAGCGTGTGTGTAGCCCAGGACATAAGGGCCATGCTGACTTGACGTCATCCCCACCTTCCTCCCCGTTTTGCGAGGCGGTCTCGCTAGAGAAATTAACTAGCGACGAGGGTTGCGCTCGTTGCGGGACTTAACCCAACACCTCACGGCACGAGCTGACGACAGCCATGCAGCACCTGTGATGGCTCCTGATTTAACAGGTCGCTCCCCTTTCGGTTCGCTACTTCCAACATGTCAAGTCCTGGTGA
OTU1031	0	0	0.05	0	0	0	0	0	0	0	0	0	0	0	0	Bacteria	Chloroflexi	Dehalococcoidia	NA	NA	NA	NA	Dehalococcoidia_ASV1031	0.05	0.05	AAGGCCCGAGAACGTATTCACCGCGCCATGCTGATACGCGGTTACTAGCAACTCCGGCTTCATACAGGCGGGTTGCAGCCTGCAATCCGAACTGAGGATGGTTTTTGGGATTGGCGCCGAATCACTCCTTAGCTCCCCACTGTACCATCCATTGTAGCGTGTGTGTAGCCCAGGACATAAAGGCCATGCTGACTTGACGTCATCCCCACCTTCCTCCCCGTTTTGCGGGGCAGTCTCGCCAGAGAGGGCAACTGGCAACGAGGGTTGCGCTCGTTGGGGGACTTAAACCCAACACCTCACGGCACGAGCTGACGACAGCCATGCAGCACCTGTGTCGCTTCCTGACTTAACAGGTCGCTTGCCTTTCGGTTCGCTACTGGCGACATGTCAAGCCCTGGTA
OTU1035	0	0	0	0	0	0	0	0	0	0	0	0	0	0	0.025	Bacteria	Chloroflexi	Dehalococcoidia	Dehalococcoidales	Dehalococcoidaceae	Dehalogenimonas	NA	Dehalogenimonas_ASV1035	0.025	0.025	GGGCCCGCACAAGCAGCGGAGCGTGTGGTTTAATTCGATGCTACACGAAGAACCTCACCAGGGTTTGACATGTTAGAAGTAGTGAACCGAAAGGGGAACGACCTGTTAAGTCAGGAGCTATCACAGGTGCTGCATGGCTGTCGTCAGCTCGTGCCGTGAGGTGTATGGTTAAGTCCTGCAACGAGCGCAACCCTTATTGCCAGTTATATTCTCTGGCGATACTGCCTCGCAAAACGGGGAGGAAGGTGGGGATGACGTCAAGTCAGCATGGCCCTTATACCCTGGGCTACACACACGCTACAATGGATGGTACAATGGGTTGCCACCGGGCGACCGGGAGCTAATCCCCAAAACCATCCTCAGTTCGGATCGCAGGCTGAAACCCGCCTGCGTGAAGTC…
OTU1037	0	0	0	0	0	0	0	0	0	0	0	0	0	0.175	0	Bacteria	Chloroflexi	Dehalococcoidia	Dehalococcoidales	Dehalococcoidaceae	Dehalogenimonas	NA	Dehalogenimonas_ASV1037	0.175	0.175	AAGGCCCGAGAACGTATTCAACGCGCTATGCTGACACGCGTTTACTAGCAACTCCGACTTCACGCAGGCGGGTTTCAGCCTGCGATCCGAACTGAGGACAGTTTTGGGGATTAGCTCCCGGTCGCCCGGTGGCAACCCATTGTACTGTCCATTGTAGCGTGTGTGTAGCCCAGGGCATAAAGGCCATGCTGACTTGACGTCATCCCCACCTTCCTCCCCGTTTTGCGAGGCAGTATCGCCAGAGAATATAACTGGCAATAAGGGTTGCGCTCGTTGCAGGACTTAAACCATACACCTCACGGCACGAGCTGACGACAGCCATGCAGCACCTGTGATAGCTCCTGACTTGACAGGTCGATCCCCTTTCGGTTCACTACTTCTAACATGTCAAGCCCTGGTG
OTU1040	5.175	0.175	0	0	0	0	0.025	0	0	0	0	0	0	0	0	Bacteria	Chloroflexi	Dehalococcoidia	Dehalococcoidales	Dehalococcoidaceae	Dehalogenimonas	NA	Dehalogenimonas_ASV1040	5.375	5.175	GGGCCCGCACAAGCAGCGGAGCGTGTGGTTTAATTCGATGCTACACGAAGAACCTCACCAGGGCTTGACATGTTAGAAGTAATGAACCGAAAGGGGAATGACCTGTTAAATCAGGAGCTATCACAGGTGCTGCATGGCTGTCGTCAGCTCGTGTCGTGAGATGTATGGTTAAGTCCTGCAACGAGCGCAACCCTTATTGCCAGTTATATTCTCTGGCGATACTGCCTCGCAAAACGGGGAGGAAGGTGGGGATGACGTCAAGTCAGCATGGCCTTTATGCCCTGGGCTACACACACGCTACAATGGACGGTACAATGGGTTGCCACCGGGCGACCGGGAGCTAATCTCCAAAACCGTCCTCAGTTCGGATCGCAGGCTGAAACCCGCCTGCGTGAAGTC…
OTU1041	1.2	1.275	0	0	0	0	0	0	0	0	0	0	0	5.3	6.65	Bacteria	Chloroflexi	Dehalococcoidia	Dehalococcoidales	Dehalococcoidaceae	Dehalogenimonas	NA	Dehalogenimonas_ASV1041	14.425	6.65	AAGGCCCGAGAACGTATTCAACGCGCTATGCTGACACGCGTTTACTAGCAACTCCGACTTCACGCAGGCGGGTTTCAGCCTGCGATCCGAACTGAGGGCGGTTTTGGGGATTAGCTCCCGGTCACCCGGTGGCAACCCATTGTGCCGCCCATTGTAGCGTGTGTGTAGCCCAAGGCATAAAGGCCATGCTGACTTGACGTCATCCCCACCTTCCTCCCCGTTTTGCGAGGCAGTATCGCCAGAGAATATAACTGGCAATAAGGGTTGCGCTCGTTGCAGGACTTAACCATACACCTCACGGCACGAGCTGACGACAGCCATGCAGCACCTGTGATAGCTCCTGATTTGACAGGTCGATCCCCTTTCGGTTCACTACTTCTAACATGTCAAGCCTTGGTGA
OTU1048	0	0	0	0	0	0.025	0	0	0	0	0	0	0	0	0	Bacteria	Chloroflexi	Dehalococcoidia	NA	NA	NA	NA	Dehalococcoidia_ASV1048	0.025	0.025	AAGGCCCGAGAACGTATTCACCGCAGTATGCTGACCTGCGGTTACTAGCAACTCCGGCTTCATGCAGGCGGGTTTCAGCCTACAATCCGAACTGAGGATGGTTTTCCAGGATTAGCTCCGGATCGCTCCATTGCACCCTTCTGTACCACCCATTGTAGCGTGTGTGTAGCCCAAGGCATAAAGGCCATGCTGACTTGACGTCATCCCCACCTTCCTCCCCGTTTTGCAGGGCAGTCTCGCCAGAGAAAACAACTGGCAACGAGGGTTGCGCTCGTTGGGGGACTTAAACCCAACACCTCACGGCACGAGCTGACGACAGCCATGCAGCACCTGTGTCAGCTCCTGATTTAACAGGTGGCTTCCATTTCTGGTCGCTACGTCTGACATGTCAAGCCTTGGT
OTU1055	0.125	0	0.25	0.1	0.075	0.05	0.15	0	0	0	0	0	0	0	0	Bacteria	Chloroflexi	Dehalococcoidia	Dehalococcoidales	NA	NA	NA	Dehalococcoidales_ASV1055	0.75	0.25	GGGCCCGCACAAGCAGCGGAGCGTGTGGTTTAATTCGATGCAACACGAAGAACCTCACCAAGGTTTGACATGACGGAAGTAGTAACCCGAAAGGGAAGCCAACTGTTAAGTCAGTAGCCGCCACAGGTGCTGCATGGCTGTCGTCAGCTCGTGCCGTGAGGTGTTGGGTTAAGTCCCCCAACGAGCGTAACCCTCGTTGCCAGTTATCTTCTCTGGCGAGACTGCCCCGCAAAACGGGGAGGAAGGTGGGGATGACGTCAAGTCAGCACGGCCTTTATACCTTGGGCTACACACACGCTACAATGGGTGGTACAGTAGGTTGCAATGGGGTGACTCGGAGCTAATCCACAAAACCATCCTCAGTCCAGATTGCAGGCTGAAACCCGCCTGCATGAAGTC…
OTU1060	0	0	0.425	0.05	0.025	0.4	0.4	0.15	0.025	0	0	0	0	0.2	0	Bacteria	Chloroflexi	Dehalococcoidia	Dehalococcoidales	NA	NA	NA	Dehalococcoidales_ASV1060	1.675	0.425	AAGGCCCGAGAACGTATTCACCGCAATTTGCTGACTTGCGGTTACTAGCAACTCCGACTTCATGCAGGCGGGTTTCAGCCTACAATCCGAACTGAGAACGGCTTTTAGGATTAGCTCCGAATCGCTCCATTGCAACCCATTGTACCGTCCATTGTAGCGTGTGTGTAGCCCAAGGCATAAGGGCCGTGCTGACTTGACGTCATCCCCACCTTCCTCCCCGTTTTGCGGGGCAGTCTCGCCAGAGAAAATAACTGGCAACAAGGGTTACGCTCGTTGGGGGACTTAACCCAACACCTCACGGCACGAGCTGACGACAGCCATGCAGCACCTGTGCAGGCTCCTGATTCAACAGGTGGCTCCCCTTTCGGTTTGCTACTTCCAGCATGTCAAGCCTTGGTAA
OTU1066	0	0	0	0	0	0.15	0	0	0	0	0	0	0	0	0	Bacteria	Chloroflexi	Dehalococcoidia	Dehalococcoidales	NA	NA	NA	Dehalococcoidales_ASV1066	0.15	0.15	AAGGCCCGAGAACGTATTCACCGTAATATGCTGACTTACGGTTACTAGCAACTCCGACTTCATGCAGGCGGGTTTCAGCCTGCAATCCGAACTGAGAACGGCTTTCAGGATTAGCTCCGAATCGCTCCCTTGCAACCCATTGTACCGTCCATTGTAGCGTGTGTGTAGCCCAAGGCATAAAGGCCGTGCTGACTTGACGTCATCCCCACCTTCCTCCCCGTTTTGCGGGGCAGTCTCGCCAGAGAAAACAACTGGCAATAAGGGTTACGCTCGTTGGGGGACTTAACCCAACACCTCACGGCACGAGCTGACGACAGCCATGCAGCACCTGTGCAGGCTACTGATTTAACAGTTGGCTCCCCTTTCGGTTCGCTACTTCCAGCATGTCAAGCCTTGGTAA
OTU1069	0.75	0	0	0	0	0	0	0	0	0	0	0	0	0	0	Bacteria	Chloroflexi	Dehalococcoidia	Dehalococcoidales	NA	NA	NA	Dehalococcoidales_ASV1069	0.75	0.75	GGGCCCGCACAAGCAGCGGAGCGTGTGGTTTAATTCGATGCAACACGAAGAACCTTACCAAGGCTTGACATGCTGGAAGTAGTGAACCGAAAGGGGAGCCACCTGTTAAGTCAGGAGCCTGCACAGGTGCTGCATGGCTGTCGTCAGCTCGTGCCGTGAGGTGTTGGGTTAAGTCCCCCAACGAGCGTAACCCCTGTTGCCAGTTATTTTCTCTGGCGAGACTGCCCCGCAAAACGGGGAGGAAGGTGGGGATGACGTCAAGTCAGCACGGCCTTTATGCCTTGGGCTACACACACGCTACAATGGACGGTACAATGGGTTGCAAGGGAGCGATTCGGAGCTAATCCTAAAAGCCGTTCTCAGTTCGGATTGCAGGCTGAAACCCGCCTGCATGAAGTC…
OTU1070	0	0	0	0.25	0	0	0.175	0	0	0	0	0	0	0	0	Bacteria	Chloroflexi	Dehalococcoidia	Dehalococcoidales	NA	NA	NA	Dehalococcoidales_ASV1070	0.425	0.25	AAGGCCCGAGAACGTATTCACCGCAATTTGCTGACTTGCGGTTACTAGCAACTCCGACTTCATGCAGGCGGGTTTCAGCCTACAATCCGAACTGAGAACAGCTTTTAGGATTAGCTCCGAATCGCTCCCTTGCTACCCATTGTACCGTCCATTGTAGCGTGTGTGTAGCCCAAGGCATAAAGGCCGTGCTGACTTGACGTCATCCCCACCTTCCTCCCCGTTTTGCGGGGCAGTCTCGCCAGAGAAAATAACTGGCAACAAGGGTTACGCTCGTTGGGGGACTTAACCCAACACCTCACGGCACGAGCTGACGACAGCCATGCAGCACCTGTGCAGGCTACTGACTTAACAGTTAGCTCCCCTTTCGGTTCGCTACTTCCAGCATGTCAAGCCTTGGTAA
OTU1072	0	0.1	0	0	0.15	0	0	0	0.025	0	0	0	0	0	0	Bacteria	Chloroflexi	Dehalococcoidia	Dehalococcoidales	NA	NA	NA	Dehalococcoidales_ASV1072	0.275	0.15	GGGCCCGCACAAGCAGCGGAGCGTGTGGTTTAATTCGATGCAACACGAAGAACCTTACCAAGGCTTGACATGCTGGAAGTAGCGAACCGAAAGGGGAGCCAACTGTTAAGTCAGTAGCCTGCACAGGTGCTGCATGGCTGTCGTCAGCTCGTGCCGTGAGGTGTTGGGTTAAGTCCCCCAACGAGCGTAACCCTCGTTGCCAGTTGTCTTCTCTGGCGAGACTGCCCCGCAAAACGGGGAGGAAGGTGGGGATGACGTCAAGTCAGCACGGCCCTTATGCCTTGGGCTACACACACGCTACAATGGACGGTACAATGGGTTGCAATGGAGCGATTCGGAGCTAATCCTGAAAGCCGTTCTCAGTTCGGATTGTAGGCTGAAACCCGCCTGCATGAAGTC…
OTU1075	0	0	0	0	0	0	0	0	0.025	0	0	0	0	0	0	Bacteria	Chloroflexi	Dehalococcoidia	Dehalococcoidales	NA	NA	NA	Dehalococcoidales_ASV1075	0.025	0.025	GGGCCCGCACAAGCAGCGGAGCGTGTGGTTTAATTCGATGCAACACGAAGAACCTTACCAAGGCTTGACATGCTGGAAGTAGCGAACCGAAAGGAGAGCCAACTGTTAAATCAGTAGCCTGCACAGGTGCTGCATGGCTGTCGTCAGCTCGTGCCGTGAGGTGTTGGGTTAAGTCCCCCAACGAGCGTAACCCTTGTTGCCAGTTGTTTTCTCTGGCGAGACTGCCTCGCAAAACGGGGAGGAAGGTGGGGATGACGTCAAGTCAGCACGGCCTTTATGCCTTGGGCTACACACACGCTACAATGGACGGTACAATGGGTAGCAATGGAGTGATTCGGAGCTAATCCTGAAAGCCGTTCTCAGTTCGGATCGCAGGCTGAAACCCGCCTGCGTGAAGTC…
OTU1089	0	0	0	0	0	0.5	0	0	0	0	0	0	0	0	0	Bacteria	Chloroflexi	Dehalococcoidia	Dehalococcoidales	NA	NA	NA	Dehalococcoidales_ASV1089	0.5	0.5	AAGGCCCGAGAACGTATTCACCGCAATTTGCTGACTTGCGGTTACTAGCAACTCCGACTTCATGCAGGCGGGTTTCAGCCTGCAATCCGAACTGAGAACGGCTTTTTGGATTAGCTCCGAATCGCTCCATCGCAACCTATTGTACCGTCCATTGTAGCGTGTGTGTAGCCCAAGGCATAAGGGCCGTGCTGACTTGACGTCATCCCCACCTTCCTCCCCGTTTTGCGGGGCAGTCTCGCCAGAGAAAATAACTGGCAATAAGGGTTACGCTCGTTGGGGGACTTAACCCAACACCTCACGGCACGAGCTGACGACAGCCATGCAGCACCTGTGGAGGCTACTGACTTAACAGTTGGCTCCCCTTTCGGTTCGCTACTTCCAGCATGTCAAGCCTTGGTAA
OTU1095	0	0	0	0	0	0	0	0	0	0	0	0	0	0	0.075	Bacteria	Chloroflexi	Dehalococcoidia	Dehalococcoidales	NA	NA	NA	Dehalococcoidales_ASV1095	0.075	0.075	AAGGCCCGAGAACGTATTCACCGCAGTATGCTGACCTGCGGTTACTAGCAACTCCGACTTCGTGCAGGCAGGTTTCAGCCTGCAATCCGTACTGAGGATGGCTTTGAGGATTAGCTCCGGATCGCTCCCTTGCAACCCACTGTACCACCCATTGTAGCGTGTGTGTAGCCCAAGGCATAAGGGCCATGCTGACTTGACGTCATCCCCACCTTCCTCCCCGTTTTCGGGGCGGTCTCGCCAGAGAGAATAACTGGCAATAAGGGTTGCGCTCGTTACAGGACTTAACCTAACGCCTCACGGCACGAGCTGACGACAGCCATGCAGCACCTGTGGCAGCTACTGATTTAACAGTTGGCGCCCCTTTCGGTTTGCTACTTCTGTCATGTCAAGCCTTGGTAAG
OTU1096	0.1	0	0	0	0	0	0	0	0	0	0	0	0	0	0	Bacteria	Chloroflexi	Dehalococcoidia	Dehalococcoidales	NA	NA	NA	Dehalococcoidales_ASV1096	0.1	0.1	GGGCCCGCACAAGCAGCGGAGCGTGTGGTTTAATTCGATGCAACACGAAGAACCTTACCAAGGCTTGACATGACAGAAGTAGCAAACCGAAAGGGGCGCCAACTGTTAAATCAGTAGCTGCCACAGGTGCTGCATGGCTGTCGTCAGCTCGTGCCGTGAGGCGTTAGGTTAAGTCCTGTAACGAGCGCAACCCTTGTTGCCAGTTATTCTCTCTGGCGAGACCGCCCCGAAAACGGGGAGGAAGGTGGGGATGACGTCAAGTCAGCATGGCCCTTATGCCTTGGGCTACACACACGCTACAATGGGTGGTACAATAGGTTGCAAAGGAGCGATCTAGAGCTAATCCTAAAAGCCATCCTCAGTACGGATTGCAGGCTGAAACCCGCCCGCATGAAGTCG…
OTU1101	0	0	0.125	0	0	0.4	0	0	0	0	0	0	0	0	0	Bacteria	Chloroflexi	Dehalococcoidia	Dehalococcoidales	NA	NA	NA	Dehalococcoidales_ASV1101	0.525	0.4	AAGGCCCGAGAACGTATTCACCGCGCCATGCTGATACGCGGTTACTAGCAACTCCAACTTCATGCAGGCGGGTTTCAGCCTGCAATCCGTACTGGGGATGGCTTTGGGGATTAGCTCCAGATCGCTCTATTGCAACCCACTGTACCATCCATTGTGGCGTGTGTGTAGCCCAAAGCATAAGGGCCGTGCTGACTTGACGTCATCCCCACCTTCCTCCCCGTTTTGCGGGGCAGTCTCGCCAGAGAAAACAACTGGCAATAAGGGTTGCGCTCGTTGCGGGACTTAACCCAACACCTCACGGCACGAGCTGACGACAGCCATGCAGCACCTGTGGCGGCTACTGATTTAACAGTTCGTCCCCCTTTCGGGTTCCTACTTCCGTCATATCAAGCTTTGGTGA
OTU1105	0	0	0	0	0	0.55	0	0	0	0	0	0	0	0	0	Bacteria	Chloroflexi	Dehalococcoidia	NA	NA	NA	NA	Dehalococcoidia_ASV1105	0.55	0.55	AAGGCCCGAGAACGTATTCACCGCACCATGCTGATATGCGGTTACTAGCAACTCCAGCTTCGTGCAGGCGAGTTTCAGCCTGCAATCCGTACTAAGGATGGCTTTGGGGATTAGCTCCGGATCGCTCCATTGCAACCCATTGTACCATCCATTGTGGCGTGTGTGTAGCCCAAAGCATAAGGGCCGTGCTGACTTGACGTCATCCCCACCTTCCTCCCCGTTTTGCGGGGCAGTCTCGCCAGAGAAAACAACTGGCAATGGGGGTTGCGCTCGTTGCGGGACTTAACCCAACACCTCACGGCACGAGCTGACGACAGCCATGCAGCACCTGTGGCGGTTACTGATTTTAACAGTTCGTCTCCCTTTCGGGTTCCTACTTCCGTCATGTCAAGCTTTGGTG
OTU1111	0	0	0	0	0	0	0	0	0	0	0	0	0	0	0.05	Bacteria	Chloroflexi	Dehalococcoidia	FW22	NA	NA	NA	FW22_ASV1111	0.05	0.05	AAGGCCCGAGAACGTATTCAACGCGCCATGCTGATACGCGTTTACTAGCAACTCCGGCTTCATGCAGGCGAGTTTCAGCCTGCAATCTGAACTGGGGATGGTTTTGGGGATTAGCTCAGGATCGCTCCTTTGCCGCCCACTGTACCACCCATTGTAGCGTGTGTGTCGCCCAGGGCGTAAGGGCCATGCTGACTTGACGTCATCCCTACCTTCCTCCTCGTTTTCGAGGCAGTCTCGCTAGAGAAAACAACTAGCAACAAGGGTTGCGCTCGTTGCAGGACTTAACCTAACACCTCACGGCACGAGCTGACGACAGCCATGCAGCACCTGTGTAGGTTCCTGACTTAACAGGTCGTCGCCCTTTCGGGTCTCTACTTCCAACATGTCAAGCCCTGGTAAG
OTU1116	0	0	0.025	0.1	0	0.175	0.1	0.075	0.075	0	0	0	0	0	0	Bacteria	Chloroflexi	Dehalococcoidia	FW22	NA	NA	NA	FW22_ASV1116	0.55	0.175	GGGCCCGCACAAGCAGCGGAGCGTGTGGTTTAATTCGATGCAACACGAAGAACCTTACCAGGGCTTGACATGTTGGAAGTAGAAACCCGAAAGGGAGACGACCTGTTAAGTCAGGAGCCTACACAGGTGCTGCATGGCTGTCGTCAGCTCGTGCCGTGAGGTGTTAGGTTAAGTCCTGCAACGAGCGCAACCCTTGTTGCTAGTTGTTTTCTCTAGCGAGACTGCCTCGAAAACGAGGAGGAAGGTAGGGATGACGTCAAGTCAGCATGGCCCTTACGCCCTGGGCGACACACACGCTACAATGGGTGGTACAGTGGGTAGCAAAGGAGTGATTCGGAGCTAATCCCCAAAACCATCCCCAGTTCAGATTGCAGGCTGAAACTCGCCTGCATGAAGCCG…
OTU1118	0	0	0	0	0	0	0	0	0	0	0	0	0	0	0.075	Bacteria	Chloroflexi	Dehalococcoidia	NA	NA	NA	NA	Dehalococcoidia_ASV1118	0.075	0.075	AAGGCCCGAGAACGTATTCACCGCACCATGCTGATATGCGGTTACTAGCAACTCCGACTTCATGCAGGCGAGTTTCAGCCTGCAATCTGAACTGAGGATGGCTTTTAGGATTAGCTCCGGATCACTCCATTGCAACCTACTGTACCACCCATTGTAGCGTGTGTGTGGCCCAGAACATAAAGGCCATGCTGACTTGACGTCATCCCCACCTTCCTCCCCGTTTTGCGGGGCAGTCTCGCCAGAGAAAATAACTGGCAACGAGGGTTGCGCTCGTTACGGGACTTAACCCAACGCCTCACGGCACGAGCTGACGACAGCCATGCAGCACCTGTGCTGGCTCCTGACTTAACAGGTCGTCCCTCTTTCAAGTTCCTACTTCCAGCATGTCAAGTCCTGGTAA
OTU1119	0	0	0	0	0	0	0.025	0	0	0	0	0	0	0	0	Bacteria	Chloroflexi	Dehalococcoidia	FW22	NA	NA	NA	FW22_ASV1119	0.025	0.025	AAGGCCCGAGAACGTATTCACCGCACCATGCTGATATGCGGTTACTAGCAACTCCGACTTCATGCAGGCGAGTTTCAGCCTGCAATCTGAACTGAGGATGGCTTTTAGGATTAGCTCCGGATCGCTCCATTGCAACCTACTGTACCATCCATTGTAGCGTGTGTGTGGCCCAAGACATAAAGGCCATGCTGACTTGACGTCATCCCCACCTTCCTCCCCGTTTTGCGGGGCAGTCTCGCCAGAGAAAATAACTGGCAACGAGGGTTGCGCTCGTTACGGGACTTAACCCAACGCCTCACGGCACGAGCTGACGACAGCCATGCAGCACCTGTGCTAGCTCCTGACTTAACAGGTCGTCTCCCTTTCAGGTTCCTACTTCCAGCATGTCAAGCTTTGGTAA
OTU1121	0	0	0.1	0	0	0	0	0	0	0	0	0	0	0	0	Bacteria	Chloroflexi	Dehalococcoidia	FW22	NA	NA	NA	FW22_ASV1121	0.1	0.1	AAGGCCCGAGAACGTATTCACCGTAACATGCTGATTTACGGTTACTAGCAACTCCGGCTTCATGCAGGCGGGTTTCAGCCTGCAATCCGAACTGAGGATGGTTTTTAGGATTAGCTCCAGGTCGCCCCTTTGCTGCCCACTGTACCATCCATTGTAGCGTGTGTGTGGCCCAAGGCATAAAGGCCATGCTGACTTGACGTCATCCCCACCTTCCTCCCCGTTTTGCGGGGCAGTCTCGCCAGAGAGATTAACTGGCAACGAGGGTTGCGCTCGTTGCGGGACTTAACCCAACACCTCACGGCACGAGCTGACGACAGCCATGCAGCACCTGTGCTGGCTCCTGACTTAACAGGTCGTCCTCCTTACGGGTTCCTACTTCCAGCATGTCAAGCCTAGGTAA
OTU1123	0	0	0	0	0	0	0.025	0	0	0	0	0	0	0	0	Bacteria	Chloroflexi	Dehalococcoidia	NA	NA	NA	NA	Dehalococcoidia_ASV1123	0.025	0.025	AAGGCCCGAGAACGTATTCACCGCAGTATGCTGACCTGCGGTTACTAGCAACTCCGGCTTCATGCAGGCAGGTTTCAGCCTGCAATCTGAACTGAGGATGGTTTTGGGGATTAGCTCCAGATCGCTCTGTTGCTGCCCACTGTACCACCCATTGTAGCGTGTGTGTAGCCCAGGACATAAGGGCCGTGCTGACTTGACGTCATCCCCACCTTCCTCCCCGTTTTGCGGGGCAGTCTCGCCAGAGAAAATAACTGGCAACGAGGGTTGCGCTCGTTGCGGAACTTAACCCAACACCTCACGGCACGAGCTGACGACAGCCATGCAGCACCTGTGCTGGCTCCTGACTCAACAGGTCGTCCCCCTTTCGAGATCCTACTTCCAGCATGTCAAGCCCTGGTAA
OTU1124	0	0	0.075	0	0	0	0	0	0	0	0	0	0	0	0	Bacteria	Chloroflexi	Dehalococcoidia	NA	NA	NA	NA	Dehalococcoidia_ASV1124	0.075	0.075	AAGGCCCGAGAACGTATTCACCGCGCCATGCTGATACGCGGTTACTAGCAACTCCGGCTTCATGCAGGCAGGTTTCAGCCTGCAATCTGAACTGAGGATGGTTTTTGGGATTGGCTCCGGATCGCTCCATAGCTACCCGCTGTACCACCCATTGTAGCGTGTGTGTAGCCCAAGGCATAAAGGCCGTGCTGACTTGACGTCATCCCCACCTTCCTCCCCGTTTTGCGGGGCAGTATCGCCAGAGAAGATAACTGGCAACGAGGGTTGCGCTCGTTGTGGGACTTAACCCAACACCTCACGGCACGAGCTGACGACAGCCATGCAGCACCTGTGCAGGCTCCTGACTTGACAGGTCGTCCACCTTTCGGTTTCCTACTTCCAGCATGTCAAGCCTTGGTAA
OTU1125	0	0	0	0	0	0.025	0	0	0	0	0	0	0	0	0	Bacteria	Chloroflexi	Dehalococcoidia	NA	NA	NA	NA	Dehalococcoidia_ASV1125	0.025	0.025	AAGGCCCGAGAACGTATTCACCGCACCATGCTGATATGCGGTTACTAGCAACTCCGGCTTCATGCAGGCAGGTTTCAGCCTGCAATCTGAACTGAGGATGGTTTTTGGGATTGGCTCCGGATCGCTCCATTGCTGCCCGTTGTACCACCCATTGTAGCGTGTGTGTAGCCCAAGGCATAAGGGCCGTGCTGACTTGACGTCATCCCCACCTTCCTCCCCGTTTTGCGGGGCAGTCTCGCCAGAGAAAATAACTGGCAACGAGGGTTGCGCTCGTTGTGGGACTTAACCCAACACCTCACGGCACGAGCTGACGACAGCCATGCAGCACCTGTGCTGGCTCCTGACTCAACAGGTCGTCCACCTTTCAGCTTCCTACTTCCAGTATGTCAAGCCTTGGTAA
OTU1126	0	0	0.025	0	0	0	0	0	0	0	0	0	0	0	0	Bacteria	Chloroflexi	Dehalococcoidia	NA	NA	NA	NA	Dehalococcoidia_ASV1126	0.025	0.025	AAGGCCCGAGAACGTATTCAACGCGCCGTGCTGATACGCGTTTACTAGCAACTCCGGCTTCATGCAGGCGGGTTTCAGCCTGCAATCCGAACTGAGGATGGTTTTTAGGATTAGCTTCAGATCGCTCTGTTGCTGCCTTCTGTACCACCCATTGTAGCGTGTGTGTAGCCCAAGGCGTAAGGGCCGTGCTGACTTGACGTCATCCCCACCTTCCTCCCCTTTTTGCGGGGCGGTCTCGCCAGAGAATTTAACTGGCAGCGAGGGTTGCGCTCGTTGCGGGACTTAACCCAACACCTCACGGCACGAGCTGACGACAGCCATGCAGCACCTGTGCTGGCTCCTGACTCAACAGGTCGTCCCCCTTTCAGGTTCCTACTTCCAGCATGTCAAGCCTTGGTAA
OTU1130	0	0	0	0	0	0	0.025	0	0	0	0	0	0	0	0	Bacteria	Chloroflexi	Dehalococcoidia	t0.6.f	NA	NA	NA	t0.6.f_ASV1130	0.025	0.025	AAGGCCCGAGAACGTATTCACCGCGGTGAGCTGACCCGCGGTTACTAGCAACTCCAGCTTCATGCAGGCGAGTTGCAGCCTGCAATCCGAACTGAGGACAGTTTTTAGGGATTAGCTTCAGATTGCTCCTAAGCACCCCGCTGTACTATCCATTGTAGCGTGTGTGTAGCCCAAGGCATAAAGGCCGTGCTGACTTGACGTCATCCCCGCCTTCCTCCCCGTTTTGCGGGGCAGTCTTGCCAGAAAAATACAACTGGCAACGAGGGTTGCGCTCGTTGCGAGACTTAACCCAACACCTCACGGCACGAGCTGACGACAGCCATGCAGCACCTGTGCTGGCTCCTGACTTAACAGGTCGTCCACCTTTCGGTCTTCTACTTCCAGCATGTCAAGCCTTGGT
OTU1137	0	0	0	0	0	0	0.05	0	0	0	0	0	0	0	0	Bacteria	Chloroflexi	Dehalococcoidia	GIF9	NA	NA	NA	GIF9_ASV1137	0.05	0.05	AAGGCCCGAGAACGTATTCACCGCGGTGTGCTGACCCGCGGTTACTAGCAACTCCGACTTCATGTAGGCGGTTGCAGCCTACAATCTGAACTGAGGATGATTTTAGGGATTAGCTCCGGATCGCTTCTTGGCAACCCGCTGTATCACCCATTGTAGCGTGTGTGTCGCCCAAGATGTAAGGGCCGTGCTGACTTGACGTCATCCCCACCTTCCTCCACGTTATACGGGCAGTATCGCTAGAGAAATTAACTAGCGACGAGGGTTGCGCTCGTTGCAGGACTTAACCTAACACCTCACGGCACGAGCTGACGACAGCCATGCAGCACCTGTGCTAGCTCCTGACTGGATACAGGTCGTCCCTCTTTCAAGTTTCTACTTCTAGCATGTCAAATCTTGGTAA
OTU1140	0	0	0	0	0	0	0.125	0	0	0	0	0	0	0	0	Bacteria	Chloroflexi	Dehalococcoidia	GIF9	NA	NA	NA	GIF9_ASV1140	0.125	0.125	AAGGCCCGAGAACGTATTCACCGCGGTGTGCTGACCCGCGGTTACTAGCAACTCCGCCTTCATGTAGGCAGTTTCAGCCTACAATCTGAACTGAGGATGATTTTAGGGATTAGCTCCGGATCGCTCCTTGGCAACCCGCTGTATCATCCATTGTAGCGTGTGTGTCGCCCAAGGTGTAAGGGCCATGCTGACTTGACGTCATCCCCACCTTCCTCCACGTTATACGGGCAGTCTCGCTAGAAAATTTAACTAGCGACGAGGGTTGCGCTCGTTGCAGGACTTAACCTAACACCTCACGGCACGAGCTGACGACAGCCATGCAGCACCTGTGCTAGCTCCTGATTGGATACAGGTGGTCCCTCTTTCGAGTTTCTACTTCTAGCATGTCAAACCTTGGTAA
OTU1143	0	0	0	0	0	0	0.175	0	0	0	0	0	0	0	0	Bacteria	Chloroflexi	Dehalococcoidia	GIF9	NA	NA	NA	GIF9_ASV1143	0.175	0.175	AAGGCCCGAGAACGTATTCACCGCGGTGTGCTGACCCGCGGTTACTAGCAACTCCTCCTTCATGCAGGCAGTTTCAGCCTGCAATCTGAACTGAGGATGGTTTTCAGGGATTAGCTCCGGATTGCTCCTTGGCAACCCGCTGTACCACCCATTGTAGCGTGTGTGTCGCCCAGGGTGTAAGGGCCATGCTGACTTGACGTCATCCCCACCTTCCTCCACGTTATACGGGCAGTCTCGCTAGAGAAATTAACTAGCGACGAGGGTTGCGCTCGTTGCAGGACTTAACCTAACACCTCACGGCACGAGCTGACGACAGCCATGCAGCACCTGTGCTAGCTCCTGACTGGATACAGGTCGTCCCTCTTTCGAGTTCCTACTTCTAACATGTCAAACCCTGGTA
OTU1144	0	0	0	0.05	0	0	0	0	0	0	0	0	0	0	0	Bacteria	Chloroflexi	Dehalococcoidia	GIF9	NA	NA	NA	GIF9_ASV1144	0.05	0.05	AAGGCCCGAGAACGTATTCACCGCGGTGTGCTGACCCGCGGTTACTAGCAACTCCTACTTCATGCAGGCAGTTTCAGCCTACAATCTGAACTGAGGATGATTTTGGGGATTAGCTCCGGATTGCTCCTTGGCAGCCCTCTGTATCATCCATTGTAGCGTGTGTGTCGCCCAAGGCGTAAGGGCCATGCTGACTTGACGTCATCCCCACCTTCCTCCACGTTATACGGGCAGTCTCGCTAGAGAAATTAACTAGCGACGAGGGTTGCGCTCGTTGCAGGACTTAACCTAACACCTCACGGCACGAGCTGACGACAGCCATGCAGCACCTGTGCAAGCTCCTGACTGGATACAGGTCGTCCCTCTTTCGAGTTTCTACTTCTAGCATGTCAAACCTTGGTAA
OTU1146	0	0	0.05	0	0	0	0.05	0	0	0	0	0	0	0	0	Bacteria	Chloroflexi	Dehalococcoidia	GIF9	NA	NA	NA	GIF9_ASV1146	0.1	0.05	AAGGCCCGAGAACGTATTCACTGCAGTGTGCTGACCTGCAGTTACTAGCAACTCCTCCTTCATGTAGGCAGTTTCAGCCTACAATCTGAACTGAGGATGCTTTTAAGGATTAGCTCCAGATCGCTCTTTGGCAACCTGCTGTAGCATCCATTGTAGCGTGTGTGTAGCCCAAGGCATAAAGGCCATGCTGACTTGACGTCATCCCCACCTTCCTCCACTTATAAGGGCAGTATCGCTAGAGAAAATTTAACTAGCAATGAGGGTTGCGCTCGTTGCAGGACTTAACCTAACACCTCACGGCACGAGCTGACGACAGCCATGCAGCACCTGTTCTAGCTTCTGACTGGATACAGATCGTCACTCTTTCAAGATTCTACTTCTAGTATGTCAAGCCTTGGTA
OTU1149	0	0	0.05	0	0	0	0	0	0	0	0	0	0	0	0	Bacteria	Chloroflexi	Dehalococcoidia	GIF9	NA	NA	NA	GIF9_ASV1149	0.05	0.05	AAGGCCCGAGAACGTATTCACCGCAGTGTGCTGACCTGCGGTTACTAGCAACTCCTCCTTCATGTAGGCAGTTTCAGCCTACAATCTGAACTGAGGATGATTTTAGGGATTAGCTCTAGATCACTCTTTAGCGACCCTCTGTATCATCCATTGTAGCGTGTGTGTAGCCCAAGGCATAAAGGCCATGCTGACTTGACGTCATCCTCACCTTCCTCCACATTAAAGGGCAGTCTCGCTAGAGAAAATTTAACTAGCGACAAGGGTTGCGCTCGTTGCAGGACTTAACCTAACACCTCACGGCACGAGCTGACGACAGCCATGCAGCACCTGTGCTAACTCCTGATTGGATACAGGTCGTCCCTCTTTCAAGTTCCTACTTCTAGCATGTCAAGCCTTGGTA
OTU1154	0	0	0	0	0	0.125	0.175	0	0	0	0	0	0	0	0	Bacteria	Chloroflexi	Dehalococcoidia	GIF9	NA	NA	NA	GIF9_ASV1154	0.3	0.175	AAGGCCCGAGAACGTATTCACTGCAGTGTGCTGACCTGCGGTTACTAGCAACTCCTCCTTCATGTAGGCAGTTTCAGCCTACAATCTGAACTGAGGATGATTTTAGGGATTAGCTCCAGATCGCTCTTTCGCGACCCTCTGTATCACCCATTGTAGCGTGTGTGTAGCCCAAGGCATAAAGGCCATGCTGACTTGACGTCATCCTCACCTTCCTCCACATTAAAGGGCAGTCTCGCTAGAGAAAATTTAACTAGCGACAAGGGTTGCGCTCGTTGCAGGACTTAACCTAACACCTCACGGCACGAGCTGACGACAGCCATGCAGCACCTGTGCTAGCTCCTGATTGGATACAGGTCGTCCCTCTTTCAAGTTTCTACTTCTAGCATGTCAAGCCTTGGTA
OTU1156	0	0	0	0	0	0	0.1	0	0	0	0	0	0	0	0	Bacteria	Chloroflexi	Dehalococcoidia	GIF9	NA	NA	NA	GIF9_ASV1156	0.1	0.1	AAGGCCCGAGAACGTATTCACCGCAGTGTGCTGACCTGCGGTTACTAGCAACTCCGCCTTCATGCAGGCAGTTTCAGCCTGCAATCTGAACTGAGGATGATTTTTTGGATTAGCTCTAGATCGCTCCTTAGCAACCTGTTGTATCACCCATTGTAGCGTGTGTGTAGCCCAAGGCATAAAGGCCATGCTGACTTGACGTCATCCTCACCTTCCTCCACATTAAAGGGCAGTCTCGCTAGAGAAAATTTAACTAGCGACAAGGGTTGCGCTCGTTGCAGGACTTAACCTAACACCTCACGGCACGAGCTGACGACAGCCATGCAGCACCTGTTCAAGCTCCGGATTGGATACCGGTCGTCGCCCTTTCAGGTCTCTACATCTTGTATGTCAAGCCTTGGTA
OTU1158	0	0	0	0.1	0	0	0	0	0	0	0	0	0	0	0	Bacteria	Chloroflexi	Dehalococcoidia	GIF9	NA	NA	NA	GIF9_ASV1158	0.1	0.1	AAGGCCCGAGAACGTATTCACCGCAGTGTGCTGACCTGCGGTTACTAGCAACTCCGCCTTCATGCAGGCAGTTTCAGCCTACAATCTGAACTGAGGATGATTTTAGGGATTAGCTCTAAATCGCTTCTTTGCAACCTGTTGTATCACCCATTGTAGCGTGTGTGTAGCCCAAGGCATAAAGGCCATGCTGACTTGACGTCATCCTCACCTTCCTCCACATTAAAGGGCAGTCTCGCTAGAGAAAATTTAACTAGCGACAAGGGTTGCGCTCGTTGCAGGACTTAACCTAACACCTCACGGCACGAGCTGACGACAGCCATGCAGCACCTGTTCAAGCTCCTGATTGGATACAGGTCGTCGCCCTTTCAGGTTTCTACATCTTGTATGTCAAGCCTTGGTA
OTU1160	0	0	0	0	0	0	0.05	0	0	0	0	0	0	0	0	Bacteria	Chloroflexi	Dehalococcoidia	GIF9	NA	NA	NA	GIF9_ASV1160	0.05	0.05	AAGGCCCGAGAACGTATTCACCGCGGTGTGCTGACCCGCGGTTACTAGCAACTCCGCCTTCATGTAGGCAGTTTCAGCCTACAATCTGAACTGAGGATGATTTTTAGGGATTAGCTCCGGATTGCTCCTTAGCAACCCGCTGTATCACCCATTGTAGCGTGTGTGTAGCCCAAGGTATAAAGGCCATGCTGACTTGACGTCATCCCCACCTTCCTCCACATTAAAAGGGCAGTCTCGCTAGAGAATAATTAACTAGCGACGAGGGTTGCGCTCGTTGCAGGACTTAACCTAACACCTCACGGCACGAGCTGACGACAGCCATGCAGCACCTGTGCTAGCTCCTGACTGGATACAGGTGGTCTCTCTTTCAAGTTTCTACTTCTAGCATGTCAAGCCTTGG
OTU1162	0	0	0	0	0	0	0.15	0	0	0	0	0	0	0	0.05	Bacteria	Chloroflexi	Dehalococcoidia	GIF9	NA	NA	NA	GIF9_ASV1162	0.2	0.15	AAGGCCCGAGAACGTATTCACCGCGGTGTGCTGACCCGCGGTTACTAGCAACTCCGCCTTCATGCAGGCAGTTTCAGCCTACAATCTGAACTGAGGATGATTTTAGGGATTAGCTCCAGATCGCTCTTTGGCAACCCGCTGTATCACCCATTGTAGCGTGTGTGTAGCCCAAGGTATAAAGGCCATGCTGACTTGACGTCATCCCCACCTTCCTCCGCTTAAAGGGCAGTCTCGCTAGAGAATATTTAACTAGCGACGAGGGTTGCGCTCGTTGCAGGACTTAACCTAACACCTCACGGCACGAGCTGACGACAGCCATGCAGCACCTGTGCAAGCTCCTGATTGGATACAGGTCGTCTCTCTTTCAAGTTCCTACTTCAAGCATGTCAAACCTTGGTAA
OTU1169	0	0	0	0	0	0	0.075	0	0	0	0	0	0	0	0	Bacteria	Chloroflexi	Dehalococcoidia	GIF9	NA	NA	NA	GIF9_ASV1169	0.075	0.075	AAGGCCCGAGAACGTATTCACTGCAGTGTGCTGACCTGCAGTTACTAGCAACTCCGACTTCATGCACGCAATTTCAGCCTGCAATCCGAACTGAGGGTGATTTTTAGGATTAGCTCCAGATCGCTCTTTTGCAGCCCATTGTATCACCCATTGTAGCGTGTGTGTGGCCCAAGGCATAAAGGCCATGCTGACTTGACGTCATCCTCCCCTTCCTCCGCGTTTTACGGGCAGTCTCGCTAGAGAAAATAACTAGCGACGAGGGTTGCGCTCGTTGCAGGACTTAACCTAACACCTCACGGCACGAGCTGACGACAGCCATGCAGCACCTGTGTTGGCTCCTGACTGGATACAGGTCGTCCCTCTTTCGAGTTCCTACTTCCGACATGTCAAGCCTTGGTAA
OTU1172	0	0	0.25	0	0	0.15	0.225	0	0.05	0	0	0	0	0	0	Bacteria	Chloroflexi	Dehalococcoidia	GIF9	NA	NA	NA	GIF9_ASV1172	0.675	0.25	AAGGCCCGAGAACGTATTCACCGCAGTGTGCTGACCTGCGGTTACTAGCAACTCCGACTTCATGCACGCAGTTTCAGCCTGCAATCCGAACTGAGGGTGATTTTCTCGGATTAGCTCCAGATCGCTCTTTGGCAACCGTTTGTATCACCCATTGTAGCGTGTGTGTAGCCCAAGGCATAAGGGCCATGCTGACTTGACGTCATCCTCTCCTTCCTCCACGTTTTACGGGCAGTCTCGCTAGAGAAAGTAACTAGCGACGAGGGTTGCGCTCGTTGCAGGACTTAACCTAACACCTCACGGCACGAGCTGACGACAGCCATGCAGCACCTGTGTTGGTGCCTGATTGGATACAGGTCGTCCCTCTTTCGAGTTCCTACTTCCGACATGTCAAGCCTTGGTA
OTU1175	0.05	0	0	0	0	0	0	0	0	0	0	0	0	0	0	Bacteria	Chloroflexi	Dehalococcoidia	GIF9	NA	NA	NA	GIF9_ASV1175	0.05	0.05	GGGCCCGCACAAGCAGCGGAGCGTGTGGTTTAATTCGATGCAACGCGAAGAACCTTACCAAGGCTTGACATGTCGGAAGTAAGAACTCGAAAGAGGGATGACCTGTATCCAATCAGGAGCCAACACAGGTGCTGCATGGCTGTCGTCAGCTCGTGCCGTGAGGTGTTAGGTTAAGTCCTGCAACGAGCGCAACCCTCGTCGCTAGTTACTTTCTCTAGCGAGACTGCCCGTAAAACGTGGAGGAAGGGGAGGATGACGTCAAGTCAGCATGGCCTTTATGCCTTGGGCTACACACACGCTACAATGGGTGATACAGTGGGCTGCGAAAGAGCGATCTGGAGCTAATCCTAAAAATCACCCTCAGTTCGGATTGCAGGCTGAAACTGCGTGCATGAAGTC…
OTU1176	0	0	0	0	0	0	0.1	0	0	0	0	0	0	0	0	Bacteria	Chloroflexi	Dehalococcoidia	GIF9	NA	NA	NA	GIF9_ASV1176	0.1	0.1	AAGGCCCGAGAACGTATTCACCGCAGTGTGCTGACCTGCGGTTACTAGCAACTCCAACTTCATGCAGGCAGTTTCAGCCTGCAATCCGAACTGAGGATGATTTTAGGGATTAGCTCCAGATCGCTCTCTCGCAACCCGTTGTATCACCCATTGTAGCGTGTGTGTAGCCCAAGGCGTAAGGGCCATGCTGACTTGACGTCATCCCCACCTTCCTCCTCGTTTTACGGGCAGTATCGCTAGAAAAATTTAACTAGCGACGAGGGTTGCGCTCGTTGCAGGACTTAACCTAACACCTCACGGCACGAGCTGACGACAGCCATGCAGCACCTGTGCCAGTTCCTGACTGGATACAGGTGGTCTCTCTTTCGAGTTCCTACTTCTGGCATGTCAAGCCTTGGTA
OTU1179	0	0	0.05	0	0	0	0	0	0	0	0	0	0	0	0	Bacteria	Chloroflexi	Dehalococcoidia	GIF9	NA	NA	NA	GIF9_ASV1179	0.05	0.05	AAGGCCCGAGAACGTATTCACTGCAGTGTGCTGACCTGCAGTTACTAGCAACTCCAACTTCATGCAGGCAGTTTCAGCCTACAATCCGAACTGAGGATGATTTTGGGGATTAGCTCCAGATTGCTCTTTCGCAACCCGTTGTATCACCCATTGTAGCGTGTGTGTAGCCCAAGGCGTAAGGGCCATGCTGACTTGACGTCATCCTCACCTTCCTCCTCGTTTTGCGGGCAGTCTCGCTAGAGAAATTAACTAGCAATGAGGGTTGCGCTCGTTGCAGGACTTAACCTAACACCTCACGGCACGAGCTGACGACAGTCATGCAGCACCTGTGCCAGTTCCTGGCTGGATACAGGTGGTCCCTCTTTCGAGTTCCTACTTCTGGCATGTCAAGCCTTGGTAA
OTU1180	0	0	0	0	0	0	0.05	0	0	0	0	0	0	0	0	Bacteria	Chloroflexi	Dehalococcoidia	GIF9	NA	NA	NA	GIF9_ASV1180	0.05	0.05	AAGGCCCGAGAACGTATTCACCGCAGTGTGCTGACCTGCGGTTACTAGCAACTCCAACTTCATGCAGGCAGTTTCAGCCTACAATCCGAACTGAGGATGATTTTTTGGATTGGCTCCAGATCACTCTATCGCAACCTGTTGTATCACCCATTGTAGCGTGTGTGTAGCCCAGGATGTAAGGGCCATGCTGACTTGACGTCATCCCCACCTTCCTCCGCGTTATACGGGCAGTCTCGCTAGAGAAATTAACTAGCGACGAGGGTTGCGCTCGTTGCAGGACTTAACCTAACACCTCACGGCACGAGCTGACGACAGCCATGCAGCACCTGTGCAAGTTCCTGATTGGATACAGGTCATCCCTCTTTCGAGTTTTTACTTCAAGCATGTCAAACCCTGGTAA
OTU1182	0	0	0	0	0	0.1	0.1	0	0	0	0	0	0	0	0	Bacteria	Chloroflexi	Dehalococcoidia	GIF9	NA	NA	NA	GIF9_ASV1182	0.2	0.1	ACGGGCGGTGTGTACAAGGCCCGAGAACGTATTCAACGCAGTGTGCTGACCTGCGTTTACTAGCAACTCCAACTTCATGCAGGCAGTTGCAGCCTGCAATCCGAACTGAGGATGATTTTTTGGATTGGCTCCAGATCGCTCTATTGCAACCTGTTGTATCACCCATTGTAGCGTGTGTGTAGCCCAGGATGTAAGGGCCATGCTGACTTGACGTCATCCCCACCTTCCTCCACGTTATACGGGCAGTATCGCTAGAGAAATTAACTAGCGACGAGGGTTGCGCTCGTTGCAGGACTTAACCTAACACCTCACGGCACGAGCTGACGACAGCCATGCAGCACCTGTGCAAATTCCTGATTGGATACAGGTCGTCCCTCTTTCGAGTTTCTACTTTAAGCAT
OTU1185	0	0	0	0	0	0	0.325	0	0	0	0	0	0	0	0	Bacteria	Chloroflexi	Dehalococcoidia	GIF9	NA	NA	NA	GIF9_ASV1185	0.325	0.325	AAGGCCCGAGAACGTATTCAACGCAGTGTGCTGACCTGCGTTTACTAGCAACTCCAACTTCATGCAGGCAGTTTCAGCCTGCAATCCGAACTGAGGATGATTTTTTGGATTGGCTCCAGATCGCTCTATTGCAACCTATTGTATCACCCATTGTAGCGTGTGTGTAGCCCAGGATGTAAGGGCCATGCTGACTTGACGTCATCCCCACCTTCCTCCGCGTTATACGGGCAGTCTCGCTAGAGAAATTAACTAGCGACGAGGGTTGCGCTCGTTGCAGGACTTAACCTAACACCTCACGGCACGAGCTGACGACAGCCATGCAGCACCTGTGCAAGTTCCTGACTGGATACAGGTCGTCCCTCTTTCGAGTTTCTACTTCAAGCATGTCAAACCCTGGTAA
OTU1187	0	0	0	0	0	0	0.025	0	0	0	0	0	0	0	0	Bacteria	Chloroflexi	Dehalococcoidia	GIF9	NA	NA	NA	GIF9_ASV1187	0.025	0.025	AAGACCCGAGAACGTATTCAACGCAGTGTGCTGACCTGCGTTTACTAGCAACTCCAACTTCATGCAGGCAGTTTCAGCCTACAATCCGAACTGAGGATGGTTTTTTGGATTGGCTTCAGATCGCTCTTTCGCAACCTATTGTATCACCCATTGTAGCGTGTGTGTAGCCCAGGATGTAAGGGCCATGCTGACTTGACGTCATCCCCACCTTCCTCCGCGTTATACGGGCAGTCTCGCTAGAGAAATTAACTAGCGACGAGGGTTGCGCTCGTTGCAGGACTTAACCTAACACCTCACGGCACGAGCTGACGACAGCCATGCAGCACCTGTGTAAGCTCCGGACTGGATACCGGTCGTCCCTCTTTCGAGTTTCTACTTCATACATGTCAAACCCTGGTAA
OTU1189	0	0	0	0	0	0	0.1	0	0	0	0	0	0	0	0	Bacteria	Chloroflexi	Dehalococcoidia	GIF9	NA	NA	NA	GIF9_ASV1189	0.1	0.1	AAGGCCCGAGAACGTATTCACCGCAGTGTGCTGACCTGCGGTTACTAGCAACTCCAACTTCATGCAGGCAGTTTCAGCCTGCAATCCGAACTGAGGATGATTTTCAGGATTAGCTCCAGATCGCTCTATTGCAACCTGCTGTATCACCCATTGTAGCGTGTGTGTAGCCCAGGATGTAAGGGCCATGCTGACTTGACGTCATCCCCACCTTCCTCCGCGTTATACGGGCAGTATCGCTAGAGAAATTAACTAGCGACGAGGGTTGCGCTCGTTGCAGGACTTAACCTAACACCTCACGGCACGAGCTGACGACAGCCATGCAGCACCTGTGCAAGTTCCTGATTGGATACAGGTCGTCCCTCTTCCGAGTTTCTACTTCAAGCATGTCAAACCCTGGTAA
OTU1191	0	0	0	0.1	0	0	0	0	0	0	0	0	0	0	0	Bacteria	Chloroflexi	Dehalococcoidia	GIF9	NA	NA	NA	GIF9_ASV1191	0.1	0.1	AAGGCCCGAGAACGTATTCACCGCAGTGTGCTGACCTGCGGTTACTAGCAACTCCAACTTCATGCAGGCAGTTTCAGCCTACAATCCGAACTGAGGATGATTTTCAGGATTTGCTCCAGATTGCTCTATTGCTTCCCGTTGTATCACCCATTGTAGCGTGTGTGTAGCCCAGGATGTAAGGGCCATGCTGACTTGACGTCATCCCCACCTTCCTCCGCGTTGTACGGGCAGTATCGTTAGAGAAATTAACTAACGACGAGGGTTGCGCTCGTTGCAGGACTTAACCTAACACCTCACGGCACGAGCTGACGACAGCCATGCAGCACCTGTGCAAGCTCCTGACTGGATACAGGTCGTCCCTCTTTCGAGTTTCTACTTCAAGCATGTCAAACCCTGGTAA
OTU1192	0	0	0	0	0	0	0.075	0	0	0	0	0	0	0	0	Bacteria	Chloroflexi	Dehalococcoidia	GIF9	NA	NA	NA	GIF9_ASV1192	0.075	0.075	AAGGCCCGAGAACGTATTCACCGCAGTGTGCTGACCTGCGGTTACTAGCAACTCCAACTTCATGCAGGCAGTTGCAGCCTGCAATCCGGACTGAGGATGATTTTTAGGATTTGCTCCAGATCGCTCTATTGCTTCCCGTTGTATCACCCATTGTAGCGTGTGTGTAGCCCAGGATGTAAGGGCCATGCTGACTTGACGTCATCCCCACCTTCCTCCGCGTTATACGGGCAGTATCGCTAGAGAATTTAACTAGCGACGAGGGTTGCGCTCGTTGCAGGACTTAACCTAACACCTCACGGCACGAGCTGACGACAGCCATGCAGCACCTGTGTAAGTTCCTGATTGGATACAGGTCATAGGCCTTTCGGCTTTTTACTTCTTACATGTCAAACCCTGGTAA
OTU1194	0.025	0	0	0	0	0	0	0	0	0	0	0	0	0	0	Bacteria	Chloroflexi	Dehalococcoidia	NA	NA	NA	NA	Dehalococcoidia_ASV1194	0.025	0.025	GGGCCCGCACAAGCGGTGGAGCATGTGGTTTAATTCGATGCTACACGAAGAACCTCACCAGGGTTTGACATGCTAGAAGTAGAGACCTGAAAGGGCGACGAACTGTTGAATCAGTAGCTAGCACAGGTGCTGCATGGTTGTCGTCAGCTCGTGCCGTGAGGTGTTGGGTTAAGTCCCTCAACGAGCGCAACCCTCGTCCCATGTTGAATTCTCATGGGAGACTGCCCTGCAAAACGGGGAGGAAGGCGGGGATGACGTCAAATCAGCATGGCCTTTATGCCCTGGGCCACACACACGCTACAATGGATGGTACAAAGGGTTGCCAAGGTGTGAACCGGAGCTAATCCCAAAAAACCATCCCCAGTTCGGATTGCAGGCTGAAACCCGCCTGCATGAAGT…
OTU1201	0	0	0	0.025	0	0	0.4	0	0	0	0	0	0.05	0.3	0.225	Bacteria	Chloroflexi	Dehalococcoidia	GIF9	AB-539-J10	NA	NA	AB-539-J10_ASV1201	1	0.4	AAGGCCCGAGAACGTATTCACCGCAGTATGGCTGACCTGCGGTTACTAGCAGCTCCGGCTTCATGCAGGCGATTGCAGCCTGCAATCCGAACTGAGGACGGTTTTAAGGGATTAGCTCCGGATTGCTCCGTGGCAACCCTCTGTACCGCCCATTGTAGCGTGTGTGTGGCCCAGGGCATAAAGGCCATGCTGACTTGACGTCATCCCCACCTTCCTCCCTGCTGTACAGGGCAGTATCCTATGAGAAATCAACATAGGACGAGGGTTGCGCTCGTTGCGGGACTTAACCCAACACCTCACGGCACGAGCTGACGACAGCCATGCAGCACCTGTGAAGGTTCCTGACTGGATACAGGTCGTCGCCCTTTCGGGTCCCTACTTCCAACATGTCAAGCCCTGG
OTU1207	0	0.1	0	0	0	0	0.025	0	0	0	0	0	0	0	0.05	Bacteria	Chloroflexi	Dehalococcoidia	GIF9	AB-539-J10	NA	NA	AB-539-J10_ASV1207	0.175	0.1	GGGCCCGCACAAGCAGCGGAGCGTGTGGTTTAATTCGATGCTACACGAAGAACCTTACCAGGGCTTGACATGTTGGAAGTAGGGACCCGAAAGGGCGACGACCTGTATCCAATCAGGAACCTTCACAGGTGCTGCATGGCTGTCGTCAGCTCGTGCCGTGAGGTGTTGGGTTAAGTCCCGCAACGAGCGCAACCCTCGTGCTATGTTGATTTCTCATAGCAGACTGCCTTGTACAGCAAGGAGGAAGGTGGGGATGACGTCAAGTCAGCATGGCCTTTATGCCCTGGGCTACACACACGCTACAATGGGTGGTACAGAGGGTTGCCACGGAGCAATCCGGAGCTAATCCCTTAAAGCCATCCCCAGTTCGGATTGCAGGCTGCAATTGCCTGCATGAAG…
OTU1208	0	0.025	0	0	0	0	0	0	0	0	0	0	0	0	0	Bacteria	Chloroflexi	NA	NA	NA	NA	NA	Chloroflexi_ASV1208	0.025	0.025	GGGCTCACACAAGCGGTGGAGCATGTTGCTCAATTCGATGCAACGCGAAGAACCTTATCCTGGGCTTGACATGTACGGATGCCTATCCTGAAAGGGAGTCGGCTGCCCTTCGGGGTGAAACGTACACAGGTGCTGCATGGCTGTCGTCAGCTCGTGTCGTGAGATGTTGGGTTAAGTCCCGCAACGAGCGCAACCCTCGTGCTATGTTGATTTCTCATAGCAGACTGCCTTGTACAGCAAGGAGGAAGGTGGGGATGACGTCAAGTCAGCATGGCCTTTATGCCCTGGGCTACACACACGCTACAATGGGTGGTACAGAGGGTTGCCACGGAGCAATCCGGAGCTAATCCCTTAAAGCCATCCCCAGTTCGGATTGCAGGCTGCAATCGCCTGCATGAA…
OTU1212	0.3	0.05	2.8	1.875	0.225	1.525	1.15	0.225	0.2	0	0	0	0	0.225	0.2	Bacteria	Chloroflexi	Dehalococcoidia	GIF9	AB-539-J10	SCGC-AB-539-J10	NA	SCGC-AB-539-J10_ASV1212	8.775	2.8	AAGGCCCGAGAACGTATTCACCGCAGTATAGCTGACCTGCGGTTACTAGCAACTCCGACTTCATGCAGGCGATTTCAGCCTGCAATCCGAACTGAGGACGATTTTCCGGGATTAGCTCCGGATCGCTCCTTAGCAACCCTCTGTATCGTCCATTGTAGCGTGTGTGTAGCCCAGGACATAAAGGCCGTGCTGACTTGACGTCATCCTTTCCTTCCTCCTTGCTGTACAAGGCAGTCTCCTATGAGAATTTAACATAGGACAAGGGTTGCGCTCGTTGCGGGACTTAACCCAACACCTCACGGCACGAGCTGACGACAGCCATGCAGCACCTGTGCAGATCGCCCTTGCGGGCCGCCGGCTTTCGCCGGTTGAACTCTGCATGTCAAGTCCTGGTAAGGTT
OTU1230	0	0	0.1	0	0	0	0	0	0	0	0	0	0	0	0	Bacteria	Chloroflexi	Dehalococcoidia	GIF9	AB-539-J10	SCGC-AB-539-J10	NA	SCGC-AB-539-J10_ASV1230	0.1	0.1	AAGGCCCGAGAACGTATTCACCGCAGTATAGCTGACCTGCGGTTACTAGCAACTCCGACTTCATGCAGGCGATTTCAGCCTGCAATCCGAACTGAGGACGATTTTCTGGGATTAGCTCCAGATCGCTCCTTGGCAACCCGCTGTATCGTCCATTGTAGCGTGTGTGTAGCCCAGGACATAAAGGCCGTGCTGACTTGACGTCATCCTTTCCTTCCTCCTTGCTGTACAAGGCAGTCTCCTATGAGAGTTTAACATAGGACAAGGGTTGCGCTCGTTGCGGGACTTAACCCAACACCTCACGGCACGAGCTGACGACAGCCATGCAGCACCTGTGACAGCTCCTGACTGGATACAGGTCGTCTGCCTTTCGGCTTCCTACTTCTGACATGTCAAGTCCTGG
OTU1231	0	0	0	0	0	0	0.025	0	0	0	0	0	0	0	0	Bacteria	Chloroflexi	Dehalococcoidia	GIF9	AB-539-J10	SCGC-AB-539-J10	NA	SCGC-AB-539-J10_ASV1231	0.025	0.025	AAGGCCCGAGAACGTATTCACCGCAGTATGGCTGACCTGCGGTTACTAGCAACTCCGACTTCATGCAGGCGATTTCAGCCTACAATCCGAACTGAGGATGATTTTATAGGGATTAGCTCCGGATCGCTCCTTAGCAACCCTCTGTATCACCCATTGTAGCGTGTGTGTAGCCCAGGACATAAAGGCCGTGCTGACTTGACGTCATCCTTTCCTTCCTCCTTGCTGTACAAGGCAGTCTCCTATGAGAGATTTAACATAGGACAAGGGTTGCGCTCGTTGCGGGACTTAACCCAACACCTCACGGCACGAGCTGACGACAGCCATGCAGCACCTGTGGCAGTTCCTGACTGGATACAGGTGGTGTTCCTTTCGGCTTCCTACTTCTGTCATGTCAAGTCCT
OTU1237	0	0	0.25	0	0	0.05	0.075	0	0	0	0	0	0	0	0	Bacteria	Chloroflexi	Dehalococcoidia	GIF9	AB-539-J10	SCGC-AB-539-J10	NA	SCGC-AB-539-J10_ASV1237	0.375	0.25	AAGGCCCGAGAACGTATTCACCGCAGTATAGCTGACCTGCGGTTACTAGCAACTCCGACTTCATGCAGGCGATTTCAGCCTACAATCCGAACTGAGGACGATTTTCGGGGATTAGCTCCGGATCGCTCCTTAGCAACCATTTGTATCGTCCATTGTAGCGTGTGTGTAGCCCAGAACATAAAGGCCGTGCTGACTTGACGTCATCCTTTCCTTCCTCCTTGCTGTACAAGGCAGTCTCCTATGAGAATTTAACATAGGACAAGGGTTGCGCTCGTTGCGGGACTTAACCCAACACCTCACGGCACGAGCTGACGACAGCCATGCAGCACCTGTGACAGCTCCTGACTGGATACAGGTCGTCCTCCTTTCAGATTCCTACTTCTGCCATGTCAAGTCCTGG
OTU1240	0	0	0.475	0.125	0	0	0	0	0	0	0	0	0	0.05	0	Bacteria	Chloroflexi	Dehalococcoidia	GIF9	AB-539-J10	SCGC-AB-539-J10	NA	SCGC-AB-539-J10_ASV1240	0.65	0.475	AAGGTCCGAGAACGTATTCACCGCAGTATAGCTGACCTGCGGTTACTAGCAACTCCGACTTCATGCAGGCGATTTCAGCCTGCAATCCGAACTGGGGACGATTTTCTGGGATTAGCTCCGGATCGCTCCTTGGCAACCCTCTGTATCGTCCATTGTAGCGTGTGTGTAGCCCAGGGCATAAAGGCCGTGCTGACTTGACCTCATCCTTTCCTTCCTCCTTGCTGTACAAGGCAGTTTCCTATGAGAAATTAACATAGGACAAGGGTTGCGCTCGTTGCGGGACTTAACCCAACACCTCACGGCACGAGCTGACGACAGCCATGCAGCACCTGTGACAGCTCCTGACTGGATACAGGTCGTCCTCCTTTCGGAATCCTACTTCTGACATGTCAAGCCCTGG
OTU1242	0	0	0	0	0	0	0	0	0	0	0	0	0	0.025	0	Bacteria	Chloroflexi	Dehalococcoidia	NA	NA	NA	NA	Dehalococcoidia_ASV1242	0.025	0.025	AAGGCCCGAGAACGTATTCACCGCGGTATGCTGACCCACGGTTACTAGCAACTCCAGCTTCGTGCAGGCGGGTTTCAGCCTGCAATCCGTATTGAGGATGGCTTTAAGAGATTAGCTTAGTATCGCTACTTTGCAACTCGCTGTACCATCCATTGTGGCGTGTGTGTAGCCCAGGACATAAGGGCCGTGCTGACTTGACGTCATCCTCACCTTCCTCCCCGTTATGCGGGGCAGTCTCCTGTGAGAGAGCAACACAGGACGAGGGTTGCGCTCGTTATGGGACTTAACCCGACACCTCACGGCACGAGCTGACGACAGCCATGCAGCACCTGTGATAGCTTCTATCTTACGATAGATCGTCTTCCTTTCGGATTCCTACTACTAACATGTCAAGTCCTGG
OTU1244	0	0	0.1	0	0	0	0	0	0	0	0	0	0	0	0	Bacteria	Chloroflexi	Dehalococcoidia	FS117-23B-02	NA	NA	NA	FS117-23B-02_ASV1244	0.1	0.1	AAGGCCCGAGAACGTATTCACCGCAGTATAGCTGACCTGCGGTTACTAGCAACTCCGACTTCATGCAGGCGATTTCAGCCTGCAATCCGAACTGAGGACGATTTTCGGGGATTAGCTCCGGATCGCTCTTTGGCAACCCTCTGTACCACCCATTGTGGCGTGTGTGTCGCCCAAGGCATAAGGGCCATGCTGACTTGACGTCATCCCCACCTTCCTCCCAGAATTTCTAGGCAGTCCCCAGTGACAGAGTAACACAGGGCGAGGGTTGCGCTCGTTATGGGACTTAACCCGACACCTCACGGCACGAGCTGACGACAGCCATGTAGCACCTGTGCTGGCTCTCGCCGAAGCGAGTCGTTGCCCTTTCGGGTTCCTACTACCAGCATGTCAAGCCTTGGTA
OTU1253	0	0.025	0.5	0.05	0.075	0.675	0.55	0	0.175	0	0	0	0	0	0	Bacteria	Chloroflexi	Dehalococcoidia	FS117-23B-02	NA	NA	NA	FS117-23B-02_ASV1253	2.05	0.675	AAGGCCCGAGAACGTATTCACCGCAGTATGCTGACCTGCGGTTACTAGCAACTCCACCTTCATGCAGGCGGGTTTCAGCCTGCAATCTGAACTGGGGGTGGCTTTCTGGGATTAGCTCCGGATCACTCTTTAGCTGCCCTTTGTACCACCCATTGTAGCGTGTGTGTGGCCCAAGGCATAAAGGCCATGCTGACTTGACGTCATCCCCACCTTCCTCCCAGAATTCCTGGGCAGTCTCCTGTGAGAAATCAACACAGAACAGGGGTTGCGCTCGTTATGGGACTTAACCCAACACCTCACGGCACGAGCTGACGACAGCCATGTAGCACCTGTGCTAGCTCCAGCCCGAAGGCCGGTCGTCGCCCTTTCGGGTCCCTACTACTAGCATGTCAAGCCTTGG
OTU1260	0	0	0	0	0	0.175	0	0	0	0	0	0	0	0	0	Bacteria	Chloroflexi	Dehalococcoidia	FS117-23B-02	NA	NA	NA	FS117-23B-02_ASV1260	0.175	0.175	AAGGCCCGAGAACGTATTCACCGCAGTATGCTGACCTGCGGTTACTAGCAACTCCGGCTTCATGCAGGCGAGTTTCAGCCTACAATCCGAACTGAGGGTGGCTTTATGGGATTAGCTCCAGATCGCTCTTTCGCAGCCCTTTGTACCACCCATTGTGGCGTGTGTGTTGCCCAAGGCATAAAGGCCATGCTGACTTGACGTCATCCTCACCTTCCTCCCAGATTTTCTGGGCTGTCTCCTGTGAGAAATTAACACAGGACAAGGGTTGCGCTCGTTATGAGACTTAACCCAACACCTCACGGCACGAGCTGACGACAGCCATGTAGCACCTGTGTCGGCTTTCCGGTAAACCGGAATCGTTGCCCTTTCGGGTTCCTACTACCGACATGTCAAGCCTTGG
OTU1264	0	0	0	0	0	0	0	0	0	0	0	0	0	0.025	0	Bacteria	Chloroflexi	Dehalococcoidia	NA	NA	NA	NA	Dehalococcoidia_ASV1264	0.025	0.025	AAGGCCCGAGAACGTATTCAACGCAGTCTGCTGACCTGCGTTTACTAGCAACTCCGACTTCATGCAGGCGAATTTCAGCCTGCAATCTGAACTGGGGGTGGTTTTGTGGGATTAGCTTCACCTCGCGGTTAGGCAACCCGTTGTACCACCCATTGTAGCGTGTGTGTGGCCCAGGGCATAAAGGCCGTGCTGATTTGACGTCATCCCCACCTTCCTCCCCGTTTCACAGGGCAGTATCGCTAGAGAAAACAACTAGCAACGAGGGTTGCGCTCGTTACGGGACTTAACCCAACACCTCACGGCACGAGCTGACGACAACCATGCAGCACCTGTGCAAGCTCCTGACTTAACAGGTCGTCCCTCTTTCGAGTTCCTACTTCAAGCATGTCAAGCCCTGGTA
OTU1268	0	0	0.075	0	0	0	0	0	0	0	0	0	0	0	0	Bacteria	Chloroflexi	Dehalococcoidia	NA	NA	NA	NA	Dehalococcoidia_ASV1268	0.075	0.075	AAGGCCCGAGAACGTATTCACCGCAGTATGCTGACCTGCGGTTACTAGCAACTCCGACTTCACGCAGTCGATTTCAGACTGCGATCTGAACTGAGGATGCTTTTCTGGGATTGGCTCCAGATTGCTCTTTGGCAACCCTTTGTAGCACCCATTGTAGCGTGTGTGTCGCCCAGGACATAAAGGCCGTGCTGATTTGACGTCATCCCCACCTTCCTCCTCGTTGTACGAGGCAGTCTCGCTAGAGAATTCAACTAGCGACGAGGGTTGCGCTCGTTGCGGGACTTAACCCAACACCTCACGGCACGAGCTGACGACAACCATGCAGCACCTGTTATGGCTCCTGACTGGATACAGGTGGTCACCATTTCTGGCTCCTACTTCCATAATGTCAAGCCCTGGT
OTU1278	0.1	0.025	0	0	0	0	0.075	0	0	0	0	0	0	0	0	Bacteria	Chloroflexi	SHA-26	NA	NA	NA	NA	SHA-26_ASV1278	0.2	0.1	GGGCCCGCACAAGCAGCGGAGCGTGTGGTTTAATTCGACGTAACGCGTAGAACCTTACCGAGGTTTGACATGTACTCGCAAGCGGCGGAAACGTCGCCCTTCGCAAGAACGGGTACACAGGTGCTGCATGGCTGTCGTCAGCTCGTGCCGTGAGGTGTTGGGTTAAGTCCCGCAACGAGCGCAACCCCTGTCGTTAGTTGAATTCTCTAACGATACTGCCGAGGATAACTTGGAGGAAGGGGGGGATGATGTCAAGTCAGCACGGCCCTTACATCTCGGGCTACACACACGCTACAATGGGCGGTACAGAGGGTCGCCAAGTCGTGAGACGGAGCCAATCCCACAAAACCGTCCTCAGTTCAGATTGCAGGCTGCAACCCGCCTGCATGAAGTCGGAGT…
OTU1281	0	0	0	0	0	0	0	0	0	0	0	0	0	0.05	0	Bacteria	Chloroflexi	SHA-26	NA	NA	NA	NA	SHA-26_ASV1281	0.05	0.05	AAGGCCCGGGAACGTATTCACCGCAGTATGCTGACCTGCGGTTACTAGCAACTCCGCCTTCACGCAGTCGAGTTGCAGACTGCGATCTGAACTGAGGACGGTTTTGTGGGATTGGCTCCACCTCGCGGTTTAGCAACCCTCTGTACCGCCCATTGTAGCGTGTGTGTAGCCCGGGATATAAGGGCCATGCTGACTTGACATCATCCCCACCTTCCTCCGAGTTAAACTCGGCAGTCTGGCCAGAGAGAGCAACTGGCCACGAGGGTTGCGCTCGTTGCGGGACTTAACCCAACACCTCACGGCACGAGCTGACGACAGCCATGCAACACCTGTGTACACGCCTCTTGCGAGGGGTCCCGTTTTCACGGGATTACATGTACATGTCAAACCCCGGTAAGGT
OTU1286	0	0	0	0	0	0	0	0	0	0	0	0	0	0.025	0	Bacteria	Chloroflexi	NA	NA	NA	NA	NA	Chloroflexi_ASV1286	0.025	0.025	AAGGCCCGGGAACGTATTCACCGCACTATGGCTGACGCGCGGTTACTAGCAACTCCGACTTCATGCAGGCGGGTTGCAGCCTGCAATCCGAACTGGGGCCGGCTTTTTGAGATTGGCTCCACCTTACGGTTTGGCAACTCTCTGTACCGGCCATTGTAGCGTGTGTGTAGCCCAGGGCGTAAGGGCCATGCTGACTTGACGTCATCCCCACCTTCCTCCGGGTTTCTCCCGGCGGTCTCGCCAGATACGTGCAACTGGCAACGAGGGTTGCGCTCGTTGCGGGACTTAACCCAACACCTCACGGCACGAGCTGACGACAGCCATGCAGCACCTGTGTAAAGGTCCCGAGGGAGGGCCGCGTTTCCGCGGCTTTCCTATACATGTCAAGCCCTGGTAAGGT
OTU1287	0	0	0	0	0	0	0	0	0	0.025	0	0	0	0	0	Bacteria	Chloroflexi	P2-11E	NA	NA	NA	NA	P2-11E_ASV1287	0.025	0.025	GGGCCCGCACAAGCAGCGGAGCGTGCGGTTTAATTCGATGGTACGCGAAGAACCTTACCCAGACTTGACATGCAAGTGGTAGAGGACCGAAAGGCGATCGACCCGCAAGGGAGCTTGCACAGGTGTTGCACGGCTGTCGTCAGCTCGTGTCGTGAGATGTTGGGTTAAGTCCCGCAACGAGCGCAACCCTCGCGGCCTGTTGTATCACTCAGGCCGGACTGCCGAGAGAAACTCGGAGGAAGGTGGGGATGACGTCAAGTCAGCGTGGCCCTTACGTCTGGGGCTACACGCACGCTACAATGACCGGTCACAGCGAGTTGCGACTGCGTGAGCAGAAGCTAACCTCTGAAAACCGGCCTCAGTTCAGATCGAAGGCTGAAACTCGCCTTCGTGAAGTCG…
OTU1289	0	0.025	0	0	0	0	0	0	0	0	0	0	0	0	0	Bacteria	Chloroflexi	P2-11E	NA	NA	NA	NA	P2-11E_ASV1289	0.025	0.025	GGGCCCGCACAAGCAGCGGAGCGTGCGGTTCAATTCGATGGTACGCGAAGAACCTTACCCAGACTTGACATGCAAGTGGTAGGGACCTGAAAGGGAACCGACCCGCAAGGGAGCTTGCACAGGCGTTGCACGGCCGTCGTCAGCTCGTGTCGTGAGATGTTGGGTTAAGTCCCGCAACGAGCGCAACCCTCGGGATCTGTTGTACCTCTCAGATCCGACTGCCGAGAGAAACTCGGAGGAAGGTGGGGATGATGTCAGGTCAGCGTGGCCTTTATGTCTGGGGCTACACGCACGCTACAATCGCCGGTCACAGCGGGTCGCGACACCGCAAGGTGAAGCTAATCCCTTAAAACCGGCGTCAGTTCAGATCGGTGGCTGCAACCCGCCACCGTGAAGTCG…
OTU1290	0	0	0	0.075	0	0	0	0	0	0	0	0	0	0	0	Bacteria	Chloroflexi	TK10	NA	NA	NA	NA	TK10_ASV1290	0.075	0.075	AAGGCCCGGGAACGTATTCACCGCAGTGTGCTGACCTGCGGTTACTAGCAACTCCGACTTCATGCAGGCGAGTTGCAGCCTGCAATCCGAACTGAGACCGGTTTTTTGGGATTTGCTCCAGCTCGCGCTCTCGCTGCCCTCTGTACCGGCCATTGTAGCGTGTGTGTAGCCCCAGGCGTAAGAGCCGTGCTGACTTGACGTCATCCCCACCTTCCTCCGGGTTTGTCCCGGCGGTCCCGCCAGAGAAATCAACTGGCAGCGAGGGTTGCGCTCGTTGCGGGACTTAACCCAACATCTCACGACACGAGCTGACGACAGCCATGCAGCATCTGTGCACCTGTCCTTGCGGAGGACCCTGTTTCCAGGGCTTTCAGGCACATGTCAAGCCTGGGTAAGGTTC
OTU1293	0.15	0	0	0.075	0	0	0.05	0	0	0	0	0	0	0	0	Bacteria	Chloroflexi	TK10	NA	NA	NA	NA	TK10_ASV1293	0.275	0.15	GGGCCCGCACAAGCAGCGGAGCGTGTGGTTTAATTCGACGCAACGCGCAGAACCTCACCCAGGCTTGACATGCAGCCGCAAGGTTTGGAAACAGATCCCTCCGCAAGGACGGCTGCACAGATGCTGCATGGCTGTCGTCAGCTCGTGTCGTGAGATGTTGGGTTAAGTCCCGCAACGAGCGCAACCCTCGCTGCCAGTTGAATTCTCTGGCGGGACCGCCGGGACAAACCCGGAGGAAGGTGGGGATGACGTCAAGTCAGCACGGCTCTTACGCCTGGGGCTACACACACGCTACAATGGCCGGTACAGAGGGCGGCGAAAGCGCGAGCTGGAGCAAATCCCAAAAAGCCGGTCTAAGTTCGGATTGCAGGCTGCAACTCGCCTGCATGAAGCCGGAGT…
OTU1295	0	0	0	0	0.025	0	0	0	0	0	0	0	0	0	0	Bacteria	Chloroflexi	TK10	NA	NA	NA	NA	TK10_ASV1295	0.025	0.025	GGGCCCGCACAAGCAGCGGAGCGTGTGGTTTAATTCGATGCAACGCGAAGAACCTTACCCAGGCTTGACATTCAAGCGCAAACCCTGGAAACAGGGTCCTCCGCAAGGACGCTTGGACAGATGCTGCATGGCTGTCGTCAGCTCGTGTCGTGAGATGTTGGGTTAAGTCCCGCAACGAGCGCAACCCTCGCTGCCAGTTGATTTCCTCTGGCGGGACCGCCGGGACAAACCCGGAGGAAGGTGGGGATGACGTCAAGTCAGCACGGCTCTTACGCCTGGGGCTACACACACGCTACAATGGCCGGTACAGAGGGCCGCTAAAGCGCAAGCTGGAGCAAATCCCAGAAAACCGGTCTCAGTTCGGATTGCAGGCTGCAACTCGCCTGCATGAAGTCGGAG…
OTU1297	0	0	0	0	0	0.05	0	0	0	0	0	0	0	0	0	Bacteria	Chloroflexi	Anaerolineae	MSB-5E12	NA	NA	NA	MSB-5E12_ASV1297	0.05	0.05	AAGGCCCGGGAACGTATTCACCGCAGTATGGCTGACCTGCGGTTACTAGCAACTCCGACTTCATGGAGGCGAGTTGCAGCCTCCAATCCGAACTGAGGCCGGCTTTGAGGATTTGCTCCGCCTCGCGGCTTGGCATCCCATTGTACCGACCATTGTAGCGTGTGTGTAGCCCTGGACATAAAGGCCATGCTGACTTGACGTCATCCCCACCTTCCTCCAGGGTTAACCTGGCAGTCTCGCTAGACACGTATAACTAGCGACGAGGGTTGCGCTCGTTGCGGGACTTAACCCAACACCTCACGGCACGAGCTGACGACAGCCATGCAGCACCTGTGCACGCTACCCGAAGGTTCGTTCCCCTTTCGGTTCACTACTACGTGCATGTCAAACCCAGGTAAGG
OTU1298	0	0.05	0	0	0	0	0	0	0	0	0	0	0	0	0	Bacteria	Chloroflexi	Anaerolineae	MSB-5E12	NA	NA	NA	MSB-5E12_ASV1298	0.05	0.05	GGGCCCGCACAAGCAGCGGAGCGTGTGGTTTAATTCGATGCTACACGAAGAACCTTACCTGGGCTTGACATGGCCGTAGTAGTGAACCGAAAGGGGAACGAGCCTTCGGGCAGCGGTCACAGGTGCTGCATGGCTGTCGTCAGCTCGTGCCGTGAGGTGTTGGGTTAAGTCCCGCAACGAGCGCAACCCTCGTCGCTAGTTACATGTGTCTAGCGAGACTGCCAGGTTAACCCTGGAGGAAGGCGGGGATGAAGTCAAGTCAGCATGGCCTTTATGTCCAGGGCTACACACACGCTACAATGGCCGGTACAATAGGCTGCCAAGCCGTGAGGCGGAGCGAATCCTTAAAGCCGGTCTCAGTTCGGATTGGAGGCTGCAACTCGCCTCCATGAAGTCGGA…
OTU1305	0	0	0	0.05	0	0.1	0.15	0	0	0	0	0	0	0.325	0.05	Bacteria	Chloroflexi	Anaerolineae	MSB-5E12	NA	NA	NA	MSB-5E12_ASV1305	0.675	0.325	GGGCCCGCACAAGCAGCGGAGCGTGTGGTTTAATTCGATGCTACACGAAGAACCTTACCTGGGTTTGACATGTACGTAGTAGTGAACCGAAAGGGGAACGAGCCTTCGGGCAGCGTACACAGGTGCTGCATGGCTGTCGTCAGCTCGTGCCGTGAGGTGTTGGGTTAAGTCCCGCAACGAGCGCAACCCTCGTCGCTAGTTACATGTGTCTAGCGAGACTGCCAGGTTAACCCTGGAGGAAGGTGGGGATGACGTCAAGTCAGCATGGCCTTTATATCCAGGGCTACACACACGCTACAATGGCCGGTACAATGGGATGCCAAGCCGTGAGGCGGAGCAAATCCTAAAAGCCGGTCCCAGTTCGGATTGGAGGCTGCAACCCGCCTCCATGAAGTCGGA…
OTU1309	0	0	0	0.05	0	0	0.025	0	0	0	0	0	0	0	0.05	Bacteria	Chloroflexi	Anaerolineae	ADurb.Bin180	NA	NA	NA	ADurb.Bin180_ASV1309	0.125	0.05	ACGGGCGGTGTGTACAAGGCCCGGGAACGTATTCACCGCAGTATGGCTGACCTGCGGTTACTAGCAACTCCGACTTCATGGAGGCGAGTTGCAGCCTCCAATCTGAACTGAGACCGGCTTTGGAGGATTGGCTCCGCCTCGCGGCTTAGCGACCCATTGTGCCGGCCATTGTAGCGTGTGTGTAGCCCTGGATATAAAGGCCATGCTGACTTGACATCATCCCCGCCCTCCTCCGGCTTGATACCGGCAGTCCCGCTAGACACGTATAACTAGCGGCAGGGGTTGCGCTCGTTGCGGGACTTAACCCAACACCTCACGGCACGAGCTGACGACAGCCATGCAGCACCTGTGTACGCTGCCCGAGGGCTCGTTCCCCTTTCAGTTCACTACTACGTACATG
OTU1312	0	0	0.275	0	0	0	0	0	0	0	0	0	0	0	0	Bacteria	Chloroflexi	Anaerolineae	SJA-15	NA	NA	NA	SJA-15_ASV1312	0.275	0.275	AAGGCCCGGGAACGTATTCAACGCCGTATGGCTGACCGGCGTTTACTAGCAACTCCACCTTCATGGAGGCGGGTTGCAGCCTCCAATCTGAACTGAGGCCGGTTTTGGTGAGATTGGCTCCGCCTCACGGCTTGGCAACTCATCGTACCGACCATTGTAGCGTGTGTGTAGCCCCGGATATAAAGGCCATGCTGACTTGACGTCATCCCCACCTTCCTCCGGCTTGATACCGGCAGTCTCGCCAGACACTTGTAACTGGCAACAGGGGTTGCGCTCGTTGCGGGACTTAAACCCAACATCTCACGACACGAGCTGACGACAGCCATGCAGCACCTGTGACCGCTGCCCGAAGGCTCGTTCCCCTTTCGGTTCACTACTACGGCCATGTCAAACCCGGGTA
OTU1315	0	0	0	0	0	0	0	0	0	0	0	0	0	0	0.05	Bacteria	Chloroflexi	Anaerolineae	SJA-15	NA	NA	NA	SJA-15_ASV1315	0.05	0.05	AAGGCCCGGGAACGCATTCAACGCCGTATGGCTGACCGGCGTTTACTAGCAACTCCAACTTCATGGAGGCGGGTTGCAGCCTCCAATCCGAACTGAGGCCGGTTTTGGTGAGATTAGCTCCGCCTCGCGGCTTGGCGACTCATTGTACCGACCATTGTAGCGTGTGTGTAGCCCTAGACATAAAGGTCATGCTGACTTGACGTCATCCCCACCTTCCTCCGGCTTGATACCGGCAGTCTCGCCAGACACATGTAACTGGCAACAGGGGTTGCGCTCGTTGCGGGACTTAACCCAACATCTCACGACACGAGCTGACGACAGCCATGCAACACCTGTGATCGCTGCCCGAAGGCTCGTTCCCCTTTCGGTTCACTACTACGACCATGTCAAGCCTAGGTAA
OTU1317	0	0	0.15	0	0	0	0	0	0	0	0	0	0	0	0	Bacteria	Chloroflexi	Anaerolineae	SJA-15	NA	NA	NA	SJA-15_ASV1317	0.15	0.15	AAGGCCCGGGAACGCATTCAACGCCGTATAGCTGACCGGCGTTTACTAGCAACTCCGACTTCATGGAGGCGGGTTGCAGCCTCCAATCCGAACTGAGGCCGGTTTTGATGGGATTAGCTCCGCCTCGCGGCTTGGCAACCCATTGTACCGACCATTGTAGCGTGTGTGTAGCCCTGGATATAAAGGTCATGCTGACTTGACCTCAGCCCCACCTTCCTCCGGCTTGATACCGGCAGTCTCGCCAGACACATGTAACTGGCAACAGGGGTTGCGCTCGTTGCGGGACTTAAACCCAACATCTCACGACACGAGCTGGCGACAGCCATGCAACACCTGTGACCGCTGCCCGAAGGCTCGTTCCGCTTTCGCTTCACTACTACGGCCATGTCAAACCCAGGTA
OTU1319	0	0	0	0	0	0	0.175	0	0	0	0	0	0	0	0	Bacteria	Chloroflexi	Anaerolineae	SJA-15	NA	NA	NA	SJA-15_ASV1319	0.175	0.175	AAGGCCCGGGAACGTATTCAACGCCGTATAGCTGACCGGCGTTTACTAGCAACTCCGACTTCAAGGAGGCGGGTTGCAGCCTCCTATCCGAACTGAGGCCGGTTTTGTTGCGATTAGCTCCGCCTCGCGGCTTGGCAACGCTTTGTACCGACCATTGTAGCGTGTGTGTAGCCCTGGATATAAAGGTCATGCTGACTTGACGTCATCCCCACCTTCCTCCGGCTTGATACCGGCAGTCTCGCCAGACACTTGTAACTGGCAACAGGGGTTGCGCTCGTTGCGGGACTTAACCCAACATCTCACGACACGAGCTGACGACAGCCATGCAACACCTGTGACCGCTGCCCGAAGGCTCGTTCCGCTTTCGCTTCACTACTACGGCCATGTCAAACCCAGGTAA
OTU1322	0	0.05	0	0	0	0	0	0	0	0	0	0	0	0	0	Bacteria	Chloroflexi	Anaerolineae	SJA-15	NA	NA	NA	SJA-15_ASV1322	0.05	0.05	GGGCCCGCACAAGCAGCGGAGCGTGTGGTTTAATTCGATGCAACACGAAGAACCTTACCTGGGTTTGACATGGTCGTAGTAGTGAACCGAAAGGGGAACGAGCCTTCGGGCAGCGATCACAGGTGCTGCATGGCTGTCGTCAGCTCGTGTCGTGAGATGTTGGGTTAAGTCCCGCAACGAGCGCAACCCCTGTTGCCAGTTACATGTGTCTGGCGAGACTGCCGGTATCAAGCCGGAGGAAGGTGGGGATGACGTCAAGTCAGCATGGCCTTTATATCCAGGGCTACACACACGCTACAATGGCCGGTACAATGAGTCGCCAAGTCGCGAGGCGGAGCTAATCTCATCAAAACCGGTCTCAGTTCGGATTGGAGGCTGCAACCCGCCTCCATGAAGTCG…
OTU1327	0	0	0	0	0	0	0.075	0	0.175	0	0	0	0	0.3	0	Bacteria	Chloroflexi	Anaerolineae	SJA-15	NA	NA	NA	SJA-15_ASV1327	0.55	0.3	GGGCCCGCACAAGCAGCGGAGCGTGTGGTTTAATTCGATGCAACACGAAGAACCTTACCCAGGTTTGACATGGCCGTAGTAGTGAACCGAAAGGGGAACGAGCCTTCGGGCAGCGGTCACAGGTGCTGCATGGCTGTCGTCAGCTCGTGTCGTGAGATGTTGGGTTAAGTCCCGCAACGAGCGCAACCCCTGTTGCCAGTTATACGTGTCTGGCGAGACTGCCGGTATCAAGCCGGAGGAAGGTGGGGATGACGTCAAGTCAGCATGGCCTTTATATCTGGGGCTACACACACGCTACAATGGTCGGTACAAAGCGTTGCCAAGCCGCGAGGTGGAGCTAATCGCATCAAAACCGGCCTCAGTTCGGATAGGAGGCTGCAACCCGCCTCCTTGAAGTCG…
OTU1331	0	0	0	0.15	0	0.325	0	0	0	0	0	0	0	0	0	Bacteria	Chloroflexi	Anaerolineae	SJA-15	NA	NA	NA	SJA-15_ASV1331	0.475	0.325	ACGGGCGGTGTGTGCAAGGCCCGGGAACGTATTCAACGCCGTATAGCTGACCGGCGTTTACTAGCAACTCCGACTTCATGGAGGCGGGTTGCAGCCTCCAATCCGAACTGAGGCCGGTTTTGGTGGGATTAGCTCCGCCTCGCGGCTTGGCAACCCATTGTACCGACCATTGTAGCGTGTGTGTAGCCCTGGATATAAAGGCCATGCTGACTTGACGTCATCCCCACCTTCCTCCGGCTTGATACCGGCAGTCTCGCCAGACACTTGTAACTGGCGACGAGGGTTGCGCTCGTTGCGGGACTTAACCCAACATCTCACGACACGAGCTGACGACAGCCATGCAGCACCTGTGATCGCTGCCCGAAGGCTCGTTCCCCTTTCGGTTCACTACTACGACCAT
OTU1341	0	0	0	0	0	0	0	0	0	0	0	0	0	0.05	0	Bacteria	Chloroflexi	Anaerolineae	Ardenticatenales	NA	NA	NA	Ardenticatenales_ASV1341	0.05	0.05	AAGGCCCGGGAACGCATTCACCGCACTATGGCTGACGCGCGGTTACTAGCAACTCCGCCTTCATGCAGTCGAGTTGCAGACTGCAATCTGAACTGAGACCGGCTTTGAGGATTAGCTGCCCCTCGCGAGGTGGCAACCCATTGTACCGGCCATTGTAGCGTGTGTGTAGCCCTGGACATAAAGACCATGCTGACTTGACGTCATCCCCACCTTCCTCCGGTTTGAAACCGGCAGTCTGGCTAGACACTTGTAACTAGCCACGAGGGTTGCGCTCGTTGCGGGACTTAACCCAACATCTCACGACACGAGCTGACGACAGCCATGCAGCACCTGTTCAGGCTCCCCGAAGGGTCGGTCGGCTTTCGCTTCCCTACTACCTGTATGTCAAACCCAGGTAAGG
OTU1343	0	0	0	0	0	0	0	0	0	0	0	0	0	0	0.025	Bacteria	Chloroflexi	Anaerolineae	NA	NA	NA	NA	Anaerolineae_ASV1343	0.025	0.025	AAGGCCCGGGAACGTATTCACCGCACTATGGCTGACGCGCGGTTACTAGCAACTCCGCCTTCATGCAGTCGGGTTGCAGACTGCAATCTGAACTGAGGCCGGTTTTAAGGATTAGCTCTACCTCGCGGTGTCGCTGCCCATTGTACCGGCCATTGTAGCGTGTGTGTAGCCCTGGACATAAAGGCCATGCTGACTTGACGTCATCCCCACCTTCCTCCGGTTTGATACCAGCAGTCCCGTTAGGCACTTGTAACTAACGGCGAGGGTTGCGCTCGTTGCGGGACTTAACCCAACATCTCACGACACGAGCTGACGACAGCCATGCAGCACCTGTGCACGCTCCCCGAAGGGTCGTTCCACTTTCGCTTCACTACTACGTGCATGTCAAACCCAGGTAAGG
OTU1344	0	0	0	0	0	0	0.05	0	0	0	0	0	0	0	0	Bacteria	Chloroflexi	Anaerolineae	Ardenticatenales	NA	NA	NA	Ardenticatenales_ASV1344	0.05	0.05	AAGGCCCGGGAACGCATTCACCGCACTATGGCTGACGCGCGGTTACTAGCAACTCCGCCTTCATGCAGTCGAGTTGCAGACTGCAATCTGAACTGAGGCCGGCTTTGAGGATTAGCATCACCTCGCGGTGTAGCAACCTATTGTACCGACCATTGTAGCGTGTGTGTAGCCCTGGACATAAAGGCCATGCTGACTTGACGTCATCCCCACCTTCCTCCGGTTTGATACCGGCAGTCCCGTTAGACACATGTAACTAACAGCGAGGGTTGCGCTCGTTGCGGGACTTAACCCAACATCTCACGACACGAGCTGACGACAGCCATGCAGCACCTGTGTACGCTCCCCGAAGGGTCGTTCCGCTTTCGCTTCACTACTACGTACATGTCAAATCCAGGTAAGG
OTU1345	0	0.025	0	0	0	0	0	0	0	0	0	0	0	0	0	Bacteria	Chloroflexi	Anaerolineae	NA	NA	NA	NA	Anaerolineae_ASV1345	0.025	0.025	GGGCCCGCACAAGCAGCGGAGCGTGTGGTTTAATTCGATGCTACACGAAGAACCTTACCTGGGTTTGAAATGTACGTAGTAGGAATCTGAAAGGTGACCGACCCTTCGGGGAGCGTACACAGGTGCTGCATGGCTGTCGTCAGCTCGTGTCGTGAGATGTTGGGTTAAGTCCCGCAACGAGCGCAACCCCTGCTGTTAGTTACATGTGTCTAACGGGACTGCTGGTATCAAACCGGAGGAAGGTGGGGATGACGTCAAGTCAGCATGGCCTTTATATCCAGGGCTACACACACGCTACAATGGCCGGTACAATGGGCAGCAATATCGCAAGATGGAGCTAATCCTCAAAGCCGGCCTCAGTTCAGATTGCAGTCTGCAACCCGACTGCATGAAGGCGGA…
OTU1346	0	0	0.15	0	0	0	0	0	0	0	0	0	0	0	0	Bacteria	Chloroflexi	Anaerolineae	NA	NA	NA	NA	Anaerolineae_ASV1346	0.15	0.15	AAGGCCCGGGAACGTATTCACCGCACTATGGCTGACGCGCGGTTACTAGCAACTCCGCCTTCATGCAGTCGAGTTGCAGACTGCAATCTGAACTGAGGCCGGCTTTGAGGATTAGCTCCACCTCGCGGTGTGGCGACCCATTGTACCGACCATTGTAGCGTGTGTGTAGCCCTAGGCATAAAGGCCATGCTGACTTGACTTCATCCCCACCTTCCTCCGGTTTGATACCAGCAGTCCCGTTAGACACATGTAACTAACGGCGAGGGTTGCGCTCGTTGCGGGACTTAACCCAACATCTCACGACACGAGCTGACGACAGCCATGCAGCACCTATATACGCTCCCCGAAGGGTCGTTCCGCTTTCGCTTCACTACTACGTACACTTCAAACCTAGGTAAGG
OTU1353	0	0	0	0	0	0.25	0.125	0	0.075	0	0	0	0	0	0.075	Bacteria	Chloroflexi	Anaerolineae	ADurb.Bin180	NA	NA	NA	ADurb.Bin180_ASV1353	0.525	0.25	GGGCCCGCACAAGCAGCGGAGCGTGTGGTTTAATTCGATGCAACACGAAGAACCTTACCTGGGTTTGACATGCTAGTGGTAGTGAAGCGAAAGCGGAACGACCCTTCGGGGAGCTAGCACAGGTGCTGCATGGCTGTCGTCAGCTCGTGCCGTGAGGTGTTGGGTTAAGTCCCGCAACGAGCGCAACCCTCGTCGCTAGTTAAAACTCTCTAGCGAGACCGCCGGGATACACCCGGAGGAAGGTGGGGATGACGTCAAGTCAGCATGGCCTTTATATCCAGGGCGACACACACGCTACAATGGCCGGTACAGAGGGTAGCCAAGCCGTGAGGCGGAGCCAATCTCACAAAGCCGGTCTCAGTTCGGATTGAAGGCTGCAACTCGCCTTCATGAAGCCGG…
OTU1357	0	0	0	0.075	0	0	0	0	0	0	0	0	0	0	0	Bacteria	Chloroflexi	Anaerolineae	ADurb.Bin180	NA	NA	NA	ADurb.Bin180_ASV1357	0.075	0.075	AAGGCCCGGGAACGTATTCACCGCAGTATGGCTGACCTGCGGTTACTAGCAACTCCAGCTTCATGAAGGCGAGTTGCAGCCTTCAATCCGAACTGAGACCAGCTTTGTGGGATTGGCTCCGCCTCACGGCTTGGCAACCCTCTGTACTGGCCATTGTAGCGTGTGTGTCGCCCTGGATATAAAGGCCATGCTGACTTGACGTCATCCCCGCCTTCCTCCGGGTATATCCCGGCGGTCTCGCCAGAGAGTTTTAACTGGCGACAAGGGTTGCGCTCGTTGCGGGACTTAACCCAACACCTCACGGCACGAGCTGACGACAGCCATGCAGCACCTGTGCTAGCTCCCCGAAGGGTCGTTCCGCTTTCGCTTCACTAACACTAGCATGTCAAACCCAGGTAAG
OTU1362	0	0	0	0.05	0	0	0	0	0	0	0	0	0	0	0	Bacteria	Chloroflexi	Anaerolineae	ADurb.Bin180	NA	NA	NA	ADurb.Bin180_ASV1362	0.05	0.05	AATCCCCGGGAACGTATTCACCGCAGTATAGCTGACCTGCGGTTACTAGCAACTCCAGCTTCATGAAGGCGGGTTGCAGCCTTCAATCCGAACTGAGACCGGCTTTGTGGGATTGGCTCCGCCTCACGGCTTGGCTACCCTCTGTACCGGCCATTGTGGCGTGTGTGTAGCCCTGGATATAAAGGCCATGCTGACTTGACGTCATCCCCACCTTCCTCCGGGTATATCCCGGCGGTCTCGCTAGAAAAGTATAACTAGCGACAGGGGTTGCGCTCGTTGGGGGACTTAACCCAACACCTCACGGCACGAGCTGACGACAGCCATGCAGCACCTGTGCTGGCTCCCCGAAGGGTCGTTCAGCTTTCGCTTCACTACCACCAGCATGTCAAACCCAGATAAG
OTU1363	0	0.025	0	0	0	0	0	0	0	0	0	0	0	0	0	Bacteria	Chloroflexi	Anaerolineae	ADurb.Bin180	NA	NA	NA	ADurb.Bin180_ASV1363	0.025	0.025	GGGCCCGCACAAGCAGCGGAGCGTGTGGTTCAATTCGATGCGACACGAAGAACCTTACCTGGGTTTGACATGCTAGTGGTAGTGAAGCGAAAGCGGAACGACCCTTCGGGGAGCTAGCACAGGTGCTGCATGGCTGTCGTCAGCTCGTGCCGTGAGGTGTTGGGTTAAGTCCCGCAACGAGCGCAACCCCTCTTGCTAGTTAAACTTCTCTAGCGATACTGCCGGGATATACCCGGAGGAAGGTGGGGATGACGTCAAGTCAGCATGGCCCTTATATCCAGGGCTACACACACGCTACAATGGCCAGTACAGAGGGCTGCTAAGCCGTGAGGCGGAGCTAATCCCACAAAGCTGGTCTCAGTTCGGATTGAAGGCTGCAACCCGCCTTCATGAAGCTGG…
OTU1365	0	0	0	0.075	0	0	0	0	0	0	0	0	0	0	0	Bacteria	Chloroflexi	Anaerolineae	ADurb.Bin180	NA	NA	NA	ADurb.Bin180_ASV1365	0.075	0.075	AAGGCCCGGGAACGTATTCACCGCAGTATGGCTGACCTGCGGTTACTAGCAACTCCAGCTTCATGAAGGCGAGTTGCAGCCTTCAATCCGAACTGAGACCGGCTTTGATGGGATTAGCTCCGCCTCGCGACTTAGCAACCCATTGTACCGGCCATTGTAGCGTGTGTGTGGCCCTGGGTATAAAGGCCATGCTGACTTGACTTCATCCCCACCTTCCTCCGGGTATATCCCGGCAGTCTCGCCAGAGAGATTTAACTGGCAATAAGGGTTGCGCTCGTTGCGGGACTTAACCCAACACCTCACGGCACGAGCTGACGACAGCCATGCAGCACCTGTGCTAGCTCCCCGAAGGGTCGTTCCGCTTTCGCTTCACTACCACTAGCATGTCAAACCCAGGTAA
OTU1369	0	0	0.225	0	0	0	0	0	0	0	0	0	0	0.125	0	Bacteria	Chloroflexi	Anaerolineae	ADurb.Bin180	NA	NA	NA	ADurb.Bin180_ASV1369	0.35	0.225	ACGGGCGGTGTGTACAAGGCCCGGGAACGTATTCACCGCAGTATAGCTGACCTGCGGTTACTAGCAACTCCAGCTTCATGAAGGCGAGTTGCAGCCTTCAATCCGAACTGAGACCGGCTTTGGTGGGATTGGCTCCGCCTCGCGGCTTAGCAACCCATTGTACCGGCCATTGTAGCGTGTGTGTAGCCCTGGATATAAAGGCCATGCTGACTTGACGTCATCCCCACCTTCCTCCGGGTATATCCCGGCGGTCTCGCTAGAGAAATTCAACTAGCAACAAGGGTTGCGCTCGTTGCGGGACTTAACCCAACACCTCACGGCACGAGCTGACGACAGCCATGCAGCACCTGTGCTAGCTCCCCGAAGGGTCGTTCCGCTTTCGCTTCACTACCACTAGCAT
OTU1370	0	0	0	0	0	0	0	0.025	0	0	0	0	0	0	0	Bacteria	Chloroflexi	Anaerolineae	ADurb.Bin180	NA	NA	NA	ADurb.Bin180_ASV1370	0.025	0.025	GGGCCCGCACAAGCAGCGGAGCGTGTGGTTTAATTCGATGCAACACGAAGAACCTTACCTGGGTTTGACATGCTAGTGGTAGTGAAGCGAAAGCGGAACGACCCTTCGGGGAGCTAGCACAGGTGCTGCATGGCTGTCGTCAGCTCGTGCCGTGAGGTGTTGGGTTAAGTCCCGCAACGAGCGCAACCCTCGTCGCTAGTTAAAACTCTCTAGCGAGACCGCCGGGATACACCCGGAGGAAGGTGGGGATGACGTCAAGTCAGCATGGCCTTTATATCTTGGGCCACACACACGCTACAATGGCCAGTACAATGGGATGCCAAGCCGCAAGGCGGAGCCAACCCTCAAAGCTGGTCTCAGTTCGGATTGCAGGCTGCAACTCGCCTGCATGAAGCCGGA…
OTU1373	0	0	0.1	0.1	0	0	0	0	0	0	0	0	0	0	0	Bacteria	Chloroflexi	Anaerolineae	MSB-5B2	NA	NA	NA	MSB-5B2_ASV1373	0.2	0.1	AAGGCCCGGGAACGTATTCACCGCAGTGTGGCTGACCTGCGGTTACTAGCAACTCCAGCTTCATGCAGTCGAGTTGCAGACTACAATCCGAACTTAGACCGGCTTTGAAGGATTAGCTCCGCCTCGCGGCTTGGCAACCCGTTGTACCGGCCATTGTAGCGTGTGTGTCGCCCTGGACATAAAGGCCATGCTGACTTGACTTCGTCCCCACCTTCCTCCAGGTATACCCTGGCAGTCTCACTAGAGAAGTACAACTAGTGACGAGGGTTGCGCTCGTTGCAGGACTTAACCCAACACCTCACGGCACGAGCTGACGACAGCCATGCAGCACCTGTGTTGGCTCCCCGAAGGGTCGTTCCGCTTTCGCTTCACTACTACCAACATGTCAAGCCCAGGTAAG
OTU1377	0	0	0	0	0	0	0	0	0.05	0	0	0	0	0	0	Bacteria	Chloroflexi	Anaerolineae	NA	NA	NA	NA	Anaerolineae_ASV1377	0.05	0.05	GGGCCCGCACAAGCAGCGGAGCGTGTGGTTTAATTCGATGCGACACGAAGAACCTTACCTAGGCTTGACATGCACGTTGTAGTGAAGCGAAAGCGGAACGACCCTTCGGGGAGCGTGCACAGGTGCTGCATGGCTGTCGTCAGCTCGTGCCGTGAGGTGTTGGGTTAAGTCCCGCAACGAGCGCAACCCTTGTCGCTAGTTACAAGTGTCTAGCGAGACTGCCAGGACAAACCTGGAGGAAGGCGGGGATGACGTCAAGTCAGCATGGCCTTTATGCCTAGGGCTACACACACGCTACAATGGCCGGTACAATGGGTCGCCAAGCCGCGAGGCGGAGCCAATCCCACAAAGCCGGTCTCAGTTCGGATTGGAGGCTGCAACCCGCCTCCATGAAGTCGG…
OTU1378	0	0	0	0	0	0	0	0	0	0	0	0	0	0	0.05	Bacteria	Chloroflexi	Anaerolineae	RBG-13-54-9	NA	NA	NA	RBG-13-54-9_ASV1378	0.05	0.05	AAGACCCGGGAACGTATTCACCACAGTATGCTGACCTGCGGTTACTAGCAACTCCGACTTCATGCAGGCGGGTTGCAGCCTACAATCTGAACTGAGACCGGCTTTTTGGGGTTGGCTCCACCTCGCGGCTTAGCGACCCTTTGTACCGGCCATTGTAGCGTGTGTGTAGCCCTGGATATAAAGGCCATGCTGACTTGACGTCATCCTCACCTTCCTCCGGTTTATGTGCCGGCAGTCTCGCTAGAAAAGTATAACTAGCAACGAGGGTTGCGCTCGTTGTGGGACTTAACCCAACACCTCACGACACGAGCTGACGACAGCCATGCAGCACCTGTGCAAGCTCCCCGAAGGGTCAGTCCCCTTTCAGTTTCCTACCACTTGCATGTCAAACCCTGGTAAG
OTU1379	0	0	0	0	0	0.075	0	0	0	0	0	0	0	0	0	Bacteria	Chloroflexi	Anaerolineae	RBG-13-54-9	NA	NA	NA	RBG-13-54-9_ASV1379	0.075	0.075	AAGACCCGGGAACGTATTCACCGCCGTATAGCTGACCGGCGGTTACTAGCAACTCCGACTTCATGCAGGCGGGTTGCAGCCTGCAATCTGAACTGAGACCGGCTTTGTGAGATTGGCTCCGCCTCGCGGCTTGGCTTCCCTCTGTACCGGCCATTGTAGCGTGTGTGTAGCCCTGGATATAAAGGCCATGCTGACTTGGCGTCATCCCCACCTTCCTCCGGTTATATGCCGGCAGTCTCGCCAGAAAGGTCTAACTGGCAACGAGGGTTGCGCTCGTTGTGGGACTTAACCCAACACCTCACGGCACGAGCTGACGACAGCCATGCAGCACCTGTGCAGGCTCCCCGAAGGGTCGGTCCGCTTTCGCGTCCCTACCACCTGCATGTCAAGCCCAGGTGAG
OTU1380	0	0	0	0	0	0.05	0	0	0	0	0	0	0	0	0	Bacteria	Chloroflexi	Anaerolineae	RBG-13-54-9	NA	NA	NA	RBG-13-54-9_ASV1380	0.05	0.05	AAGGCCCGGGAACGTATTCACCGCAGTATGGCTGACCTGCGGTTACTAGCAACTCCGACTTCATGCAGGCGGGTTGCAGCCTGCAATCTGAACTGAGACCGGCTTTGCAGGATTCGCTCCGCCTCGCGGCTTCGCCTCCCACTGTACCGGCCATTGTAGCGTGTGTGTAGCCCTGGGTATAAAGGCCATGCTGACTTGACTTCATCCCCGCCTTCCTCCGGTTATATACCGGCAGTCTCGCCAGAAAGCTCTAACTGGCAACAGGGGTTGCGCTCGTTGTGGGACTTAACCCAACACCTCACGGCACGAGCTGACGACAGCCATGCAGCACCTGTGAAGGCTCCCCGAAGGGTCGGTCGGCTTTCGCTCCCCTACTACCTCCATGTCAAACCCAGGTAAG
OTU1385	0	0	0	0	0	0	0.05	0	0	0	0	0	0	0	0	Bacteria	Chloroflexi	Anaerolineae	RBG-13-54-9	NA	NA	NA	RBG-13-54-9_ASV1385	0.05	0.05	AAGACCCGGGAACGTATTCACCGCAGTATGGCTGACCTGCGGTTACTAGCAACTCCAACTTCATGCAGGCGGGTTGCAGCCTGCAATCTGAACTGAGATCGGCTTTGTGGGATTAGCTCCACCTCGCGGCTTTGCTGCCCTCTGTACCGACCATTGTAGCGTGTGTGTAGCCCTGGGCATAAAGGCCATACTGACTTGACGTCATCCCCACCTTCCTCCGGTTATATGCCGGCAGTCTCGCCAGACAATTCTAACTGGCAACAAGGGTTGCGCTCGTTGTAGGACTTAACCCAACACCTCACGGCACGAGCTGACGACAGCCATGCAGCACCTGTGTACGCTCCCCGAAGGGTCGGTCCGCTTTCACTTCCCTACTACGTACATGTCAAACCCAGGTAAG
OTU1392	0	0	0	0	0	0	0.05	0	0	0	0	0	0	0	0	Bacteria	Chloroflexi	Anaerolineae	RBG-13-54-9	NA	NA	NA	RBG-13-54-9_ASV1392	0.05	0.05	AAGACCCGGGAACGTATTCACCGCAGTATTGCTGACCTGCGGTTACTAGCAACTCCAACTTCATGCAGGCGGGTTGCAGCCTGCAATCTGAACTGAGACCGGCTTTGTGAGATTCGCTCCACCTCGCGGCTTCGCTGCCCTCTGCACCGGCCATTGTAGCGTGTGTGTAGCCCTGGATATAAAGGCCATGCTGACTTGACGTCATCCCCACCTTCCTCTGGTTATATGCCAGCAGTCTCGCCAGTAACTTGTAACTGGCAACAAGGGTTGCGCTCGTTGTAGGACTTAACCTAACACCTCACGGCACGAGCTGACGACAGCCATGCAGCACCTGTATACGCTCACCGAAGTGTCGGTCCCCTTTCGGTTCCCTACTACGTATATGTCAAACCCAGGTAAG
OTU1393	0	0.15	0	0	0	0	0	0.05	0.05	0	0	0	0	0	0	Bacteria	Chloroflexi	Anaerolineae	RBG-13-54-9	NA	NA	NA	RBG-13-54-9_ASV1393	0.25	0.15	GGACCCGCACAAGCAGCGGAGCGTGTGGTTTAATTCGATGCAACACGAAGAACCTCACCTGGGTTTGACATATACGTAGTAGGGAACCGAAAGGGGACCGACGCTTCGGCGAGCGTATACAGGTGCTGCATGGCTGTCGTCAGCTCGTGCCGTGAGGTGTTAGGTTAAGTCCTACAACGAGCGCAACCCCTGTCGCTAGTTACACGTTACTAGCGAGACTGCTGGCATATAACCAGAGGAAGGTGGGGATGAGGTCAAGTCAGCATGGCCTTTATATCCAGGGCTACTCACACGCTACAATGGCCGGTACAGAGGGCAGCGAAACCGCGAGGCGGAGCGAATCTCAGAAAGCCGGTCTCAGTTCAGATTGCAGGCTGCAACCCGCCTGCATGAAGTTGG…
OTU1394	0	0.025	0	0	0	0	0	0	0	0	0	0	0	0	0	Bacteria	Chloroflexi	Anaerolineae	RBG-13-54-9	NA	NA	NA	RBG-13-54-9_ASV1394	0.025	0.025	GGACCCGCACAAGCAGCGGAGCGTGTGGTTTAATTCGATGCTACACGAAGAACCTTACCTGGGCTTGACATGTACGTCGTAGGGAACCGAAAGGTAACCGATCCTTCGGGAAGCGTACACAGGTGCTGCATGGCTGTCGTCAGCTCGTGCCGTGAGGTGTTCGGTTAAGTCCGACAACGAGCGCAACCCTTGTTGCCAGTTATACTTTACTGGCGAGACTGCTGGCATATAACCAGAGGAAGGTGGGGATGACGTCAAGTCAGTATGGCCTTTATGTCCAGGGCTACACACACGCTACAATGGCCGGTACAGAGGGTAGCCAAGCCGCGAGGCGGAGCCAATCCCAGAAAGCCGGTCTCAGTTCAGATTGCAGGCTGCAACCCGCCTGCATGAAGTCGG…
OTU1395	0	0.025	0	0	0	0	0	0	0	0	0	0	0	0	0	Bacteria	Chloroflexi	Anaerolineae	NA	NA	NA	NA	Anaerolineae_ASV1395	0.025	0.025	GGACCCGCACAAGCAGCGGAGCGTGTGGTTTAATTCGATGCAACACGAAGAACCTTACCTGGGCTTGACATCTACGTAGTAGGGAACCGAAAGGGGACCGACTCTTCGGAGAGCGTAGACAGGTGCTGCATGGCTGTCGTCAGCTCGTGTCGTGAGATGTCGGGTTAAGTCCCGTAACGAGCGCAACCCTCGTTGGCAGTTACAAGTGTCTGCCGAGACTGCTGGCATATAACCAGAGGAAGGTGGGGATGACGTCAAGTCAGTATGGCCTTTATGTCCAGGGCTACACACACGCTACAATGGCCGGTACAGAGGGTAGCCAAGCCGCGAGGCGGAGCCAATCCCAGAAAGCCGGTCTCAGTTCAGATTGCAGGCTGCAACCCGCCTGCATGAAGTCGG…
OTU1397	0	0	0.05	0	0	0	0	0	0	0	0	0	0	0	0	Bacteria	Chloroflexi	Anaerolineae	RBG-13-54-9	NA	NA	NA	RBG-13-54-9_ASV1397	0.05	0.05	AAAGCCCGGGAACGTATTCACCGCAGTATGGCTGACCTGCGGTTACTAGCAACTCCGACCTCATGCAGGCGGGTTGCAGCCTGCAATCTGAACTGAGACCGGTTTTCTGAGATTGGCTCCACCTCGCGGCTTCGCGACCCTTTGTTCCGGCCATTGTAGCGTGTGTGTAGCCCTGGATATAAAGGCCATGCTGACTTGACGTCATCCCCACCTTCCTCCGGTTATATGCCGGCAGTCTTGCCAGTAAAGTATAACTGGCCACGGGGGTTGCGCTCGTTGCGGGACTTAAACCCGACACCTCACGGCACGAGCTGACGACAGCCATGCAGCACCTGTCTACGCTGCCCGAAGGCTCGGTCACCTTTCGGCTCCCTACTACGTAGATGTCAAACCCAGGTGA
OTU1406	0	0.1	0	0	0	0	0.025	0	0	0	0	0	0	0	0	Bacteria	Chloroflexi	Anaerolineae	RBG-13-54-9	NA	NA	NA	RBG-13-54-9_ASV1406	0.125	0.1	GGGCCCGCACAAGCAGCGGAGCGTGTGGTTTAATTCGATGCGACACGAAGAACCTTACCTGGGTTTGACATGTACGTAGTAGGGAACCGAAAGGGGACCGACGCTTCGGCGAGCGTACACAGGTGCTGCATGGCTGTCGTCAGCTCGTGCCGTGAGGTGTTGGGTTAAGTCCCACAACGAGCGCAACCCTTGTTGCTAGTTGCACGTATCTAGCGAGACTGCCGGCATATAACCGGAGGAAGGTGGGGATGACGTCAAGTCAGCATGGCCTTTATGTCCAGGGCTACTCACACGCTACAATGGTCGGTACAGAGGGTCGCGAAGCCGCGAGGTGGAGCCAATCTCAGAAAGCCGATCCCAGTTCAGATTGCAGGCTGCAACCCGCCTGCATGAAGTCGG…
OTU1407	0	0	0	0	0	0	0.1	0	0	0	0	0	0	0	0	Bacteria	Chloroflexi	Anaerolineae	RBG-13-54-9	NA	NA	NA	RBG-13-54-9_ASV1407	0.1	0.1	AAGGCCCGGGAACGTATTCACCGCAGTATGGCTGACCTGCGGTTACTAGCAACTCCGACTTCATGCAGGCGGGTTGCAGCCTGCAATCTGAACTTGGACCGGCTTTTTGGGATTGGCTCCGCCTCGCGGCTTCGCGACCCTCTGTACCGGCCATTGTAGCGTGTGTGTAGCCCTGGACATAAAGGCCATGCTGACTTGACGTCATCCCCACCTTCCTCCGGTTATATGCCGGCAGTCTCGCTAGATATTTCCAACTAGCAACGAGGGTTGCGCTCGTTGTGGGACTTAACCCAACACCTCACGGCACGAGCTGACGACAGCCATGCAGCACCTGTGTATGCTCTCCGAAGAGTCGGTCCCCTTTCGGTTCCCTACCACATACATGTCAAGCCCAGGTAAG
OTU1409	0	0.025	0	0	0	0	0	0	0	0	0	0	0	0	0	Bacteria	Chloroflexi	Anaerolineae	RBG-13-54-9	NA	NA	NA	RBG-13-54-9_ASV1409	0.025	0.025	GGGCCCGCACAAGCAGCGGAGCGTGTGGTTTAATTCGATGTGACACGAAGAACCTTACCTGGGTTTGACATGGATGTAGTAGGGGAGCGAAAGCCGACCGACCCTTCGGGGAGCATTCACAGGTGCTGCATGGCTGTCGTCAGCTCGTGCCGTGAGGTGTTGGGTTAAGTCCCACAACGAGCGCAACCCCTGTTGCTAGTTGTAAGTTTCTAGCGAGACTGCCGGCGTATAACCGGAGGAAGGTGGGGATGACGTCAAGTCAGCATGGCCTTTATGTCCAGGGCTACTCACACGCTACAATGGTCGGTACAGAGGGTCGCGAAGCCGCGAGGTGGAGCCAATCTCAGAAAGCCGATCCCAGTTCAGATTGCAGGCTGCAACCCGCCTGCATGAAGTCGG…
OTU1421	0	0.025	0	0	0	0	0	0	0	0	0	0	0	0	0	Bacteria	Chloroflexi	Anaerolineae	Anaerolineales	Anaerolineaceae	Longilinea	NA	Longilinea_ASV1421	0.025	0.025	GGGCCCGCACAAGCGGTGGAGCATGTGGTTTAATTCGACGCAACGCGCAGAACCTTACCTGGTCTTGACATCTACGGAACCTCTATGAAAGTAGAGGGTGCCTTTCGGGGAGCCGTAAGACAGGTGCTGCATGGCTGTCGTCAGCTCGTGTCGTGAGATGTTGGGTTAAGTCCCGTAACGAGCGAAACCCTTGTCCCTTGTTGCCAGCGGGTCATGCCGGGGACTCTAGGGAGACTGCCGGTGTTAAACCGGAGGAAGGTGGGGATGACGTCAAGTCAGCATGGCCTTTATATCCTGGGCTACACACACGCTACAATGGTCGGTACAATAGGTTGCCAAGCCGCGAGGCGGAGCCAATCCATAAAGCCGGCCTCAGTTCAGATTGTAGGCTGCAACTCG…
OTU1428	0	0	0	0	0.025	0	0	0	0	0	0	0	0	0	0	Bacteria	Firmicutes	Bacilli	Bacillales	Bacillaceae	NA	NA	Bacillaceae_ASV1428	0.025	0.025	GGGCCCGCACAAGCGGTGGAGCATGTGGTTTAATTCGATGCAACGCGAAGAACCTTACCTGGGCTTGAACTGCAGTCGACAACCCCTGAAAGGGGGTCTTCCTTCGGGACGGCTGTAGAGGTGCTGCATGGCTGTCGTCAGCTCGTGCCGTGAGGTGTTGGGTTAAGTCCCGCAACGAGCGCAACCCTTGTCCTTAGTTGCCAGCATTCAGTTGGGCACTCTAAGGAGACTGCCGGTGACAAACCGGAGGAAGGTGGGGATGACGTCAAATCATCATGCCCCTTATGACCTGGGCTACACACGTGCTACAATGGATGGTACAAAGGGTTGCGAAGCCGCGAGGTGAAGCTAATCCCATAAAACCATTCTCAGTTCGGATTGTAGGCTGCAACTCGCCTA…
OTU1431	0	0	0	0	0.025	0	0	0	0	0	0	0	0	0	0	Bacteria	Firmicutes	Bacilli	Bacillales	Bacillaceae	NA	NA	Bacillaceae_ASV1431	0.025	0.025	GGACCCGCACAAGCAGCGGAGCGTGTGGTTTAATTCGATGCTACACGAAGAACCTTACCAGGGTTTGACATGCAAGTGGTAGGAAACTGAAAGGGGACCGACCCTTCGGGGAGCTTGCACAGGTGGTGCATGGTTGTCGTCAGCTCGTGTCGTGAGATGTTGGGTTAAGTCCCGCAACGAGCGCAACCCTTGATCTTAGTTGCCAGCATTAAGTTGGGCACTCTAAGGTGACTGCCGGTGACAAACCGGAGGAAGGTGGGGATGACGTCAAATCATCATGCCCCTTATGACCTGGGCTACACACGTGCTACAATGGATGGTACAAAGGGCTGCGAGACCGCGAGGTTTAGCCAATCCCATAAAACCATTCTCAGTTCGGATTGTAGGCTGCAACTCGCC…
OTU1433	0	0	0	0	0	0	0	0	0	0	0	0	0.05	0	0	Bacteria	Acidobacteria	NA	NA	NA	NA	NA	Acidobacteria_ASV1433	0.05	0.05	GGGCCCGCACAAGCGGTGGAGCATGTGGTTCAATTCGACGCAACGCGAAGAACCTTACCAGGGCTTGAACTGCAGGTGACAGCTCCGGAAACGGAGTTTTCCGCAAGGACACCTGTAGAGGTGCTGCATGGCTGTCGTCAGCTCGTGTCGTGAGATGTTGGGTTAAGTCCCGCAACGAGCGCAACCCTTGTCCTTAGTTGCCAACAGATTATGCTGGGGACTCTAAGGAGATTGCCGGTGATAAACCGGATGAAAGTGGGGATGACGTCAAGTCCTCATGGCCTTTATGTCCTGGGCTACACACGTGCTACAATGGCCGGTACAAAAGGCTGCGATCCCGCGAGGGTGAGCCAATCCCAAAAGCCGGTCTCAGTTCGGATTGAAGGCTGCAACTCGCCT…
OTU1435	0	0.05	0	0	0	0	0	0	0	0	0	0	0	0	0	Bacteria	Acidobacteria	Subgroup 6	NA	NA	NA	NA	Subgroup 6_ASV1435	0.05	0.05	GGGCCCGCACAAGCGGTGGAGCATGTGGTTTAATTCGACGCAACGCGAAGAACCTTACCCGGGCTTGAACTGCAGGTGACCATCCACGAAAGTGGACTTCCGCAAGGACGCCTGTAGAGGTGCTGCATGGCTGTCGTCAGCTCGTGTCGTGAGATGTTGGGTTAAGTCCCGCAACGAGCGCAACCCTCGTTCGCTGTTGCCATCAGGTCAAGCTGGGCACTCTGCGGAGACTGCCGGTGACAAACCGGAGGAAGGTGGGGATGACGTCAAGTCAGCATGGCCTTTATGTCCGGGGCCACACACGTGCTACAATGGCCGGTACAAACCGTCGCGATCTCGCAAGGGGGAGCTAATCGGAGAAAGCCGGTCTCAGTTCGGATCGTAGGCTGCAACTCGCCT…
OTU1439	0	0	0.025	0	0	0	0	0	0	0	0	0	0	0	0	Bacteria	Acidobacteria	Subgroup_6	NA	NA	NA	NA	Subgroup_6_ASV1439	0.025	0.025	AAGGCCCGGGAACGTATTCACCGCGGCGTGCTGATCCGCGATTACTAGCGATTCCAACTTCATGCAGGCGAGTTGCAGCCTACAATCCGAACTGAGACCGGCTTTCTCCGATTAGCTCCCTCTCGCGAGATCGCGACGGTTTGTACCGGCCATTGTAGCACGTGTGTGGCCCCAGACATAAAGGCCATGCTGACTTGACGTCATCCCCACCTTCCTCCGGTTTGTCACCGGCAGTCTCTTCAGAGTGCCCGGCATAACCCGATGGCAACAGAAGACAAAGGGTTGCGCTCGTTGCGGGACTTAACCCAACATCTCACGACACGAGCTGACGACAGCCATGCAGCACCTCTACGAGTGTCCTTGCGGAAGCCTACTTTCGTAGGATGTCACTCGCAGTTCA
OTU1441	0	0	0	0.125	0	0	0	0	0	0	0	0	0	0	0	Bacteria	Acidobacteria	Subgroup_6	NA	NA	NA	NA	Subgroup_6_ASV1441	0.125	0.125	AAGGCCCGGGAACGTATTCACCGCGGCGTGCTGATCCGCGATTACTAGCGATTCCAACTTCATGCAGGCGAGTTGCAGCCTACAATCCGAACTGAGACCGGCTTTCTCCGATTAGCTCCACCTTACGGTATCGCGACGGTTTGTACCGGCCATTGTAGCACGTGTGTAGCCCCAGACATAAAGGCCATGCTGACTTGACGTCATCCCCACCTTCCTCCGGTTTATCACCGGCAGTCTCTGCAGAGTGCCCACCATAACGTGATGGCAACAGCAGACAAGGGTTGCGCTCGTTGCGGGACTTAACCCAACATCTCACGACACGAGCTGACGACAGCCATGCAGCACCTCTACGAGTGTCCTTGCGGAAGGCAACTTTCGTCGCTGGTCACTCGCTGTTCAA
OTU1442	0	0.025	0	0	0	0	0	0	0	0	0	0	0	0	0	Bacteria	Acidobacteria	Subgroup 6	NA	NA	NA	NA	Subgroup 6_ASV1442	0.025	0.025	GGGCCCGCACAAGCGGTGGAGCATGTGGTTCAATTCGACGCAACGCGAAGAACCTTACCCAGGCTTGAACTGCGAGTGACATCCCACGAAAGTGGGCTTCCGCAAGGACACTCGTAGAGGTGCTGCATGGCTGTCGTCAGCTCGTGTCGTGAGATGTTGGGTTAAGTCCCGCAACGAGCGCAACCCTTGTCTGCTGTTGCCATCAGGTTATGCTGGGCACTCTGCAGAGACTGCCGGTGATAAACCGGAGGAAGGTGGGGATGACGTCAAGTCAGCATGGCCTTTATGTCTGGGGCTACACACGTGCTACAATGGCAGATACAAACCGTCGCGAGACCGCAAGGTGGAGCTAATCGGAGAAAGTCTGTCTCAGTTCGGATTGCAGGCTGCAACTCGCCT…
OTU1443	0	0	0	0.075	0	0	0	0	0	0	0	0	0	0	0	Bacteria	Acidobacteria	Subgroup_6	NA	NA	NA	NA	Subgroup_6_ASV1443	0.075	0.075	AAGGCCCGGGAACGTATTCACCGCGGCGTGCTGATCCGCGATTACTAGCGATTCCGACTTCACGCAGGCGAGTTGCAGCCTACGATCCGAACTGAGACCGACTTTTTCCGATTAGCTCCCCCTTGCGGGCTCGCAACGGTTTGTATCGGCCATTGTAGCACGTGTGTGGCCCCAGACATAAAGGCCATGCTGACTTGACGTCATCCCCACCTTCCTCCGGTTTATCACCGGCAGTCTCTTCAGAGTGCCCAGCGTGACCTGATGGCAACAGAAGACAAGGGTTGCGCTCGTTGCGGGACTTAACCCAACATCTCACGACACGAGCTGACGACAGCCATGCAGCACCTCTGCGAGTGTCCTTGCGGAAGCCTACTTTCGTAGGTGGTCACTCGCTGTTCAA
OTU1444	0	0.05	0	0	0	0	0	0	0	0	0	0	0	0	0	Bacteria	Acidobacteria	Subgroup 6	NA	NA	NA	NA	Subgroup 6_ASV1444	0.05	0.05	GGGCCCGCACAAGCGGTGGAGCATGTGGTTCAATTCGACGCAACGCGAAGAACCTTACCCAGGCTTGAACTGCGAGTGACATCCCACGAAAGTGGGCTTCCGCAAGGACACTCGTAGAGGTGCTGCATGGCTGTCGTCAGCTCGTGTCGTGAGATGTTGGGTTAAGTCCCGCAACGAGCGCAACCCTTGTCTGCTGTTGCCATCAGGTTATGCTGGGCACTCTGCAGAGACTGCCGGTGATAAACCGGAGGAAGGTGGGGATGACGTCAAGTCAGCATGGCCTTTATGTCCGGGGCCACACACGTGCTACAATGGCCGGTACAAACCGTCGCGATCTCGCAAGGGGGAGCTAATCGGAGAAAGCCGGTCTCAGTTCGGATCGTAGGCTGCAACTCGCCT…
OTU1447	0	0	0	0	0	0	0.025	0	0	0	0	0	0	0	0	Bacteria	Acidobacteria	Subgroup_6	NA	NA	NA	NA	Subgroup_6_ASV1447	0.025	0.025	AAGGCCCGGGAACGTATTCACCGCAGCCTGCTGATCTGCGATTACTAGCGATTCCAACTTCATGCAGGCGAGTTGCAGCCTACAATCCGAACTGAGACCGGCTTTATCCGATTAGCTCCCCCTCGCGGGATCGCAGCGGTTTGTACCGGCCATTGTAGCACGTGTGTGGCCCCGGACATAAAGGCCATGCTGACTTGACGTCATCCCCACCTTCCTCCGGTTTATCACCGGCAGTCTCCTCAGAGTGCCCAGCATAACCTGATGGCAACAGAGAACAAGGGTTGCGCTCGTTGCGGGACTTAACCCAACATCTCACGACACGAGCTGACGACAGCCATGCAGCACCTCTAGAAGCGTCCTTGCGGAAGTCGGCTTTCACCGATGGTCACTTCCAGTTCAA
OTU1450	0	0	0	0	0.15	0	0	0	0.025	0	0	0	0	0	0	Bacteria	Acidobacteria	Subgroup 6	NA	NA	NA	NA	Subgroup 6_ASV1450	0.175	0.15	GGGCCCGCACAAGCGGTGGAGCATGTGGTTCAATTCGACGCAACGCGAAGAACCTTACCCGGGCTTGAACTGCGAGTGACCATCGGCGAAAGTCGACTTCCGCAAGGACGCTCGTAGAGGTGCTGCATGGCTGTCGTCAGCTCGTGTCGTGAGATGTTGGGTTAAGTCCCGCAACGAGCGCAACCCTCGTTCTCTGTTGCCATCAGGTTATGCTGGGCACTCTGAGGAGACTGCCGGTGATAAACCGGAGGAAGGTGGGGATGACGTCAAGTCAGCATGGCCTTTATGTCCGGGGCCACACACGTGCTACAATGGCCGGTACAAACCGCCGCGATCCCGCGAGGGGGAGCTAATCGGAAAAAGCCGGTCTCAGTTCGGATTGCAGGCTGCAACTCGCCT…
OTU1451	0	0	0	0.05	0	0	0.05	0	0	0	0	0	0	0	0	Bacteria	Acidobacteria	Subgroup_6	NA	NA	NA	NA	Subgroup_6_ASV1451	0.1	0.05	AAGGCCCGGGAACGTATTCACCGCAGCCTGCTGATCTGCGATTACTAGCGATTCCAACTTCACGCAGGCGAGTTGCAGCCTGCGATCCGAACTGAGACCGGCTTTCTCCGATTAGCTCCCCCTCGCGGGATCGCGACGGTTTGTACCGGCCATTGTAGCACGTGTGTGGCCCCAGACATAAAGGCCATGCTGACTTGACGTCATCCCCACCTTCCTCCGGTTTGTCACCGGCAGTCTCCTCAGAGTGCCCAACATCACTTGATGGCAACAGAGGACAAGGGTTGCGCTCGTTGCGGGACTTAACCCAACATCTCACGACACGAGCTGACGACAGCCATGCAGCACCTCTACGAGTGTCCTTGCGGAAACCGGCTTTCGCCGATGGTCACTCGCTGTTCAA
OTU1457	0	0	0	0	0	0	0.05	0	0	0	0	0	0	0	0	Bacteria	Acidobacteria	Subgroup_6	NA	NA	NA	NA	Subgroup_6_ASV1457	0.05	0.05	AAGGCCCGGGAACGTATTCACCGCGGCGTGCTGATCCGCGATTACTAGCGATTCCGACTTCATGCAGGCGAGTTGCAGCCTGCAATCCGAACTGAGACCGGTTTTCTGCGATTAGCTCCCCCTCGCGGGCTCGCGACGCTTTGTACCGGCCATTGTAGCACGTGTGTGGCCCCAGACATAAAGGCCGTGCTGACTTGACGTCATCCCCACCTTCCTCCGGTTTATCACCGGCAGTCTCCTCAGAGTGCCCAGCATGACCTGATGGCAACAGAGGACAAGGGTTGCGCTCGTTGCGGGACTTAACCCAACATCTCACGACACGAGCTGACGACAGCCATGCAGCACCTCTACGAGCGTCCTTGCGGAAGTCCACTTTCATGGATGGTCGCTCGCTGTTCAA
OTU1458	0	0	0	0	0	0	0.05	0	0	0	0	0	0	0	0	Bacteria	Acidobacteria	Subgroup_6	NA	NA	NA	NA	Subgroup_6_ASV1458	0.05	0.05	AAGGCCCGGGAACGTATTCACCGCGGCGTGCTGATCCGCGATTACTAGCGATTCCAACTTCACGCAGGCGAGTTGCAGCCTGCGATCCGAACTGAGACCGGTTTTCTGCGATTAGCTCCCCCTCGCGGGCTCGCGACGCTTTGTACCGGCCATTGTAGCACGTGTGTAGCCCCAGACATAAAGGCCATGCTGACTTGACGTCATCCCCACCTTCCTCCGGCTTATCACCGGCAGTCTTCTCAGAGTGCCCAGCGCGACCTGATGGCAACAGAGAACGAGGGTTGCGCTCGTTGCGGGACTTAACCCAACATCTCACGACACGAGCTGACGACAGCCATGCAGCACCTCTACGAGTGTCCTTGCGGAAGGCCGACTTTCGCCGACTGTCACTCGCACTTCA
OTU1459	0	0	0	0	0	0	0.05	0	0	0	0	0	0	0	0	Bacteria	Acidobacteria	Subgroup_6	NA	NA	NA	NA	Subgroup_6_ASV1459	0.05	0.05	AAGGCCCGGGAACGTATTCACCGCGGCATGCTGATCCGCGATTACTGGCGATTCCAACTTCATGCAGGCGAGTTGCAGCCTACAATCCGAACTGAGACCGGCTTTCTGCGATTAGCTCCCCCTTGCGGGATCGCGACGCTTTGTACCGGCCATTGTAGCACGTGTGCAGCCCCAGACATAAAGGCCATGCTGACTTGACGTCATCCCCACCTTCCTCCGGTTTATCACCGGCAGTCTCCGCAGAGTGCCCAGCCGAACTGATGGCAACAGCGGACAAGGGTTGCGCTCGTTGCGGGACTTAACCCAACATCTCACGACACGAGCTGACGACAGCCATGCAGCACCTCTACAGGCGTCCTTGCGGAAGCCGACTTTCGTCGGATGTCACCTGCACTTCGAG
OTU1461	0	0	0	0	0	0	0.025	0	0	0	0	0	0	0.05	0	Bacteria	Acidobacteria	Subgroup_6	NA	NA	NA	NA	Subgroup_6_ASV1461	0.075	0.05	AAGGCCCGGGAACGTATTCACCGCGGCATGCTGATCCGCGATTACTAGCGATTCCAACTTCATGCAGGCGAGTTGCAGCCTACAATCCGAACTGAGACCGGCTTTTTCCGATTAGCTCCCCCTCGCGGGCTCGCAACGGTTTGTACCGGCCATTGTAGCACGTGTGTAGCCCTGGACATAAAGGCCATGCTGACTTGACGTCATCCCCACCTTCCTCCGGTTTGTCACCGGCAGTCTCCTCAGAGTGCCCAGCTTAACCTGATGGCAACAGAGGACAAGGGTTGCGCTCGTTGCGGGACTTAACCCAACATCTCACGACACGAGCTGACGACAGCCATGCAGCACCTCTGCAGATGTCCTTGCGGAAGTCGACTTTCGCCGATGGTCATCTGCACTTCGA
OTU1467	0	0	0	0.075	0	0	0	0	0	0	0	0	0	0	0	Bacteria	BRC1	NA	NA	NA	NA	NA	BRC1_ASV1467	0.075	0.075	AAGGCCCGGGAACGTATTCACCGCGGCATGCTGATCCGCGATTACTAGCGATTCCAGCTTCATGGAGGCGAATTGCAGCCTCCAATCTGAACTGAGGCCCAGTTTGAGGGATTAGCTAAACCTTGCGGTCTCGCAACCCGCTGTCTGAGCCATTGTAGGACGTTTGTAGCCCTGGACGTAAGGGCCATGATGACTTGACGTCATCCCCACCTTCCTCCGGTTTGTCACCGGCAGTCTCGCTAGAGTCCCCAACTGAATGATGGTAACTAGCGACAAGGGTTGCGCTCGTTGCGGGACTTAACCCAACATCTCACGACACGAGCTGACGACAGCCATGCAGCACCTCTACCGGTTCGTGTTGCCACAGCCCGTGTTTCCACGGGTTTAACCGGCGGTTCAA
OTU1468	0	0	0	0	0	0	0.1	0	0	0	0	0	0	0	0	Bacteria	BRC1	NA	NA	NA	NA	NA	BRC1_ASV1468	0.1	0.1	AAGGCCCGGGAACGTATTCACCGCGGCATGCTGATCCGCGATTACTAGCGATTCCAGCTTCATGGAGGCGAATTGCAGCCTCCAATCTGAACTGAGGCCCAGTTTAAGGGATTAGCTAAACCTTGCGGTCTCGCAACCCGCTGTCTGAGCCATTGTAGGACGTTTGTAGCCCTGGACGTAAGGGCCATGATGACTTGACGTCATCCCCACCTTCCTCCGGTTTGTCACCGGCAGTCTCGCTAGAGTCCCCAACTGAATGATGGTAACTAGCGACAAGGGTTGCGCTCGTTGCGGGACTTAACCCAACATCTCACGACACGAGCTGACGACAGCCATGCAGCACCTCTACAGGGTCGTGTTGCCACAGCTCCTGTTTCCAGAAGTTTACCCTGCGGTTCAA
OTU1471	0	0	0	0.2	0	0	0	0	0	0	0	0	0	0	0	Bacteria	BRC1	NA	NA	NA	NA	NA	BRC1_ASV1471	0.2	0.2	AAGGCCCGGGAACGTATTCACCGCAGCGTGCTGATCTGCGATTACTAGCGATTCCAACTTCATGGAGGCGGGTTGCAGCCTCCAATCTGAACTGAGACCCAGTTTGAGGGATTAGCTTAACCTTGCGGTCTCGCAACCCATTGTCTGAGCCATTGTAGGACGTTTGTAGCCCTGGACGTAAGGGCCATGATGACTTGACGTCATCCCCACCTTCCTCCGGTTTGTCACCGGCAGTCTCGCCAGAGTCCCCAACTCAATGATGGTAACTGGCGACAAGGGTTGCGCTCGTTGCGGGACTTAACCCAACATCTCACGACACGAGCTGACGACAGCCATGCAGCACCTCTATTGGCTCGTGTTGCCACAGCCCCTGTTTCCAGGGGTTTAGCCAACAGTTCAA
OTU1474	0	0	0	0	0	0	0	0	0	0.025	0	0	0	0	0	Bacteria	BRC1	NA	NA	NA	NA	NA	BRC1_ASV1474	0.025	0.025	GGGCCCGCACAAGCGGTGGAGGATGTTGTTTAATTCGACGCAACGCGAAGAACCTTACCTAGGCTTGAACCGCCGGGTAAACTCCTGGAAACAGGGGCTGTGGCAACACAACCCGGTAGAGGTGCTGCATGGCTGTCGTCAGCTCGTGTCGTGAGATGTTGGGTTAAGTCCCGCAACGAGCGCAACCCTTGTCGTTAGTTACCATCATTCAGTTGGGGACTCTAACGAGACTGCCGGTGACAAACCGGAGGAAGGTGGGGATGACGTCAAGTCATCATGGCCCTTACGTCTAGGGCTACAAACGTCCTACAATGGCCGAGACAACGAGTCGCAAGGCCGCGAGGTCAAGCTAATCTCTTAAACTCGGTCTCAGTTCAGATCGGAGGCTGCAATTCGCCT…
OTU1475	0	0.025	0	0	0	0	0	0	0	0	0	0	0	0	0	Bacteria	BRC1	NA	NA	NA	NA	NA	BRC1_ASV1475	0.025	0.025	GGGCCCGCACAAGCGGTGGAGGATGTTGTTTAATTCGACGCAACGCGAAGAACCTTACCTGGGCTTGAACTGCTGGTTAAACTCCTGGAAACAGGGGCTGCCGCAAGGCGAACCAGTAGAGGTGCTGCATGGCTGTCGTCAGCTCGTGTCGTGAGATGTTGGGTTAAGTCCCGCAACGAGCGCAACCCTTGTCGTTAGTTACCAGCGAGTCATGTCGGGGACTCTAACGAGACTGCCGGTGATAAACCGGAGGAAGGTGGGGATGACGTCAAGTCATCATGGCCCTTACGTCCAGGGCTACAAACGTCCTACAATGGCCGGGACAACGGGATGCGATACCGCGAGGTGGAGCCGATCCCTAAAACCCGGTCCCAGTTCAGATTGGAGGCTGCAATTCGC…
OTU1476	0	0	0	0	0	0	0	0	0	0	0	0	0	0	0.1	Bacteria	BRC1	NA	NA	NA	NA	NA	BRC1_ASV1476	0.1	0.1	GGGCCCGCACAAGCGGTGGAGGATGTTGTTTAATTCGACGCAACGCGAAGAACCTTACCTGGGCTTGAACTGCTAGTTAAACTCCTGGAAACAGGGGCTGCCGCAAGGCGAACTAGTAGAGGTGCTGCATGGCTGTCGTCAGCTCGTGTCGTGAGATGTTGGGTTAAGTCCCGCAACGAGCGCAACCCTTGTCGTTAGTTACCATCATTCAGTTGGGGACTCTAACGAGACTGCCGGTGATAAACCGGAGGAAGGTGGGGATGACGTCAAGTCATCATGGCCCTTACGTCCAGGGCTACAAACGTCCTACAATGGCCGGGACAACGGGTTGCGAGACCGCGAGGTTGAGCTAATCCCTAAAACCCGGTCCCAGTTCAGATTGGAGGCTGCAATTCGCCT…
OTU1477	0	0	0	0	0	0	0	0	0	0	0.1	0	0	0	0	Bacteria	Halanaerobiaeota	Halanaerobiia	Halanaerobiales	Halanaerobiaceae	Halanaerobium	NA	Halanaerobium_ASV1477	0.1	0.1	AAGGCCCGGGAACGTATTCACCGCAGTATGCTGACCTGCGATTACTAGCGATTCCAACTTCATACAGGCGAGTTGCAGCCTGCAATCCGAACTGGGACTGATTTTCAAGGATTTGCTCCACTTCGCAGCTTTGCTCCCCTCTGTATCAGCCATTGTAGCACGTGTGTAGCCCGAGATATAAAGGGCATGAGGACTTGACGTCATCCCCACCTTCCTCCGACTTTCACCGGCAGTCTTCTTAGAGTCCCCGACATTACTCGCTGGCAACTAAGAACAGGGGTTGCGCTCGTTGCGGGACTTAACCCAACATCTCACGACACGAGCTGACGACAGCCATGCACCACCTGTCTCCGTGTGGCACTAAGTGCCAAATTCTACTTTCATAGATGGTCACGGGATG
OTU1485	0	0	0	0	0	0	0	0	0	0	0	0	0.05	0	0	Bacteria	Epsilonbacteraeota	Campylobacteria	Campylobacterales	Sulfurospirillaceae	Sulfurospirillum	NA	Sulfurospirillum_ASV1485	0.05	0.05	GGGCCCGCACAAGCGGTGGAGTATGTGGCTTAATTCGACGCAACGCGAAGAACCTTACCAGGGCTTGACATTGAGTGAAAAATCTAGAGATAGATTCCTCCCTTCGGGGACACAAAAACAGGTGGTGCATGGCTGTCGTCAGCTCGTGTCGTGAGATGTTGGGTTAAATCCCGCAACGAGCGCAACCCTCGTGATTAGTTGCTAGCAGTTCGGCTGAGCACTCTAATCAGACTGCCTTCGCAAGGAGGAGGAAGGTGAGGACGACGTCAAGTCATCATGGCCCTTATGCCCAGGGCTACACACGTGCTACAATGGCTAGGACAAAGAGACGCGATACCGCGAGGTGGAGCAAATCTTAAAACCTAGTCTCAGTTCGGATTGGAGTCTGCAACTCGACTC…
OTU1488	0	0	0	0	0	0	0	0	0	0	0.025	3.65	1.275	0	0	Bacteria	Epsilonbacteraeota	Campylobacteria	Campylobacterales	Sulfurospirillaceae	Sulfurospirillum	NA	Sulfurospirillum_ASV1488	4.95	3.65	GGACCCGCACAAGCGGTGGAGCATGTGGTTTAATTCGAAGATACACGAAGAACCTTACCTGGGCTTGATATCCTTGGAATCTTGCAGAGATGCGAGAGTGCTAGTTTACTAGAACCAAGAGACAGGTGCTGCACGGCTGTCGTCAGCTCGTGTCGTGAGATGTTGGGTTAAGTCCCGCAACGAGCGCAACCCTCGTGATTAGTTGCTAGCAGTTCGGCTGAGCACTCTAATCAGACTGCCTTCGCAAGGAGGAGGAAGGTGAGGACGACGTCAAGTCATCATGGCCCTTATGCCCAGGGCTACACACGTGCTACAATGGCTAGGACAAAGAGACGCGATACCGCGAGGTGGAGCAAATCTTAAAACCTAGTCTCAGTTCGGATTGGAGTCTGCAACTCG…
OTU1490	0	0	0	0	0	0	0	0	0	0.025	0	0	0	0	0	Bacteria	Proteobacteria	Gammaproteobacteria	Betaproteobacteriales	Burkholderiaceae	NA	NA	Burkholderiaceae_ASV1490	0.025	0.025	GGACCCGCACAAGCGGTGGATGATGTGGATTAATTCGATGCAACGCGAAAAACCTTACCTACCCTTGACATGGTCGGAATCCTGCTGAGAGGCGGGAGTGCTCGAAAGAGAACCGGCGCACAGGTGCTGCATGGCTGTCGTCAGCTCGTGTCGTGAGATGTTGGGTTAAGTCCCGCAACGAGCGCAACCCTTGTCATTAGTTGCTACGAAAGGGCACTCTAATGAGACTGCCGGTGACAAACCGGAGGAAGGTGGGGATGACGTCAAGTCATCATGCCCCTTATGTCTTGGGCTACACACGTACTACAATGGGCTTTAATAGAGGGTAGCGAAGCCGCGAGGTGAAGCCAAACCCAAAAACAAGCTCTCAGTTCGGATTGCAGGCTGCAACTCGCCTGC…
OTU1492	0	0	0	0	0	0	0	0	0	0.025	0	0	0	0	0	Bacteria	NA	NA	NA	NA	NA	NA	Bacteria_ASV1492	0.025	0.025	GGGCCCGCACAAGCGGTGGAGTATGTGGTTTAATTCGACGCAACGCGAAGAACCTTACCAGGGCTTGACATTGAGTGAAAGGCTAAGAGATTAGTCCCTCTCTTCGGAGACACAAAAACAGGTGGTGCATGGCTGTCGTCAGCTCGTGTCGTGAGATGTTGGGTTAAGTCCCGCAACGAGCGCAACCCTTGTCCCTAGTTGCTACGCAAGGGCACTCTAGGGAGACTGCCGGTGACAAACCGGAGGAAGGTGGGGATGACGTCAAGTCAGCATGCCCCTTATGTCCAGGGCTACAAACGTGCTACAATGGTCGGTACAAAGGGCTGCAATACCGCGAGGTGGAGCGAATCCCAAAAAGCCGATCCCAGTTCGGATTGGAGGCTGAAACTCGCCTCCATG…
OTU1499	0	0	0	0	0	0	0	0	0	0	0	0	2.65	0	0	Bacteria	Firmicutes	Negativicutes	Selenomonadales	Veillonellaceae	NA	NA	Veillonellaceae_ASV1499	2.65	2.65	GGGCCCGCACAAGCGGTGGAGTATGTGGTTTAATTCGACGCAACGCGAAGAACCTTACCAGGGTTTGACATCCACTGAATGTCCAAGAGATTGGGCAGGCCCCTTCGGGGGACAGTGAGACAGGTGGTGCATGGCTGTCGTCAGCTCGTGTCGTGAGATGTTGGGTTAAGTCCCGCAACGAGCGCAACCCCTGTCCTGTGTTACCAGCATGAAAGATGGGGACTCACAGGAGACTGCCGCCGACAAGGCGGAGGAAGGCGGGGATGACGTCAAGTCATCATGCCCCTTATGTCCTGGGCTACACACGTACTACAATGGGTGCGAACAGAGGGCAGCGATCCCGCGAGGGGGAGCCAATCCCATAAAAGCACTCTCAGTTCGGATCGCAGGCTGCAACCC…
OTU1502	0.05	0	0	0	0	0	0.125	0	0	0	0	0	0	0	0	Bacteria	Firmicutes	Negativicutes	Selenomonadales	Veillonellaceae	Sporomusa	NA	Sporomusa_ASV1502	0.175	0.125	GGGCCCGCACAAGCGGTGGAGTATGTGGTTTAATTCGACGCAACGCGAAGAACCTTACCAGGGCTTGACATTGAGTGAAAAACTTAGAGATAAGTTCCTCCCTTCGGGGACACAAAAACAGGTGGTGCATGGCTGTCGTCAGCTCGTGTCGTGAGATGTTGGGTTAAGTCCCGCAACGAGCGCAACCCTTATCCTATGTTGCCAGCGAGAAAAGTCGGGAACTCATGGGAGACTGCCGCAGACAATGCGGAGGAAGGCGGGGATGACGTCAAGTCATCATGCCCCTTATGTCCTGGGCTACACACGTACTACAATGGGCTTAAACAAAGCGAAGCAAGCCTGCGAAGGTAAGCCAAACGCATAAACAAGCTCTCAGTTCGGATCGGAGGCTGCAACTCG…
OTU1505	0	0.075	0	0.025	0.025	0.65	1.075	0.1	0	0	0	0	0	0	0	Bacteria	Firmicutes	Negativicutes	Selenomonadales	Veillonellaceae	Sporomusa	NA	Sporomusa_ASV1505	1.95	1.075	AAGGCCCGGGAACGTATTCACCGCAGTATGCTGACCTGCGATTACTAGCGATTCCGACTTCACGGAGGCGAGTTGCAGCCTCCGATCCGAACTGAGAGCTTGTTTATGCGTTTGGCTTACCTTCGCAGGCTTGCTTCGCTTTGTTTAAGCCCATTGTAGTACGTGTGTAGCCCAGGACATAAGGGGCATGATGACTTGACGTCATCCCCGCCTTCCTCCGCATTGTCTGCGGCAGTCTCCTATGAGTTCCCACCTTTACGCGCTGGCAACATAGGATAAGGGTTGCGCTCGTTGCGGGACTTAACCCAACATCTCACGACACGAGCTGACGACAGCCATGCACCACCTGTTTTTGTGTCCCCGTAGGGAGGAACTTATCTCTAAGTTTTTCACTCAATGT
OTU1510	0	0	0	0	0	0	0.275	0	0	0	0	0	0	0	0	Bacteria	Firmicutes	Negativicutes	Selenomonadales	Veillonellaceae	Sporomusa	NA	Sporomusa_ASV1510	0.275	0.275	AAGGCCCGGGAACGTATTCACCGCAGTATGCTGACCTGCGATTACTAGCGATTCCGACTTCACGGAGGCGAGTTGCAGCCTCCGATCCGAACTGAGAGCTTGTTTATGCGTTTGGCTTACCCTCGCGGGCTTGCTTCGCTTTGTTTAAGCCCATTGTAGTACGTGTGTAGCCCAGGACATAAGGGGCATGATGACTTGACGTCATCCCCGCCTTCCTCCGCATTGTCTGCGGCAGTCTCCCTTGAGTTCCCACCATAACGCGCTGGCAACAAAGGATAAGGGTTGCGCTCGTTGCGGGACTTAACCCAACATCTCACGACACGAGCTGACGACAGCCATGCACCACCTGTTTTCGTGTATCCCGAAGGATAGGAACTAATCTCTTAGCTTTTCACTCAAT
OTU1512	0	0	0.05	0	0	0	0	0	0	0	0	0	0	0	0	Bacteria	Firmicutes	Negativicutes	Selenomonadales	Veillonellaceae	Sporomusa	NA	Sporomusa_ASV1512	0.05	0.05	GGGCCCGCACAAGCGGTGGAGTATGTGGTTTAATTCGACGCAACGCGAAGAACCTTACCAGGGCTTGACATTGAGTGAAAAATCTAGAGATAGATTCCTCCCTTCGGGGACACAAAAACAGGTGGTGCATGGCTGTCGTCAGCTCGTGTCGTGAGATGTTGGGTTAAGTCCCGCAACGAGCGCAACCCTTATCCTTTGTTGCCAGCACGTGATGGTGGGAACTCAAAGGAGACTGCCGCAGACAATGCGGAGGAAGGCGGGGATGACGTCAAGTCATCATGCCCCTTATGTCCTGGGCTACACACGTACTACAATGGGCTTAAACAAAGCGAAGCAAGCCTGCGAAGGTAAGCCAAACGCATAAACAAGCTCTCAGTTCGGATCGGAGGCTGCAACTCG…
OTU1515	0	0	0	0	0	0	0	0	0	0.2	0	0	0	0	0	Bacteria	Firmicutes	Negativicutes	Selenomonadales	Veillonellaceae	Sporomusa	NA	Sporomusa_ASV1515	0.2	0.2	GGGCCCGCACAAGCGGTGGAGCATGTGGTTCAATTCGACGCAACGCGCAGAACCTTACCTGGGTTAAATCCACCAGAACTCCGCAGAGATGTAGAGGTGCCCGCAAGGGAGCTGGTGAGAAGGTGCTGCATGGCTGTCGTCAGCTCGTGTCGTGAGATGTTGGGTTAAGTCCCGCAACGAGCGCAACCCCTATCCTTTGTTGCCAGCACGTAAAGGTGGGAACTCAAGGGAGACTGCCGCAGACAATGCGGAGGAAGGCGGGGATGACGTCAAGTCATCATGCCCCTTATGTCCTGGGCTACACACGTACTACAATGGGCTTAAACAAAGCGAAGCAAACTCGCGAGAGTAAGCAAAACGCATAAACAAGCTCTCAGTTCGGATCGGAGGCTGCAACTC…
OTU1517	0	0	0	0	0	0	0	0	0	0.05	0	0	0	0	0	Bacteria	Firmicutes	Negativicutes	Selenomonadales	Veillonellaceae	Sporomusa	NA	Sporomusa_ASV1517	0.05	0.05	GGGCCCGCACAAGCAGCGGAGCGTGGGGTTTAATTCGACGCAACGCGAAGAACCTTACCAGGGCTTGACATGACCAGGAAAGCGGCGGAAACGTCGTCCCCCCGCAAGGGGCCTGGCCACAGGTGTTGCATGGCTGTCGTCAGCTCGTGTCGTGAGATGTTGGGTTAAGTCCCGCAACGAGCGCAACCCCTATCCTTTGTTGCCAGCACGTAAAGGTGGGAACTCAAAGGAGACTGCCGCAGACAATGCGGAGGAAGGCGGGGATGACGTCAAGTCATCATGCCCCTTATGTCCTGGGCTACACACGTACTACAATGGGCTTAAACAAAGCGAAGCAAACTCGCGAGAGTAAGCAAAACGCATAAACAAGCTCTCAGTTCGGATCGGAGGCTGCAACTC…
OTU1518	0	0	0	0	0	0	0	0	0	0.025	0	0	0	0	0	Bacteria	Firmicutes	Negativicutes	Selenomonadales	Veillonellaceae	Sporomusa	NA	Sporomusa_ASV1518	0.025	0.025	GGGCCCGCACAAGCGGTGGAGCATGTGGTTTAATTCGAAGCAACGCGAAGAACCTTACCTGGGCTTGACATGCATATGTAAGCCGGTGGAAACATCGGTCCTCCTTCGGGACATATGCACAGGTGCTGCATGGCTGTCGTCAGCTCGTGTCGTGAGATGTTGGGTTAAGTCCCGCAACGAGCGCAACCCCTATCCTTTGTTGCCAGCACGTTATGGTGGGAACTCAAGGGAGACTGCCGCAGACAATGCGGAGGAAGGCGGGGATGACGTCAAGTCATCATGCCCCTTATGTCCTGGGCTACACACGTACTACAATGGGCTTAAACAAAGCGAAGCAAACTCGCGAGAGTAAGCAAAACGCATAAACAAGCTCTCAGTTCGGATCGGAGGCTGCAACTC…
OTU1520	0	0	0	0	0	0	0	0	0	0.05	0	0	0	0	0	Bacteria	Firmicutes	Negativicutes	Selenomonadales	Veillonellaceae	Sporomusa	NA	Sporomusa_ASV1520	0.05	0.05	GGGCCCGCACAAGCGGCGGAGCATGTGGCTTAATTCGATGCGACGCGAAGAACCTTACCTGGGTTTGACATGTAGGGAAAAGCCGTAGAGATACGGTGTCCTTCGGGGTCCTACACAGGTGGTGCATGGCTGTCGTCAGCTCGTGTCGTGAGATGTTGGGTTAAGTCCCGCAACGAGCGCAACCCCTATCCTTTGTTGCCAGCACGTAAAGGTGGGAACTCAAGGGAGACTGCCGCAGACAATGCGGAGGAAGGCGGGGATGACGTCAAGTCATCATGCCCCTTATGTCCTGGGCTACACACGTACTACAATGGGCTTAAACAAAGCGAAGCAAACTCGCGAGAGTAAGCAAAACGCATAAACAAGCTCTCAGTTCGGATCGGAGGCTGCAACTCGCCT…
OTU1522	0	0	0	0	0	0	0	0	0	0.375	0	0	0	0	0	Bacteria	Firmicutes	Negativicutes	Selenomonadales	Veillonellaceae	Sporomusa	NA	Sporomusa_ASV1522	0.375	0.375	GGGCCCGCACAAGCGGTGGAGCATGTGGTTTAATTCGAAGCAACGCGAAGAACCTTACCAGGTCTTGACATCCTCTGACAACCCTAGAGATAGGGCTTTCCCTTCGGGGACAGAGTGACAGGTGGTGCATGGTTGTCGTCAGCTCGTGTCGTGAGATGTTGGGTTAAGTCCCGCAACGAGCGCAACCCCTATCCTTTGTTGCCAGCACGTAAAGGTGGGAACTCAAGGGAGACTGCCGCAGACAATGCGGAGGAAGGCGGGGATGACGTCAAGTCATCATGCCCCTTATGTCCTGGGCTACACACGTACTACAATGGGCTTAAACAAAGCGAAGCAAACTCGCGAGAGTAAGCAAAACGCATAAACAAGCTCTCAGTTCGGATCGGAGGCTGCAACTCG…
OTU1523	0	0	0	0	0	0	0	0	0	0.075	0	0	0	0	0	Bacteria	Firmicutes	Negativicutes	Selenomonadales	Veillonellaceae	Sporomusa	NA	Sporomusa_ASV1523	0.075	0.075	GGGCCCGCACAAGCGGTGGAGTATGTGGTTTAATTCGACGCAACGCGAAGAACCTTACCAGGGTTTGACATCGAGTGCAACACTAAGAGATTAGTGCCTTCTCTTCGGAGAACACGAAGACAGGTGGTGCATGGCTGTCGTCAGCTCGTGTCGTGAGATGTTGGGTTAAGTCCCGCAACGAGCGCAACCCTTGTCCCTTGTTGCCAGCAAGAAAGATGGGAACTCAAGGGAGACTGCCGCAGACAATGCGGAGGAAGGCGGGGATGACGTCAAGTCATCATGCCCCTTATACCCTGGGCTACACACGTACTACAATGGGCTTAAACAAAGCGAAGCAAACTCGCGAGAGTAAGCAAAACGCATAAACAAGCTCTCAGTTCGGATCGGAGGCTGCAACTC…
OTU1524	0	0	0	0	0	0	0	0	0	1.05	0	0	0	0	0	Bacteria	Firmicutes	Negativicutes	Selenomonadales	Veillonellaceae	NA	NA	Veillonellaceae_ASV1524	1.05	1.05	GGGCCCGCACAAGCGGTGGAGTATGTGGTTTAATTCGACGCAACGCGAAGAACCTTACCAGGGTTTGACATCGAGTGCAACACTAAGAGATTAGTGCCTTCTCTTCGGAGAACACGAAGACAGGTGGTGCATGGCTGTCGTCAGCTCGTGTCGTGAGATGTTGGGTTAAGTCCCGCAACGAGCGCAACCCTTGTCCCTTGTTGCCAGCAAGAAAGATGGGAACTCAAGGGAGACTGCCGCAGACAATGCGGAGGAAGGCGGGGATGACGTCAAGTCATCATGCCCCATATACCCTGGGCTACACACGTACTACAATGGGCTCAAACAGAGGGCAGCGAAGCCGCGAGGCCGAGCGAATCCCACAAACGAGCTCTCAGTTCGGATCGGAGGCTGCAACCC…
OTU1527	0	0	0	0	0	0	0	0	0	42.375	0	0	0	0	0	Bacteria	Firmicutes	Negativicutes	Selenomonadales	Veillonellaceae	Sporomusa	NA	Sporomusa_ASV1527	42.375	42.375	GGGCCCGCACAAGCGGTGGAGTATGTGGTTTAATTCGACGCAACGCGAAGAACCTTACCAGGGCTTGACATTGAGTGAAAGGCTAAGAGATTAGTCCCTCTCTTCGGAGACACAAAAACAGGTGGTGCATGGCTGTCGTCAGCTCGTGTCGTGAGATGTTGGGTTAAGTCCCGCAACGAGCGCAACCCCTATCCTTTGTTGCCAGCACGTAAAGGTGGGAACTCAAGGGAGACTGCCGCAGACAATGCGGAGGAAGGCGGGGATGACGTCAAGTCATCATGCCCCTTATGTCCTGGGCTACACACGTACTACAATGGGCTTAAACAAAGCGAAGCAAACTCGCGAGAGTAAGCAAAACGCATAAACAAGCTCTCAGTTCGGATCGGAGGCTGCAACTCG…
OTU1530	0	0	0	0	0	0	0	0	0	9.475	0	0	0	0	0	Bacteria	Firmicutes	Negativicutes	Selenomonadales	Veillonellaceae	Sporomusa	NA	Sporomusa_ASV1530	9.475	9.475	GGGCCCGCACAAGCGGTGGAGTATGTGGTTTAATTCGACGCAACGCGAAGAACCTTACCAGGGCTTGACATTGAGTGAAACATTCAGAGATGAATGCCTCTCTTCGGAGACACAAAAACAGGTGGTGCATGGCTGTCGTCAGCTCGTGTCGTGAGATGTTGGGTTAAGTCCCGCAACGAGCGCAACCCCTATCCTTTGTTGCCAGCACGTTATGGTGGGAACTCAAGGGAGACTGCCGCAGACAATGCGGAGGAAGGCGGGGATGACGTCAAGTCATCATGCCCCTTATGTCCTGGGCTACACACGTACTACAATGGGCTTAAACAAAGCGAAGCAAACTCGCGAGAGTAAGCAAAACGCATAAACAAGCTCTCAGTTCGGATCGGAGGCTGCAACTCG…
OTU1532	0	0	0	0	0	0	0	0	0	0	2.9	23.225	50.05	0	0	Bacteria	Firmicutes	Negativicutes	Selenomonadales	Veillonellaceae	Sporomusa	NA	Sporomusa_ASV1532	76.175	50.05	GGGCCCGCACAAGCGGTGGAGTATGTGGTTTAATTCGACGCAACGCGAAGAACCTTACCAGGGCTTGACATTGAGTGAAAGATCTAGAGATAGATCCCTCCCTTCGGGGACACAAAAACAGGTGGTGCATGGCTGTCGTCAGCTCGTGTCGTGAGATGTTGGGTTAAGTCCCGCAACGAGCGCAACCCTTATCCTATGTTGCCAGCACGTGAAGGTGGGAACTCATGGGAGACTGCCGCAGACAATGCGGAGGAAGGCGGGGATGACGTCAAGTCATCATGCCCCTTATGTCCTGGGCTACACACGTACTACAATGGGCTTAAACAAAGCGAAGCAAACTCGCGAGAGTAAGCGAAACGCATAAACAAGCTCTCAGTTCGGATCGGAGGCTGCAACTCG…
OTU1533	0	0	0	0	0	0	0.025	0	0	0	0	0	0	0	0	Bacteria	Firmicutes	Negativicutes	Selenomonadales	Veillonellaceae	Sporomusa	NA	Sporomusa_ASV1533	0.025	0.025	AAGGCCCGGGAACGTATTCACCGCAGTATGCTGACCTGCGATTACTAGCGATTCCGACTTCACGGAGGCGAGTTGCAGCCTCCGATCCGAACTGAGAGCTTGTTTATGCGTTTCGCTTACCCTCGCGGGTTCGCAGCGCTTTGTTTAAGCCCATTGTAGTACGTGTGTAGCCCAGGACATAAGGGGCATGATGACTTGACGTCATCCCCGCCTTCCTCCGCATTGTCTGCGGCAGTCTCCCTTGAGTTCCCACCATCACGTGCTGGCAACAAAGGATAAGGGTTGCGCTCGTTGCGGGACTTAACCCAACATCTCACGACACGAGCTGACGACAGCCATGCACCACCTGTTTTTGTGTCTCCGAAGAGAGCGATCTATCTCTAGACCTTTCACTCAATGT
OTU1534	0	0	0	0	0	0	0	0	0	0	0.65	0	0	0	0	Bacteria	Firmicutes	Negativicutes	Selenomonadales	Veillonellaceae	Sporomusa	NA	Sporomusa_ASV1534	0.65	0.65	AAGGCCCGGGAACGTATTCACCGCAGTATGCTGACCTGCGATTACTAGCGATTCCGACTTCACGGAGGCGAGTTGCAGCCTCCGATCCGAACTGAGAGCTTGTTTATGCGTTTCGCTTACTCTCGCGAGTTTGCTTCGCTTTGTTTAAGCCCATTGTAGTACGTGTGTAGCCCAGGACATAAGGGGCATGATGACTTGACGTCATCCCCGCCTTCCTCCGCATTGTCTGCGGCAGTCTCCCATGAGTTCCCACCTTTACGTGCTGGCAACATAGGATAAGGGTTGCGCTCGTTGCGGGACTTAACCCAACATCTCACGACACGAGCTGACGACAGCCATGCACCACCTGTTTTCGCGTTACCCGAAGGTAAGGGATTCATCTCTGAACCTTTCGCTCAAT
OTU1542	0	0	0	0	0	0.05	0	0	0	0	0	0	0	0	0	Bacteria	Firmicutes	Negativicutes	Selenomonadales	Veillonellaceae	NA	NA	Veillonellaceae_ASV1542	0.05	0.05	ACGGGCGGTGTGTACAAGGCCCGGGAACGTATTCACCGCAGTATGCTGACCTGCGATTACTAGCGATTCCGACTTCACGGAGGCGAGTTGCAGCCTCCGATCCGAACTGAGAGCTTGTTTATGGGGTTTGCTCTGCCTCGCGGCTTCGCTTCCCTCTGTTAAAGCCCATTGTAGTACGTGTGTAGCCCAGGACATAAGGGGCATGATGACTTGACGTCATCCCCGCCTTCCTCCGTCTTGTCGACGGCAGTCTCCCATGAGTTCCCGACATGACTCGCTGGCAACATAGGATAAAGGGTTGCGCTCGTTGCGGGACTTAACCCAACATCTCACGACACGAGCTGACGACAGCCATGCACCACCTGTTTTCGTGTCCCCGAAGGGAGGTGCTAATCTCTTA
OTU1543	0	0	0.05	0	0	0	0	0	0	0	0	0	0	0	0	Bacteria	Firmicutes	Negativicutes	Selenomonadales	Veillonellaceae	Anaerosinus	NA	Anaerosinus_ASV1543	0.05	0.05	AAGGCCCGGGAACGTATTCACCGCAGTATGCTGACCTGCGATTACTAGCGATTCCGACTTCATGTAGGCGAGTTGCAGCCTACAATCCGAACTGAGAGCTTGTTTATGGGTTTGGCTCCACCTCGCGGTCTTGCTTCCCTCTATTTAAGCCCATTGTAGTACGTGTGTAGCCCAGGACATAAGGGGCATGATGACTTGACGTCATCCCCGCCTTCCTCCGCGTTCTCCGCGGCAGTCTCCTATGAGTTCCCGCCTTTACGCGCTGGCAACATAGGATAGGGGTTGCGCTCGTTGCGGGACTTAACCCAACATCTCACGACACGAGCTGACGACAGCCATGCACCACCTGTTTTCTGTCTTCCGAAGAAGAGGAATATATCTCTATACTTTTCAATCAATG
OTU1544	0	0	0	0	0	0	0.075	0	0	0	0	0	0	0	0	Bacteria	Firmicutes	Negativicutes	Selenomonadales	Veillonellaceae	Anaerospora	NA	Anaerospora_ASV1544	0.075	0.075	AAGGCCCGGGAACGTATTCACCGCAGTATGCTGACCTGCGATTACTAGCGATTCCGACTTCATGCAGGCGAGTTGCAGCCTGCAATCCGAACTGAGAGCTATTTTATGGGATTCGCTCCACCTCGCGGTCTTGCTTCCCTTTGTTTAGCCCATTGTAGTACGTGTGTTGCCCAGGACATAAGGGGCATGATGACTTGACGTCATCCCCGCCTTCCTCCGTCTTGTCGACGGCAGTCTTCTATGAGTTCCCACCATAACGTGCTGGCAACATAGAATAGGGGTTGCGCTCGTTGCGGGACTTAACCCAACATCTCACGACACGAGCTGACGACAGCCATGCACCACCTGTTTTCTTGTTCTCCGAAGAGAAGGGACTTATCTCTAAGCCTTTCAATCAATG
OTU1546	0	0	0	0	0	0	0.075	0	0	0	0	0	0	0	0	Bacteria	Firmicutes	Negativicutes	Selenomonadales	Veillonellaceae	Anaerospora	NA	Anaerospora_ASV1546	0.075	0.075	AAGGCCCGGGAACGTATTCACCGCAGCATGCTGATCTGCGATTACTAGCGATTCCGACTTCACGGAGGCGAGTTGCAGCCTCCGATCCGAACTGAGAGCTTGTTTATGGGATTTGCTCCACCTCGCGGTCTTGCTTCCCTTTGTTTAAGCCCATTGTAGTACGTGTGTAGCCCAGGACATAAGGGGCATGATGACTTGACGTCATCCCCGCCTTCCTCCGCATTGTCTGCGGCAGTCTCTCTTGAGTGCCCGACTTTACTCGCTGGCAACAAAAGATAAGGGTTGCGCTCGTTGCGGGACTTAACCCAACATCTCACGACACGAGCTGACGACAGCCATGCACCACCTGTTTTTTGTGTCTCCGAAGAGAGGCTTCTATCTCTAGAACTTTCACTCAATG
OTU1547	0	0	0	0	0	0	0.075	0	0.025	0	0	0	0	0	0	Bacteria	Firmicutes	Negativicutes	Selenomonadales	Veillonellaceae	NA	NA	Veillonellaceae_ASV1547	0.1	0.075	AAGGCCCGGGAACGTATTCACCGCAGCATGCTGATCTGCGATTACTAGCGATTCCGACTTCACGTAGGCGAGTTGCAGCCTACGATCCGAACTGAGAGCTCGTTTTTGGGATCTGCTCCACCTCGCGGCTTTGCTTCCCTCTATTAGAGCCCATTGTAGTACGTGTGTAGCCCAGGACATAAGGGGCATGATGACTTGACGTCATCCCCGCCTTCCTCCGTCTTACGACGGCTGTCTCCCTTGAGTTCCCACCATTACGTGCTGGCAACAAAGGATAGGGGTTGCGCTCGTTGCGGGACTTAACCCAACATCTCACGACACGAGCTGACGACAGCCATGCACCACCTGTTTTTGTGTCTCCGAAGAGAGGGATCTATCTCTAGATCTTTCACTCAATGTC
OTU1550	0	0	0	0	0	0	0	0	0	0	0	0	0.025	0	0	Bacteria	Firmicutes	Negativicutes	Selenomonadales	Veillonellaceae	NA	NA	Veillonellaceae_ASV1550	0.025	0.025	GGGCCCGCACAAGCGGTGGAGTATGTGGTTTAATTCGACGCAACGCGAAGAACCTTACCAGGGCTTGACATTGAGTGAAAGGTCTAGAGATAGGCCCCTCCCTTCGGGGACACGAAAACAGGTGGTGCATGGCTGTCGTCAGCTCGTGTCGTGAGATGTTGGGTTAAGTCCCGCAACGAGCGCAACCCCTATCCTTTGTTGCCAGCGAGTAAGGTCGGGAACTCAAAGGAGACAGCCGTCGTAAGACGGAGGAAGGCGGGGATGACGTCAAGTCATCATGCCCCTTATGTCCTGGGCTACACACGTACTACAATGGGCTCAAATAGAGGGAAGCAAAGCCGCGAGGTGGAGCCGATCCCAAAAACGAGCTCTCAGTTCGGATCGCAGGCTGCAACTCGC…
OTU1552	0	0	0	0	0	0	0	0	0	0.6	0	0	0	0	0	Bacteria	Firmicutes	Negativicutes	Selenomonadales	Veillonellaceae	NA	NA	Veillonellaceae_ASV1552	0.6	0.6	GGGCCCGCACAAGCGGTGGAGTATGTGGTTTAATTCGACGCAACGCGAAGAACCTTACCAGGGCTTGACATTGAGTGAAAGGCTAAGAGATTAGTCCCTCTCTTCGGAGACACAAAAACAGGTGGTGCATGGCTGTCGTCAGCTCGTGTCGTGAGATGTTGGGTTAAGTCCCGCAACGAGCGCAACCCCTATCCTTTGTTGCCAGCACGTAAAGGTGGGAACTCAAGGGAGACTGCCGCAGACAATGCGGAGGAAGGCGGGGATGACGTCAAGTCATCATGCCCCTTATACCCTGGGCTACACACGTACTACAATGGGCTCAAATAGAGGGCAGCGAAGCCGCGAGGCCAAGCGAATCCCATAAACGAGCTCTCAGTTCGGATCGGAGGCTGCAACTCG…
OTU1556	0	0	0	0	0	0	0	0	0	0.1	0	0	0	0	0	Bacteria	NA	NA	NA	NA	NA	NA	Bacteria_ASV1556	0.1	0.1	GGGCCCGCACAAGCGGTGGAGTATGTGGTTTAATTCGACGCAACGCGAAGAACCTTACCAGGGCTTGACATTGAGTGAAAGGCCAAGAGATTGGTCCCTGTCTTCGGACACACGAAAACAGGTGGTGCATGGCTGTCGTCAGCTCGTGTCGTGAGATGTTGGGTTAAGTCCCGCAACGAGCGCAACCCCTGTCCTTTGTTGCCAGCACGTAAAGGTGGGAACTCAAGGGAGACTGCCGCAGACAATGCGGAGGAAGGCGGGGATGACGTCAAGTCATCATGCCCCTTATGTCCTGGGCTACACACGTACTACAATGGGCTCTAATAGAGGGCAGCGAAGCCGCGAGGCAGAGCGAATCCCAAAAACGAGCTCTCAGTTCGGATCGGAGGCTGCAACCCG…
OTU1558	0	0	0	0	0	0	0	0	0	0.075	0	0	0	0	0	Bacteria	NA	NA	NA	NA	NA	NA	Bacteria_ASV1558	0.075	0.075	AAGGCCCGGGAACGTATTCACCGCAGCATGCTGATCTGCGATTACTAGCGATTCCGACTTCACGGAGGCGGGTTGCAGCCTCCGATCCGAACTGAGAGCTCGTTTTTGGGATTCGCTCTGCCTCGCGGCTTCGCTGCCCTCTATTTGAGCCCATTGTAGTACGTGTGTAGCCCAGGACATAAGGGGCATGATGACTTGACGTCATCCCCGCCTTCCTCCGCATTGTCTGCGGCAGTCTCCCTTGAGTTCCCACCTTTACGTGCTGGCAACAAAGGACAGGGGTTGCGCTCGTTGCGGGACTTAACCCAACATCTCACGACACGAGCTGACGACAGCCATGCACCACCTGTTTTCGTGTGTCCGAAGACAGGCACTCATCTCTGAGTGTTTCACTCAATGT
OTU1560	0	0	0	0	0	0	0	0	0	0.075	0	0	0	0	0	Bacteria	Firmicutes	Negativicutes	Selenomonadales	Veillonellaceae	NA	NA	Veillonellaceae_ASV1560	0.075	0.075	GGGCCCGCACAAGCGGTGGAGTATGTGGTTTAATTCGACGCAACGCGAAGAACCTTACCAGGGCTTGACATTGAGTGAAAGGCTAAGAGATTAGTCCCTCTCTTCGGAGACACAAAAACAGGTGGTGCATGGCTGTCGTCAGCTCGTGTCGTGAGATGTTGGGTTAAGTCCCGCAACGAGCGCAACCCCTATCCTTTGTTGCCAGCACGTAAAGGTGGGAACTCAAGGGAGACTGCCGCAGACAATGCGGAGGAAGGCGGGGATGACGTCAAGTCATCATGCCCCTTATGTCCTGGGCTACACACGTACTACAATGGGCTCTAATAGAGGGCAGCGAAGCCGCGAGGCAGAGCGAATCCCAAAAACGAGCTCTCAGTTCGGATCGGAGGCTGCAACCCG…
OTU1561	0	0	0	0.05	0	0	0	0	0	0	0	0	0	0	0	Bacteria	Firmicutes	Negativicutes	Selenomonadales	Veillonellaceae	NA	NA	Veillonellaceae_ASV1561	0.05	0.05	AAGGCCCGGGAACGTATTCACCGCAGCATGCTGATCTGCGATTACTAGCGATTCCGACTTCACGGAGGCGAGTTGCAGCCTCCGATCCGAACTGAGAGCTTGTTTTTGGGATTCGCTCCGCCTCGCGACTTCGCTTCCCTCTATTAAAGCCCATTGTAGTACGTGTGTAGCCCAGGACATAAGGGGCATGATGACTTGACGTCATCCCCGCCTTCCTCCGCATTGTCTGCGGCAGTCTCCCTTGAGTTCCCGCCTTTACGCGCTGGCAACAAAGGATAGGGGTTGCGCTCGTTGCGGGACTTAACCCAACATCTCACGACACGAGCTGACGACAGCCATGCACCACCTGTTTTTGTGTCTCCGAAGAGAGGGACTAATCTCTTAGCCTTTCACTCAATGT
OTU1562	0	0	0	0	0	0	0.05	0	0	0	0	0	0	0	0	Bacteria	Firmicutes	Negativicutes	Selenomonadales	Veillonellaceae	NA	NA	Veillonellaceae_ASV1562	0.05	0.05	AAGGCCCGGGAACGTATTCACCGCAGCATGCTGATCTGCGATTACTAGCGATTCCGACTTCACGGAGGCGGGTTGCAGCCTCCGATCCGAACTGAGAGCTCGTTTTTGGGATTCGCTCGGCCTCGCGGCTTTGCTGCCCTCTATTTGAGCCCATTGTAGTACGTGTGTAGCCCAGGACATAAGGGGCATGATGACTTGACGTCATCCCCGCCTTCCTCCGCATTGTCTGCGGCAGTCTCCTTTGAGTTCCCACCTTTACGTGCTGGCAACAAAGGATAAGGGTTGCGCTCGTTGCGGGACTTAACCCAACATCTCACGACACGAGCTGACGACAGCCATGCACCACCTGTTTTCACGTCTCCGAAGAGAGGCACTAATCTCTTAGTGTTTCGTTCAATGT
OTU1563	0	0	0	0	0	0	0.025	0	0	0	0	0	0	0	0	Bacteria	Firmicutes	Negativicutes	Selenomonadales	Veillonellaceae	NA	NA	Veillonellaceae_ASV1563	0.025	0.025	AAGGCCCGGGAACGTATTCACCGCAGCATGCTGATCTGCGATTACTAGCGATTCCGACTTCACGGAGGCGAGTTGCAGCCTCCGATCCGAACTGAGAGCTCGTTTTTGGGATTTGCTCGGCCTCGCGGCTTCGCTGCCCTCTATTAGAGCCCATTGTAGTACGTGTGTAGCCCAGGACATAAGGGGCATGATGACTTGACGTCATCCCCGCCTTCCTCCGCATTGTCTGCGGCAGTCTCCCTTGAGTTCCCACCTTTACGTGCTGGCAACAAAGGATAAGGGTTGCGCTCGTTGCGGGACTTAACCCAACATCTCACGACACGAGCTGACGACAGCCATGCACCACCTGTTTTCACGTCTCCGAAGAGAGGCACCCATCTCTGGGTGTTTCGATCAATGT
OTU1572	0	0	0	0	0	0	0	0	0	0.1	0	0	0	0	0	Bacteria	Firmicutes	Negativicutes	Selenomonadales	Veillonellaceae	NA	NA	Veillonellaceae_ASV1572	0.1	0.1	GGGCCCGCACAAGCGGTGGAGTATGTGGTTTAATTCGACGCAACGCGAAGAACCTTACCAGGGTTTGACATCGAGTGCAACACTAAGAGATTAGTGCCTTCTCTTCGGAGAACACAAAGACAGGTGGTGCATGGCTGTCGTCAGCTCGTGTCGTGAGATGTTGGGTTAAGTCCCGCAACGAGCGCAACCCCTGTCCCTTGTTGCCAGCACGTAAAGGTGGGAACTCAAGGGAGACTGCCGCAGACAATGCGGAGGAAGGCGGGGATGACGTCAAGTCATCATGCCCCTTATGTCCTGGGCTACACACGTACTACAATGGCGGGTACAATGGGCCGCGAGACCGCAAGGTGGAGCCAATCCCAAAAAACCCGTCCCAGTCCGGATCGGAGTCTGCAACTC…
OTU1576	0	0	0	0	0	0	0	0	0	0.025	0	0	0	0	0	Bacteria	Firmicutes	Negativicutes	Selenomonadales	Veillonellaceae	NA	NA	Veillonellaceae_ASV1576	0.025	0.025	GGGCCCGCACAAGCGGTGGAGTATGTGGTTTAATTCGACGCAACGCGAAGAACCTTACCAGGGTTTGACATTGAGTGAAACACTAAGAGATTAGTGCCTCTCCTTCGGGAGACACGAAAACAGGTGGTGCATGGCTGTCGTCAGCTCGTGTCGTGAGATGTTGGGTTAAGTCCCGCAACGAGCGCAACCCCTGTCCCTTGTTGCCAGCACGTAAAGGTGGGAACTCAAGGGAGACTGCCGCAGACAATGCGGAGGAAGGCGGGGATGACGTCAAGTCATCATGCCCCTTATGTCCTGGGCTACACACGTACTACAATGGCCGGTACAAAGCGCAGCAAACCCGCGAGGGGGAGCCAATCGCAGAAAACCGGTCTCAGTTCGGATTGCAGGCTGCAACCC…
OTU1578	0	0	0	0	0	0	0	0	0	0.05	0	0	0	0	0	Bacteria	Firmicutes	Negativicutes	Selenomonadales	NA	NA	NA	Selenomonadales_ASV1578	0.05	0.05	GGGCCCGCACAAGCGGTGGAGTATGTGGTTTAATTCGACGCAACGCGAAGAACCTTACCAGGGCTTGACATTGAGTGAAACACTCAGAGATGAGTGCCTGTCTTCGGACACACGAAAACAGGTGGTGCATGGCTGTCGTCAGCTCGTGTCGTGAGATGTTGGGTTAAGTCCCGCAACGAGCGCAACCCCTGTCCTTTGTTGCCAGCACGTAAAGGTGGGAACTCAAGGGAGACTGCCGCAGACAATGCGGAGGAAGGCGGGGATGACGTCAAGTCATCATGCCCCTTATGTCCTGGGCTACACACGTGCTACAATGGTCTGAACAGAGGGCGGCGAAGCCGCGAGGTGGAGCAAATCCCTTAAAACAGATCTCAGTTCGGATTGCAGGCTGCAACTCGC…
OTU1581	0.1	0	0	0	0	0	0	0	0	0	0	0	0	0	0	Bacteria	Firmicutes	Negativicutes	Selenomonadales	NA	NA	NA	Selenomonadales_ASV1581	0.1	0.1	GGGCCCGCACAAGCGGTGGAGCATGTGGTTTAATTCGACGCAACGCGAAGAACCTTACCAGGGCTTGACATCGTACGAAAGACTTAGAGATAGGTTCCCCTCTTCGGAGGCGTATAGACAGGTGGTGCATGGCTGTCGTCAGCTCGTGTCGTGAGATGTTGGGTTAAGTCCCGCAACGAGCGCAACCCCTATCCTTTGTTGCCAGCAGTAAGATGGGCACTCAAGGGAGACTGCCGCGGATAACGCGGAGGAAGGCGGGGATGACGTCAAGTCATCATGCCCCTTATGTCCTGGGCTACACACGTGCTACAATGGTCTGAACAGAGGGCGGCGAAACCGCGAGGTGGAGCAAATCCCTTAAAACAGATCTCAGTTCGGATCGTAGGCTGCAACTCGCCT…
OTU1584	0	0	0	0	0	0	0	0	0	0	0	0	0	0	0.2	Bacteria	Firmicutes	Negativicutes	Selenomonadales	NA	NA	NA	Selenomonadales_ASV1584	0.2	0.2	AAGGCCCGGGAACGTATTCACCGCTGTATGCTGACCAGCGATTACTAGCGATTCCGACTTCATGCAGGCGAGTTGCAGCCTGCAATCCGAACTGAGATCTGTTTTAAGGGATTTGCTCCACCTCGCGGCTTCGCCGCCCTCTGTTCAGACCATTGTAGCACGTGTGTAGCCCAGGACATAAGGGGCATGATGACTTGACGTCATCCCCGCCTTCCTCCGCGTTGTCCGCGGCAGTCTCCCTTGAGTGCCCATCTTACTGCTGGCAACAAAGGATAGGGGTTGCGCTCGTTGCGGGACTTAACCCAACATCTCACGACACGAGCTGACGACAGCCATGCACCACCTGTCTATACGTTTCCGAAGAAAGGCACCTATCTCTAAGTGTTTCGTACGATGTCAA
OTU1590	0	0	0	0	0	0	0.025	0	0	0	0	0	0	0	0	Bacteria	Firmicutes	Negativicutes	Selenomonadales	NA	NA	NA	Selenomonadales_ASV1590	0.025	0.025	AAGGCCCGGGAACGTATTCACCGCTGTGTGCTGACCAGCGATTACTAGCGATTCCGACTTCACGCAGGCGAGTTGCAGCCTGCGATCCGAACTGAGATCTGTTTTCTGGGATTGGCTCCACCTCGCGGCTTCGCTACCCTCTGTTCAGACCATTGTAGCACGTGTGTAGCCCAGGACATAAGGGGCATGATGACTTGACGTCATCCCCGCCTTCCTCCGCGTTGTCCGCGGCAGTCTCCCTTGAGTGCCCATCTTACTGCTGGCAACAAAGGATAGGGGTTGCGCTCGTTGCGGGACTTAACCCAACATCTCACGACACGAGCTGACGACAGCCATGCACCACCTGTCTATACGTCTCCGAAGAGAGGCATCTATCTCTAGATGTTTCGTACGATGTCAA
OTU1592	0	0.1	0	0	0	0.125	0.075	0	0	0	0	0	0	0	0	Bacteria	Firmicutes	Negativicutes	Selenomonadales	Acidaminococcaceae	NA	NA	Acidaminococcaceae_ASV1592	0.3	0.125	GGGCCCGCACAAGCGGTGGAGTATGTGGTTTAATTCGACGCAACGCGAAGAACCTTACCAAGGCTTGACATTGAGTGAAATGTTAAGAGATTAGCACCCCTCTTCGGAGGCACGAAAACAGGTGGTGCATGGCTGTCGTCAGCTCGTGTCGTGAGATGTTGGGTTAAGTCCCGCAACGAGCGCAACCCCTATCCTATGTTACCAGCGGGTAATGCCGGGGACTCATGGGAGACTGCCAGGGACAACCTGGAGGAAGGCGGGGATGACGTCAAGTCATCATGCCCCTTATGTCTTGGGCTACACACGTACTACAATGGTCGGCAACAAAGGGCAGCGAAACCGCGAGGTGGAGCAAATCCCAGAAACCCGGCCTCAGTTCGGATTGCAGGCTGCAACTCG…
OTU1601	0	0	0	0	0	0	0.075	0	0	0	0	0	0	0	0	Bacteria	Firmicutes	Clostridia	Clostridiales	NA	NA	NA	Clostridiales_ASV1601	0.075	0.075	AAGGCCCGGGAACGTATTCACCGCAGCATTCTGATCTGCGATTACTAGCAATTCCAGCTTCATGCAGGCGAGTTGCAGCCTGCAATCCGAACTGAGAGAGATTTTTTGAGTTTCGCTCCACATCGCTGTCTCGCTTCCCTTTGTTTCTCCCATTGTAGCACGTGTGTTGCCCAAGATATAAGGGGCATGATGATTTGACGTCATCCCCACCTTCCTCCGTGTCATCCACGGCAGTTTCGCCAGTGTTCCCACCTTAAATGCTGGTAACTGGCAATAGGGGTTGCGCTCGTTGCGGGACTTAACCCAACATCTCACGACACGAGCTGACGACAACCATGCACCACCTGTCTCTACTTTCCTGCAAGCAGGCACTTCCTTATCTCTAAGAAATTAGTAGGAT
OTU1605	0	0	0.025	0	0	0	0	0	0	0	0	0	0	0	0	Bacteria	Firmicutes	Clostridia	Clostridiales	Family_XVIII	NA	NA	Family_XVIII_ASV1605	0.025	0.025	AAGGCCCGGGAACGTATTCACCGCGGCGTGCTGATCCGCGATTACTAGCAACTCCGGCTTCACGCAGGCGAGTTGCAGCCTGCGATCTGAACTACGAGCGCCTTTGGCGGTTTCCTCCACCTCGCGGCTTCGGTTCGCTCTGTGGCGCCCATTGTAGCACGTGTGTCGCCCAGGACATAAGGGGCATGATGATTTGACGTCATCCCCACCTTCCTCCGGTTTGTCACCGGCAGTCTCGCATGAGTGCCCAGCTTTACCTGCTGGCAACATACGATAGGGGTTGCGCTCGTTGCGGGACTTAACCCGACATCTCACGACACGAGCTGACGACAACCATGCACCACCTGTGTTAGCGCTCCCCGAAGGGCACTCCTCTGTCTCCAAAGGATTCGCTACATGT
OTU1608	0	0	0	0	0	0	0	0	0	0	0	0	0	0.075	0.05	Bacteria	Firmicutes	Clostridia	Clostridiales	Ruminococcaceae	Papillibacter	NA	Papillibacter_ASV1608	0.125	0.075	AAGGCCCGGGAACGTATTCACCGCGGCATGCTGATCCGCGATTACTAGCAATTCCGACTTCACGCAGGCGGGTTGCAGCCTGCGATCCGAACTGAGACGGTTTTTAGGGATTTGCTCCACATCACTGTCTTGCCTCCCTCTGTTAGCCGCCATTGTAGTACGTGTGTAGCCCAGGACATAAGGGGCATGATGATTTGACGTCGTCCCCGCCTTCCTCCGTTTTGTCAACGGCAGTCTCGCTAGAGTGCTCTTGCGTAGCAACTAGCAATAAGGGTTGCGCTCGTTGCGGGACTTAACCCAACATCTCACGACACGAGCTGACGACAACCATGCACCACCTGTCTCTACTTTCCCCGAAGGGCACCTGATGCATCTCTGCTTCGTTAGTAGGATGTCAAAT
OTU1613	0	0	0	0	0	0	0.025	0	0	0	0	0	0	0	0	Bacteria	Firmicutes	Clostridia	Clostridiales	Ruminococcaceae	Papillibacter	NA	Papillibacter_ASV1613	0.025	0.025	AAGGCCCGGGAACGTATTCACCGCGGCATGCTGATCCGCGATTACTAGCAATTCCGACTTCACGTGGGCGGGTTGCAGCCCACGATCTGAACTGAGACGTCTTTTGGGGATTTGCTCTACCTTGCGGCTTAGCATCCCTCTGTTAGACGCCATTGTATTACGTGTGTAGCCCAGGATATAAAGGGCATGATGATTTGACGTCGTCCCCACCTTCCTCCGTTTTGTCAACGGCAGTCTCGCTAGAGTGCTCTTGCGTAGCAACTAACAATAGGGGTTGCGCTCGTTGCGGGACTTAACCCAACATCTCACGACACGAGCTGACGACAACCATGCACCACCTGTCTCAACTTTCCCCGAAGGGCACCTAATGCATCTCTGCTTCGTTAGTTGGATGTCAAAC
OTU1615	0	0	0	0	0	0	0.15	0	0	0	0	0	0	0	0	Bacteria	Firmicutes	Clostridia	Clostridiales	Ruminococcaceae	Ruminococcaceae_NK4A214_group	NA	Ruminococcaceae_NK4A214_group_ASV1615	0.15	0.15	AAGGCCCGGGAACGTATTCACCGCGGCATGCTGATCCGCGATTACTAGCAATTCCGACTTCACGCAGGCGGGTTGCAGCCTGCGATCCGAACTGAGACACCTTTTAGGGATTTGCTCCACCTCGCGGCTTCGCTTCCCTCTGTTAAATGCCATTGTATTACGTGTGTAGCCCAGGATATAAGGGGCATGATGATTTGACGTCGTCCCCACCTTCCTCCGTTTTGTCAACGGCAGTCTCGTTAGAGTGCTCTTGCGTAGCAACTAACAATAAGGGTTGCGCTCGTTGCGGGACTTAACCCAACATCTCACGACACGAGCTGACGACAACCATGCACCACCTGTCTCAACTTTCCCCGAAGGGCACCTAATGCATCTCTGCTTCGTTAGTTGGATGTCAAAC
OTU1617	0	0	0	0	0	0.175	0	0	0	0	0	0	0.075	0	0	Bacteria	Firmicutes	Clostridia	Clostridiales	Ruminococcaceae	NA	NA	Ruminococcaceae_ASV1617	0.25	0.175	GGGCCCGCACAAGCAGTGGATTATGTGGTTTAATTCGAAGCAACGCGAAGAACCTTACCAGGGCTTGACATCCAACTAACGAAGCAGAGATGCATTAGGTGCCCTTCGGGGAAAGTTGAGACAGGTGGTGCATGGTTGTCGTCAGCTCGTGTCGTGAGATGTTGGGTTAAGTCCCGCAACGAGCGCAACCCCTATTGTTAGTTGCTACGCAAGAGCACTCTAGCGAGACTGCCGTTGACAAAACGGAGGAAGGTGGGGACGACGTCAAATCATCATGCCCCTTATGTCCTGGGCTACACACGTAATACAATGGCGTTTAACAGAGGGAAGCAAAGCCGCGAGGTGGAGCAAATCCCTAAAAGGCGTCTCAGTTCGGATTGCAGGCTGCAACTCGCCTGT…
OTU1618	0	0	0	0	0	0	0.025	0	0	0	0	0	0	0	0	Bacteria	Firmicutes	Clostridia	Clostridiales	Ruminococcaceae	Sporobacter	NA	Sporobacter_ASV1618	0.025	0.025	AAACCCCGGGAACGTATTCACCGCGACATGATGATCCGCGATTACTAGCAATTCCGACTTCATGCAGGCGAGTTGCAGCCTGCAATCTGAACTGAGACGCCTTTTAGGGATTTGCTCCGCGTCGCCGCATTGCTTCCCTCTGTTAAACGCCATTGTAGTACGTGTGTAGCCCAAGACATAAAGGGCATGATGATTTGACGTCATCCCCACCTTCCTCCGTTTTGTCAACGGCAGTCTGGCTAGAGTGCTCTTGCGTAGCAACTAACCACAGGGGTTGCGCTCGTTGCGGGACTTAACCCAACATCTCACGACACGAGCTGACGACAACCATGCACCACCTGTCTCAACTTTCCCCGAAGGGCACCTAATGTATCTCTACTTCGTTAGTTGGATGTCAAGC
OTU1619	0	0	0	0	0	0	0	0	0	0	0	0	0.025	0	0	Bacteria	Firmicutes	Clostridia	Clostridiales	Ruminococcaceae	Ruminococcaceae NK4A214 group	NA	Ruminococcaceae NK4A214 group_ASV1619	0.025	0.025	GGGCCCGCACAAGCAGTGGATTATGTGGTTTAATTCGAAGCAACGCGAAGAACCTTACCAGGGCTTGACATCCAACTAACGAAGCAGAGATGCATTAGGTGCCCTTCGGGGAAAGTTGAGACAGGTGGTGCATGGTTGTCGTCAGCTCGTGTCGTGAGATGTTGGGTTAAGTCCCGCAACGAGCGCAACCCCTATTGTTAGTTGCTACGCAAGAGCACTCTAGCGAGACTGCCGTTGACAAAACGGAGGAAGGTGGGGACGACGTCAAATCATCATGCCCCTTATGTCCTGGGCTACACACGTAATACAATGGCGCAAAACAAAGGGAAGCGAAGCCGCGAGGTGGAGCGAATCCCCAAAAGGCGTCTCAGTTCGGATTGCAGGCTGCAACTCGCCTGC…
OTU1621	0	0	0	0	0	0	0.05	0	0	0	0	0	0	0	0	Bacteria	Firmicutes	Clostridia	Clostridiales	Ruminococcaceae	Caproiciproducens	NA	Caproiciproducens_ASV1621	0.05	0.05	AAGGCCCGGGAACGTATTCACCGCGGCATGATGATCCGCGATTACTAGCAATTCCAGCTTCACGCAGGCGGGTTGCAGCCTGCGATCCGAACTGAGAACGTTTTTAGGGGTTTGCTCCGCCTCGCGGTTTCGCTTCCCTCTGTTAACGCCCATTGTAGTACGTGTGTAGCCCAGATCATAAGGGGCATGATGATTTGACGTCGTCCCCACCTTCCTCCGTTTTGTCAACGGCAGTCCTGCTAGAGTGCTCTTGCGTAGCAACTAACAGTAAGGGTTGCGCTCGTTGCGGGACTTAACCCAACATCTCACGACACGAGCTGACGACAACCATGCACCACCTGTCTTACCTTTCCCCGAAAGGCACTCCCTCATCTCTGAAGGATTAGGTAGATGTCAAGAC
OTU1622	0	0	0	0	0	0	0.075	0	0	0	0	0	0	0	0	Bacteria	Firmicutes	Clostridia	Clostridiales	Ruminococcaceae	Caproiciproducens	NA	Caproiciproducens_ASV1622	0.075	0.075	AAGGCCCGGGAACGTATTCACCGCGGCATGCTGATCCGCGATTACTAGCAATTCCATCTTCATGTAGGCGAGTTGCAGCCTACAATCCGAACTGAGACCGTTTTTAGAGTTTTGCTCCACCTCGCGGGCTTGCTTCTCTCTGTTAACGACCATTGTAGTACGTGTGTAGCCCAGGTCATAAGGGGCATGATGATTTGACGTCGTCCCCACCTTCCTCCGTTTTGTCAACGGCAGTCCTGCTAGAGTGCTCTTGCGTAGCAACTAACAGTAAGGGTTGCGCTCGTTGCGGGACTTAACCCAACATCTCACGACACGAGCTGACGACAACCATGCACCACCTGTCTTACCGTTCCCCGAAGGGCACGCCCTAATCTCTTAGGGTTTCGATAGATGTCAAGAC
OTU1625	0	0	0	0	0	0.05	0	0	0	0	0	0	0	0	0	Bacteria	Firmicutes	Clostridia	Clostridiales	Ruminococcaceae	Caproiciproducens	NA	Caproiciproducens_ASV1625	0.05	0.05	AAGGCCCGGGAACGTATTCACCGCGGCATGATGATCCGCGATTACTAGCAATTCCAGCTTCACGCAGGCGGGTTGCAGCCTGCGATCCGAACTGAGACCGTTTTTAGGGGTTTGCTCCATCTCGCGATCTTGCGTCCCTCTGTTGACGGCCATTGTAGTACGTGTGTAGCCCAGGTCATAAGGGGCATGATGATTTGACGTCGTCCCCACCTTCCTCCGTTTTGTCAACGGCAGTCTGATTAGAGTGCTCTTACGTAGCAACTAATCACAAGGGTTGCGCTCGTTGCGGGACTTAACCCAACATCTCACGACACGAGCTGACGGCAACCATGCACCACCTGTCTTACCTTTCCCCGAAAGGCACTCCTGCATCTCTGCCGGATTAGGTAGATGTCAAGAC
OTU1627	0	0	0	0	0	0	0.05	0	0	0	0	0	0	0	0	Bacteria	Firmicutes	Clostridia	Clostridiales	Ruminococcaceae	Caproiciproducens	NA	Caproiciproducens_ASV1627	0.05	0.05	AAGGCCCGGGAACGTATTCACCGCGGCATGATGATCCGCGATTACTAGCAATTCCAGCTTCACGCAGGCGAGTTGCAGCCTGCGATCCGAACTGAGGCCATTTTTGGGGTTTTGCTCCACCTCGCGGCTTCGCTTCCCGTTGTTGATGGCCATTGTAGTACGTGTGTAGCCCAGGTCATAAAGGGCATGATGATTTGACGTCGTCCCCACCTTCCTCCGTTTTGTCAACGGCAGTCTGATTAGAGTGCTCTTGCGTAGCAACTAATCACAAGGGTTGCGCTCGTTGCGGGACTTAACCCAACATCTCACGACACGAGCTGACGACAACCATGCACCACCTGTCTCAACTTTCCCCGAAGGGCACCTAACGCATCTCTGCCTCGTTAGTTGGATGTCAAGA
OTU1628	0	0	0	0	0	0.075	0.025	0	0	0	0	0	0	0	0	Bacteria	Firmicutes	Clostridia	Clostridiales	Ruminococcaceae	Caproiciproducens	NA	Caproiciproducens_ASV1628	0.1	0.075	AAGGCCCGGGAACGTATTCACCGCGGCACGATGATCCGCGATTACTAGCAATTCCAGCTTCACGCAGGCGGGTTTCAGCCTGCGATCCGAACTGAGACCATTTTTAGGGGTTTGCTCTGCCTCGCGGTTTTGCTTCCCTCTGTTGATGGCCATTGTAGTACGTGTGTAGCCCAGATCATAAGGGGCATGATGATTTGACGTCGTCCCCACCTTCCTTCGTTTTGTCAACGGCAGTCTGATTAGAGTGCTCTTGCGTAGCAACTAATCACAAGGGTTGCGCTCGTTGCGGGACTTAACCCAACATCTCACGACACGAGCTGACGACAACCATGCACCACCTGTCTCAACTTTCCCCGAAGGGCACTCCCGTATCTCTACAGGATTAGTTGGATGTCAAGAC
OTU1631	0	0	0	0	0	0	0.125	0	0	0	0	0	0	0	0	Bacteria	Firmicutes	Clostridia	Clostridiales	Ruminococcaceae	Ruminiclostridium	NA	Ruminiclostridium_ASV1631	0.125	0.125	AAGGCCCGGGAACGTATTCACCGCGGCATGCTGATCCGCGATTACTAGCAATTCCATCTTCATGCAGGCGAGTTTCAGCCTGCAATCTGAACTGAGACCATTTTTAGGGGTTCGCTCCTCCTCGCGGTATTGCTTCCCTCTGTTGATGGCCATTGTAGTACGTGTGTAGCCCAGGTCATAAGGGGCATGATGATTTGACGTCATCCCCACCTTCCTCCGTTTTCTCAACGGCAGTCTTAATAGAGTGCTCTTAACGTAGCAACTATTAACAAGGGTTGCGCTCGTTGCGGGACTTAACCCAACATCTCACGACACGAGCTGACGACAACCATGCACCACCTGTCTCAATGTTCCCCGAAGGGCACTCCAATATCTCTATCGGATTCATTGGATGTCAAGA
OTU1634	0	0	0	0	0	0.1	0	0	0	0	0	0	0	0	0	Bacteria	Firmicutes	Clostridia	Clostridiales	Ruminococcaceae	Ruminiclostridium	NA	Ruminiclostridium_ASV1634	0.1	0.1	AGGGCCCGGGAACGTATTCACCGCGGCATGCTGATCCGCGATTACTAGCAATTCCATCTTCATACAGTCGGGTTTCAGACTGCAATCTGAACTGAGACCGCTTTTGGGGGTTCGCTCCACCTCGCGGCTTAGCTTCCCTCTGTTGGCGGCCATTGTAGTACGTGTGTAGCCCAGGTCATAAGGGGCATGATGATTTGACGTCATCCCCACCTTCCTCCGTTTTCTCAACGGCAGTCTTAATAGAGTGCTCTTTCGTAGCAACTATTAACAAGGGTTGCGCTCGTTGCGGGACTTAACCCAACATCTCACGACACGAGCTGACGACAACCATGCACCACCTGTCTCAATGCTCCCCGAAGGGCACTCCCTAATCTCTTAGGGATTCATTGGATGTCAAGAC
OTU1635	0	0	0	0	0	0	0.05	0	0	0	0	0	0	0	0	Bacteria	Firmicutes	Clostridia	Clostridiales	Ruminococcaceae	Ruminiclostridium	NA	Ruminiclostridium_ASV1635	0.05	0.05	AAGGCCCGGGAACGTATTCACCGCGGCATGCTGATCCGCGATTACTAGCAATTCCATCTTCATACAGTCGGGTTGCAGACTGCAATCTGAACTGAGATCGCTTTTGGGGGTTCGCTCCACCTCGCGGCTTCGCATCCCTCTGTTAGCGACCATTGTAGTACGTGTGTAGCCCAGGTCATAAGGGGCATGATGATTTGACGTCATCCCCACCCTCCTCCGTTTTATCAACGGCAGTCTTAATAGAGTGCTCTTACGTAGCAACTATTAACAAGGGTTGCGCTCGTTGCGGGACTTAACCCAACATCTCACGACACGAGCTGACGACAACCATGCACCACCTGTCTCAATGCTCCCCGAAGGGCACTCCTCTATCTCTAAAGGATTCATTGGATGTCAAGAC
OTU1640	0	0	0	0	0	0	0	0	0	0	0	0	0	0.025	0	Bacteria	Firmicutes	Clostridia	Clostridiales	Ruminococcaceae	Ruminiclostridium_1	NA	Ruminiclostridium_1_ASV1640	0.025	0.025	AAGGCCCGGGAACGTATTCACGGCAGTATGCTGACCTGCCATTACTAGCAATTCCGACTTCATGCGGGCGGGTTGCAGCCCGCAATCCGAACTGGGACTGTTTTTTGGGATTTGCACCGCCTTGCGGCTTCGCTTCCCTCTGTTGCAGCCATTGTAGTACGTGTGTAGCCCAGAACATAAGGGGCATGATGATTTGACGTCGTCCCCACCTTCCTCCGACTTGTCGCCGGCAGTCCCATTAGAGTGCCCGCCTCTGCGCGCTGGCAACTAACAGCAAGGGTTGCGCTCGTTGCGGGACTTAACCCAACATCTCACGACACGAGCTGACGACAACCATGCACCACCTGTCTCCTTGCCCCGAAGGGCCATGCCATTTACGGCATGCTCAAGGGATGTCAAG
OTU1641	0	0	0	0	0	0	0.075	0	0	0	0	0	0	0	0	Bacteria	Firmicutes	Clostridia	Clostridiales	Ruminococcaceae	NA	NA	Ruminococcaceae_ASV1641	0.075	0.075	AAGGCCCGGGAACGTATTCACTGCAGTATGCTGACCTGCAATTACTAGCAATTCCGACTTCATGCGGGCGGGTTTCAGCCCGCAATCCGAACTGGGACTGTTTTTCGGGATTCGCTCCGGCTCGCGCCTTCGCTCCCCTCTGTCACAGCCATTGTAGTACGTGTGTGGCCCAGAGCATAAGGGGCATGATGATTTGACGTCGTCCCCACCTTCCTCCGATTTGTCACCGGCAGTCCCGTTAGAGTGCCCAACTTAATGACGGCAACTAACGGCAAGGGTTGCGCTCGTTGCGGGACTTAACCCAACATCTCACGACACGAGCTGACGACAACCATGCACCACCTGTCTCCCCGTCCTTGCGGCCTCATGCCTTTCGGCATGATCCGGGGGATGTCAAGCC
OTU1645	0	0	0	0	0.075	0	0	0	0	0	0	0	0	0.15	0.125	Bacteria	Firmicutes	Clostridia	Clostridiales	Ruminococcaceae	NA	NA	Ruminococcaceae_ASV1645	0.35	0.15	GGGCCCGCACAAGCAGTGGAGTATGTGGTTTAATTCGAAGCAACGCGAAGAACCTTACCAGGGCTTGACATCCCCTGAAGCGTGTCGAAAGGCATGCGTCCGCAAGGACAGGGAGACAGGTGGTGCATGGTTGTCGTCAGCTCGTGTCGTGAGATGTTGGGTTAAGTCCCGCAACGAGCGCAACCCTTGTCGTTAGTTGCCAGCGCGTCATGGCGGGCACTCTAACGAGACTGCCGGTGACAAATCGGAGGAAGGTGGGGACGACGTCAAATCATCATGCCCCTTATGTCCTGGGCCACACACGTACTACAATGGCTGTTACAGAGGGAAGCGAGGGCGCGAGCCGGAGCGGATCCCGAAAAACAGTCCCAGTTCGGATTGCGGTCTGAAACCCGACCG…
OTU1652	0	0	0.225	0.125	0	0	0	0	0	0	0	0	0	0	0	Bacteria	Firmicutes	Clostridia	Clostridiales	Ruminococcaceae	NA	NA	Ruminococcaceae_ASV1652	0.35	0.225	AAGGCCCGGGAACGTATTCACTGCAGTATGCTGACCTGCAATTGCTAGCAATTCCGACTTCATGCGGTCGGGTTTCAGACCGCAATCCGAACTGGGACTGTTTTTGGGGATCTGCTCCGGCTCGCGCCTTCGCTTCCCTCTGTAACAGCCATTGTAGTACGTGTGTAGCCCAGGACATAAGGGGCATGATGATTTGACGTCGTCCCCACCTTCCTCCGATTTGTCACCGGCAGTCTCGTTAGAGTGCCCGCCATGACGCGCTGGCAACTAACGACAAGGGTTGCGCTCGTTGCGGGACTTAACCCAACATCTCACGACACGAGCTGACGACAACCATGCACCACCTGTCTCCTCGTCCTTGCGGACTCATGCCTTTCAGCATGATTCGAGGGATGTCAAG
OTU1659	0.175	0	0	0	0	0	0.025	0	0	0	0	0	0	0	0.075	Bacteria	Firmicutes	Clostridia	Clostridiales	Ruminococcaceae	NA	NA	Ruminococcaceae_ASV1659	0.275	0.175	GGACCCGCACAAGCAGTGGAGTATGTGGTTTAATTCGAAGCAACGCGAAGAACCTTACCAGGGCTTGACATCCCTTGACGACGTAAGAGATTACGTTTCCCTTCGGGGCAAGGAGACAGGTGGTGCATGGTTGTCGTCAGCTCGTGTCGTGAGATGTTGGGTTAAGTCCCGCAACGAGCGCAACCCCTACTGTTAGTTGCCAGCATGTAAAGATGGGAACTCTAACGGGACTGCCGGTGACAAATCGGAGGAAGGTGGGGACGACGTCAAATCATCATGCCCCTTATGTCCTGGGCTACACACGTACTACAATGGCTATTACAGAGGGAAGCAATATCGTAAGGTGGAGCAAATCCCCAAAAATAGTCCCAGTTCAGATTGTGGGCTGAAACTCGCCCA…
OTU1662	0	0	0.175	0.025	0	0	0	0	0	0	0	0	0	0	0	Bacteria	Firmicutes	Clostridia	Clostridiales	Ruminococcaceae	Pseudobacteroides	NA	Pseudobacteroides_ASV1662	0.2	0.175	AAGGCCCGGGAACGTATTCACGGCAGTATGCTGACCTGCCATTACTAGCAATTCCGACTTCATGTGGGCGAGTTTCAGCCCACAATCTGAACTGGGACTATTTTTAGGGGTTTGCTCCACCTTACGGTCTTGCTTCCCTCTGTAATAGCCATTGTAGTACGTGTGTAGCCCAGGACATAAGGGGCATGATGATTTGACGTCGTCCCCACCTTCCTCCGATTTGTCACCGGCAGTCCCGTTAGAGTGCCCAGCTTTACCTGCTGGCAACTAACAGTAAGGGTTGCGCTCGTTGCGGGACTTAACCCAACATCTCACGACACGAGCTGACGACAACCATGCACCACCTGTCTCCTTGCCCCGAAGGGAAACGTAATCTCTTACGTCGTCAAGGGATGTCAAG
OTU1663	0	0	0	0.05	0	0	0	0	0	0	0	0	0	0	0	Bacteria	Firmicutes	Clostridia	Clostridiales	Ruminococcaceae	NA	NA	Ruminococcaceae_ASV1663	0.05	0.05	AAGGCCCGGGAACGTATTCACGGCAGTATGCTGACCTGCCATTACTAGCAATTCCGACTTCATGTGGGCGGGTTTCAGCCCACAATCTGAACTGGGACTATTTTTAGGGGTTTGCTCCACCTTACGGCATTGCTTCCCTCTGTAATAGCCATTGTAGTACGTGTGTAGCCCAGGACATAAGGGGCATGATGATTTGACGTCGTCCCCACCTTCCTCCGATTTGTCACCGGCAGTCTCGCTAGAGTGCCCACCATAATGTGCTGGCAACTAACGATAAGGGTTGCGCTCGTTGCGGGACTTAACCCAACATCTCACGACACGAGCTGACGACAACCATGCACCACCTGTCTCCTTGCCCCGAAGGGAAACGATATCTCTACCGTCGTCAAGGGATGTCAAG
OTU1666	0	0	0	0	0	0	0.075	0	0	0	0	0	0	0	0	Bacteria	Firmicutes	Clostridia	Clostridiales	Ruminococcaceae	NA	NA	Ruminococcaceae_ASV1666	0.075	0.075	AAGGCCCGGGAACGTATTCACGGCAGTATGCTGACCTGCCATTACTAGCAATTCCGACTTCATGTGGGCGGGTTTCAGCCCACAATCTGAACTGGGACTATTTTTAGGGGTTTGCTCCACCTTACGGTCTTGCTTCCCTCTGTAATAGCCATTGTAGTACGTGTGTAGCCCAGGACATAAGGGGCATGATGATTTGACGTCGTCCCCACCTTCCTCCGATTTGTCACCGGCAGTCTCGCTAGAGTGCCCATCATAACATGCTGGCAACTAACGATAAGGGTTGCGCTCGTTGCGGGACTTAACCCAACATCTCACGACACGAGCTGACGACAACCATGCACCACCTGTCTCCTTGCCCCGAAGGGAAACGTAATCTCTTACGTCGTCAAGGGATGTCAAG
OTU1669	0	0	0.05	0	0	0	0	0	0	0	0	0	0	0	0	Bacteria	Firmicutes	Clostridia	Clostridiales	Ruminococcaceae	Ruminiclostridium_1	NA	Ruminiclostridium_1_ASV1669	0.05	0.05	AAGGCCCGGGAACGTATTCACGGCAGTATGCTGACCTGCCATTACTAGCAATTCCGACTTCATGTGGGCGGGTTTCAGCCCACAATCTGAACTGGGGCCACTTTTGGGGTTTTGCTCCACCTTACGGTCTTGCTTCCCTCTGTAATGGCCATTGTAGTACGTGTGTAGCCCAGGACATAAGGGGCATGATGATTTGACGTCGTCCCCACCTTCCTCCGATTTGTCACCGGCAGTCTCGCTAGAGTGCCCAACTAAATGATGGCAACTAACAACAGGGGTTGCGCTCGTTGCGGGACTTAACCCAACATTTCACGACACGAGCTGACGACAACCATGCACCACCTGTACAGCAGCTCCGAAGAGCTATGATATCTCTACCATATTCTACTGTATGTCAAGT
OTU1670	0	0	0	0	0	0.075	0	0	0	0	0	0	0	0	0	Bacteria	Firmicutes	Clostridia	Clostridiales	Ruminococcaceae	Ruminiclostridium_1	NA	Ruminiclostridium_1_ASV1670	0.075	0.075	AAGGCCCGGGAACGTATTCACGGCAGTATGCTGACCTGCCATTACTAGCAATTCCGACTTCATGTGGGCGGGTTTCAGCCCACAATCTGAACTGGGGCCACTTTTGGGGTTTTGCTCCACCTTACGGTCTTGCTTCCCTCTGTAATGGCCATTGTAGTACGTGTGTAGCCCAGGACATAAGGGGCATGATGATTTGACGTCGTCCCCACCTTCCTCCGATTTGTCACCGGCAGTCTCGCTAGAGTGCCCAACTAAATGATGGCAACTAACAACAGGGGTTGCGCTCGTTGCGGGACTTAACCCAACATCTTACGACACGAGCTGACGACAACCATGCACCACCTGTACAGCAGCCCCGAAGGGCTACCCTATCTCTAGGGTATTCTACTGTATGTCAAGT
OTU1671	0	0	0	0	0.025	0	0	0	0	0	0	0	0	0	0	Bacteria	Firmicutes	Clostridia	Clostridiales	Ruminococcaceae	Ruminiclostridium 1	NA	Ruminiclostridium 1_ASV1671	0.025	0.025	GGGCCCGCACAAGCAGTGGAGTATGTGGTTTAATTCGAAGCAACGCGAAGAACCTTACCAGGGCTTGACATACAGTGGAACACGGCAGAGATGTCGTGGCTCTTCGGAGCTGCTGTACAGGTGGTGCATGGTTGTCGTCAGCTCGTGTCGTGAGATGTTGGGTTAAGTCCCGCAACGAGCGCAACCCCTGTTGTCAGTTGCCAGCATTAAGTTGGGCACTCTGGCGAGACTGCCGGTGACAAATCGGAGGAAGGTGGGGACGACGTCAAATCATCATGCCCCTTATGTCCTGGGCTACACACGTACTACAATGGCTATTACAGAGGGAAGCAATATCGTAAGGTGGAGCAAATCCCCAAAAATAGTCCCAGTTCAGATTGTGGGCTGAAACTCGCCCAC…
OTU1674	0	0	0	0	0	0	0.05	0	0	0	0	0	0	0	0	Bacteria	Firmicutes	Clostridia	Clostridiales	Ruminococcaceae	Ruminiclostridium_1	NA	Ruminiclostridium_1_ASV1674	0.05	0.05	AAGGCCCGGGAACGTATTCACTGCAGTATGCTGACCTGCAATTACTAGCAATTCCGACTTCATGTGGGCGGGTTTCAGCCCACAATCTGAACTGGGACTATTTTTGAGGTTTCGCTCCCCCTTACGGGTTCGCTTCCTGCTGTAATAGCCATTGTAGTACGTGTGTAGCCCAGGACATAAGGGGCATGATGATTTGACGTCGTCCCCACCTTCCTCCGATTTGTCACCGGCAGTCTTGCTAGAGTGCCCAACTTAAATGATGGCAACTAACAACAGGGGTTGCGCTCGTTGCGGGACTTAACCCAACATCTCACGACACGAGCTGACGACAACCATGCACCACCTGTACAGCAGCTCCGAAGAGCTAGAGTATCTCTACCCTATTCCACTGTATGTCAAG
OTU1675	0	0	0	0	0	0.025	0	0	0	0	0	0	0	0	0	Bacteria	Firmicutes	Clostridia	Clostridiales	Ruminococcaceae	Anaerobacterium	NA	Anaerobacterium_ASV1675	0.025	0.025	AAGGCCCGGGAACGTATTCACGGCAGTACGCTGACCTGCCATTACTAGCAATTCCGACTTCATGTGGGCGGGTTGCAGCCCACAATCTGAACTGGGACTATCTTTCTGGATTCGCTCCGCGTTGCCGCTTCGCTTCCCGTTGTGATAGCCATTGTAGTACGTGTGTAGCCCAGGACATAAGGGGCATGATGATTTGACGTCGTCCCCACCTTCCTCCGATTTGTCACCGGCAGTCTCGCTAGAGTGGCCAACATTACTTGCTGCCAACTAACAACAGGGGTTGCGCTCGTTGCGGGACTTAACCCAACATCTCACGACACGAGCTGACGACAACCATGCACCACCTGTACAGAAGCTCCGAAGAGCTAGAGTATCTCTACCCTATCCCTCTGTATGTCAA
OTU1677	0	0	0.025	0	0	0	0	0	0	0	0	0	0	0	0	Bacteria	Firmicutes	Clostridia	Clostridiales	Ruminococcaceae	Ruminiclostridium_1	NA	Ruminiclostridium_1_ASV1677	0.025	0.025	AAGGCCCGGGAACGTACTCACGGCAGTATGCTGACCTGCCATTACTAGCAATTCCGACTTCATGTGGGCGGGTTGCAGCCCACAATCTGAACTGGGACTATTTTTGGGGATTTGCTCCACCTTGCGGCTTAGCTTCCCTCTGTAATAGCCATTGTAGTACGTGTGTAGCCCAAGACATAAGGGGCATGATGATTTGACGTCGTCCCCACCTTCCTCCGATTTATCACCGGCAGTCTCGCTAGAGTGATCATCTTAATGTTATCAACTAGCAACAGGGGTTGCGCTCGTTGCGGGACTTAACCCAACATCTCACGACACGAGCTGACGACAACCATGCACCACCTGTACAGCAGCCCCGAAGGGCTACGACATCTCTGCCGTATTCCGCTGTATGTCAAGC
OTU1679	0	0.025	0	0	0	0	0	0	0	0	0	0	0	0	0	Bacteria	Firmicutes	Clostridia	Clostridiales	Ruminococcaceae	Ruminiclostridium 1	NA	Ruminiclostridium 1_ASV1679	0.025	0.025	GGGCCCGCACAAGCAGTGGAGTATGTGGTTTAATTCGAAGCAACGCGAAGAACCTTACCAAGGCTTGACATAATAGTGAATACTGCAGAGATGTGGTAGTCCTTCGGGACACTATTACAGGTGGTGCATGGTTGTCGTCAGCTCGTGTCGTGAGATGTTGGGTTAAGTCCCGCAACGAGCGCAACCCCTGTTGCTAGTTGATAACAGTAAGATGATCACTCTAGCGAGACTGCCGGTGATAAATCGGAGGAAGGTGGGGACGACGTCAAATCATCATGCCCCTTATGTCCTGGGCTACACACGTACTACAATGGCTATTACAGAGGGAAGCAAGACCGTAAGGTGGAGCAAACCCCTAAAAATAGTCCCAGTTCAGATTGTGGGCTGAAACTCGCCCAC…
OTU1683	0	0	0	0	0	0	0.075	0	0	0	0	0	0	0	0	Bacteria	Firmicutes	Clostridia	Clostridiales	Ruminococcaceae	Ruminiclostridium_1	NA	Ruminiclostridium_1_ASV1683	0.075	0.075	AAGGCCCGGGAACGTATTCACGGCAGTATGCTGACCTGCCATTACTAGCAATTCCGACTTCATGTGGGCGGGTTGCAGCCCACAATCTGAACTGGGACTATTTTTATAGATTTGCTCCACCTTGCGGCTTAGCTTCTCATTGTAATAGCCATTGTAGTACGTGTGTAGCCCAAGACATAAGGGGCATGATGATTTGACGTCGTCCCCACCTTCCTCCGATTTATCACCGGCAGTCTCGCTAGAGTGATCATCTTAATGTTATCAACTAACGACAGGGGTTGCGCTCGTTGCGGGACTTAACCCAACATCTCACGACACGAGCTGACGACAACCATGCACCACCTGTACAGCAGCTCCGAAGAGCTATGACATCTCTGCCATATTCCACTGTATGTCAAGC
OTU1685	0	0	0	0	0	0	0.05	0	0	0	0	0	0	0	0	Bacteria	Firmicutes	Clostridia	Clostridiales	Ruminococcaceae	Anaerobacterium	NA	Anaerobacterium_ASV1685	0.05	0.05	AAGGCCCGGGAACGTATTCACGGCAGTATGCTGACCTGCCATTACTAGCAATTCCGACTTCATGTGGGCGGGTTTCAGCCCACAATCTGAACTGGGACTATTTTTGGGGATTCGCTCCATATTGCTACTTCGCTTCCCTCTGTAATAGCCATTGTAGTACGTGTGTAGCCCAGGACATAAGGGGCATGATGATTTGACGTCGTCCCCACCTTCCTCCGATTTGTCACCGGCAGTCTGGCTAGAGTGCCCATCTTAATGCTGGCAACTAACCACAGGGGTTGCGCTCGTTGCGGGACTTAACCCAACATCTCACGACACGAGCTGACGACAACCATGCACCACCTGTTCACAAGCCCCGAAGGGCTACGATATCTCTACCGCATTCCTGTGTATGTCAAGC
OTU1690	0	0	0	0.025	0	0	0	0	0	0	0	0	0	0	0	Bacteria	Firmicutes	Clostridia	Clostridiales	Ruminococcaceae	Ruminiclostridium_1	NA	Ruminiclostridium_1_ASV1690	0.025	0.025	AAGGCCCGGGAACGTATTCACGGCAGTATGCTGACCTGCCATTACTAGCAATTCCGACTTCATGTGGGCGGGTTGCAGCCCACAATCTGAACTGAGACTATTTTTCAGGATCCGCTCCAGCTTGCGCTTTCGCTTCCTGCTGTTATAGCCATTGTAGTACGTGTGTAGCCCAGGACATAAGGGGCATGATGATTTGACGTCGTCCCCACCTTCCTCCGATTTGTCACCGGCAGTCTCGCTAGAGTGCCCAACTTAATGATGGCAACTAACAACAGGGGTTGCGCTCGTTGCGGGACTTAACCCAACATCTCACGACACGAGCTGACGACAACCATGCACCACCTGCACAGGTGTCCCGAAGGTCTATTGAATCTCTTCAATATCCACCTGCATGTCAAGC
OTU1699	0	0	0	0	0	0	0.05	0	0	0	0	0	0	0	0	Bacteria	Firmicutes	Clostridia	Clostridiales	Ruminococcaceae	Ruminiclostridium_1	NA	Ruminiclostridium_1_ASV1699	0.05	0.05	AAGGCCCGGGAACGTATTCACTGCAGTATGCTGACCTGCAATTACTAGCAATTCCGACTTCATGTGGGCGGGTTTCAGCCCACAATCCGAACTGGGACTATTTTTGTGGATTTGCTCCACCTTGCGGTTTCGCTGCCCATTGTAATGGCCATTGTAGTACGTGTGTAGCCCAGGACATAAGGGGCATGATGATTTGACGTCGTCCCCACCTTCCTCCGATTTATCACCGGCAGTCTCGCTAGAGTGCCCAACTTAATGATGGCAACTAGCAACAAGGGTTGCGCTCGTTGCGGGACTTAACCCAACATCTCACGACACGAGCTGACGACAACCATGCACCACCTGTCTCCTTGCCCCGAAGGGACTGCGTATCTCTACGCCATTCAAGGGATGTCAAGCC
OTU1703	0	0	0	0.025	0	0	0	0	0	0	0	0	0	0	0	Bacteria	Firmicutes	Clostridia	Clostridiales	Ruminococcaceae	NA	NA	Ruminococcaceae_ASV1703	0.025	0.025	AAGGCCCGGGAACGTATTCACGGCAGTATGCTGACCTGCCATTACTAGCAATTCCTACTTCATGTGGGCGGGTTTCAGCCCACAATCTGAACTGGGGCTACCTTTTTGGGATTCGCTCCACCTTGCGGCTTCGCTTCCCTCTGTAATAGCCATTGTAGTACGTGTGTAGCCCAGGACATAAGGGGCATGATGATTTGACGTCGTCCCCACCTTCCTCCGATTTATCACCGGCAGTCTCGTTAGAGTGCCCAACTTAATGATGGCAACTAACAACAGGGGTTGCGCTCGTTGCGGGACTTAACCCAACATCTCACGACACGAGCTGACGACAACCATGCACCACCTGTCTCCTTGTCCCCGAAGGGCCTACCTTATCTCTAAGGTATTCAAGGGATGTCAA
OTU1705	0	0	0	0	0	0.1	0	0	0	0	0	0	0	0	0	Bacteria	Firmicutes	Clostridia	Clostridiales	Ruminococcaceae	Acetivibrio	NA	Acetivibrio_ASV1705	0.1	0.1	AAGGCCCGGGAACGTATTCACGGCAGTATGCTGACCTGCCATTACTAGCAATTCCAACTTCATGTGGGCGAGTTTCAGCCCACAATCTGAACTGGGGTCGCCTTTAAGGATTTGCTCCATGTTACCACTTCGCTTCCCGTTGTGACGACCATTGTAGTACGTGTGTAGCCCAGGACATAAGGGGCATGATGATTTGACGTCGTCCCCACCTTCCTCCGATTTGTCACCGGCAGTCTCGCTAGAGTGCCCAACTAAATGATGGCAACTGACAACAGGGGTTGCGCTCGTTGCGGGACTTAACCCAACATCTCACGACACGAGCTGACGACAACCATGCACCACCTGTATCCTCTGCCCCGAAGGGAATAGATATCTCTACCTACGTCAGAGGTATGTCAAG
OTU1707	0.025	0	0	0	0	0	0	0	0	0	0	0	0	0	0	Bacteria	Firmicutes	Clostridia	Clostridiales	Ruminococcaceae	NA	NA	Ruminococcaceae_ASV1707	0.025	0.025	GGGCCCGCACAAGCAGTGGAGTATGTGGTTTAATTCGAAGCAACGCGAAGAACCTTACCAGGGCTTGACATACCTCTGACGTAGGTAGAGATATCTATTCCCTTCGGGGCAGAGGATACAGGTGGTGCATGGTTGTCGTCAGCTCGTGTCGTGAGATGTTGGGTTAAGTCCCGCAACGAGCGCAACCCCTGTTGCTAGTTGCCATCATTAAGTTGGGCACTCTAGCGAGACTGCCGGTGACAAATCGGAGGAAGGTGGGGACGACGTCAAATCATCATGCCCCTTATGTCCTGGGCGACACACGTACTACAATGGCTATTACAGCAGGAAGCAATACCGCAAGGTGGAGCAAATCCTCAAAAATAGTCTCAGTTCAGATTGTGGGCTGCAACTCGCCCA…
OTU1709	0	0	0	0.025	0	0	0	0	0	0	0	0	0	0	0	Bacteria	Firmicutes	Clostridia	Clostridiales	Ruminococcaceae	NA	NA	Ruminococcaceae_ASV1709	0.025	0.025	AAGGCCCGGGAACGTATTCACGGCAGTATGCTGACCTGCCATTACTAGCAATTCCGACTTCATGTGGGCGAGTTTCAGCCCACAATCTGAACTGGGACTATTTTTGAGGATTTGCTCCGCCTTACGGCTTCGCTCCCTGCTGTAATAGCCATTGTAGTACGTGTGTAGCCCAGGACATAAGGGGCATGATGATTTGACGTCGTCCACACCTTCCTCCGATTTGTCACCGGCAGTCTCGCTAGAGTGCCCAACTTAATGATGGCAACTAGCAACAGGGGTTGCGCTCGTTGCGGGACTTAACCCAACATCTCACGACACGAGCTGACGACAACCATGCACCACCTGTATCCTCTGCCCCGAAGGGAATAGATATCTCTACCTACGTCAGAGGTATGTCAAG
OTU1710	0.125	0	0	0	0	0	0	0	0	0	0	0	0	0	0	Bacteria	Firmicutes	Clostridia	Clostridiales	Ruminococcaceae	NA	NA	Ruminococcaceae_ASV1710	0.125	0.125	GGGCCCGCACAAGCAGTGGAGTATGTGGTTTAATTCGAAGCAACGCGAAGAACCTTACCAGGGCTTGACATACCTCTGACGTAGGTAGAGATATCTATTCCCTTCGGGGCAGAGGATACAGGTGGTGCATGGTTGTCGTCAGCTCGTGTCGTGAGATGTTGGGTTAAGTCCCGCAACGAGCGCAACCCCTGTTGCTAGTTGCCATCATTAAGTTGGGCACTCTAGCGAGACTGCCGGTGACAAATCGGAGGAAGGTGGGGACGACGTCAAATCATCATGCCCCTTATGTCCTGGGCTACACACGTACTACAATGGCTATTACAGAGGGAAGCAATATCGTAAGGTGGAGCAAATCCCCAAAAATAGTCCCAGTTCAGATTGTGGGCTGAAACTCGCCCA…
OTU1712	0	0	0	0	0	0	0.025	0	0	0	0	0	0	0	0	Bacteria	Firmicutes	Clostridia	Clostridiales	Ruminococcaceae	Anaerobacterium	NA	Anaerobacterium_ASV1712	0.025	0.025	AAGGCCCGGGAACGTATTCACTGCAGTATGCTGACCTGCAATTACTAGCAATTCCGACTTCATGTGGGCGAGTTGCAGCCCACAATCTGAACTGGGGCTATTTTTAGGGATTGGCTCCAGATTACTCTTTCGCATCCTGCTGTAATAGCCATTGTAGTACGTGTGTAGCCCAGGACATAAGGGGCATGATGATTTGACGTCGTCCCCACCTTCCTCCGATTTGTCACCGGCAGTCTCGCTAGAGTGCCCAACTGAATGATGGCAACTAACAATAGGGGTTGCGCTCGTTGCGGGACTTAACCCAACATCTCACGACACGAGCTGACGACAACCATGCACCACCTGTATCCACTGTCCCGAAGGTCTTACCTATCTCTAGGTAATTCAGTGGTATGTCAAG
OTU1715	0	0	0	0	0	0.05	0.05	0.05	0	0	0	0	0	0	0	Bacteria	Firmicutes	Clostridia	Clostridiales	Ruminococcaceae	Acetivibrio	NA	Acetivibrio_ASV1715	0.15	0.05	GGGCCCGCACAAGCAGTGGAGTATGTGGTTTAATTCGAAGCAACGCGAAGAACCTTACCAGGGCTTGACATACCATTGACGTACCTAGAGATAGGTATTTCCTTCGGGACAATGGATACAGGTGGTGCATGGTTGTCGTCAGCTCGTGTCGTGAGATGTTGGGTTAAGTCCCGCAACGAGCGCAACCCCTGTTGTTAGTTGCCATCATTAAGTTGGGCACTCTAGCGAGACTGCCGGTGACAAATCGGAGGAAGGTGGGGACGACGTCAAATCATCATGCCCCTTATGTCCTGGGCTACACACGTACTACAATGGCTATTACAGAGGGAAGCGAAGCCGCGAGGTGGAGCAAATCTCCAAAAATAGTCCCAGTTCAGATTGTAGGCTGAAACTCGCCTA…
OTU1716	0	0	0	0	0	0	0.025	0	0	0	0	0	0	0	0	Bacteria	Firmicutes	Clostridia	Clostridiales	Ruminococcaceae	Anaerobacterium	NA	Anaerobacterium_ASV1716	0.025	0.025	AAGGCCCGGGAACGTATTCACGGCAGTATGCTGACCTGCCATTACTAGCAATTCCGACTTCATGTGGGCGGGTTTCAGCCCACAATCTGAACTGGGGCTATTTTTGGGGATTTGCTCCACGTTACCGCTTCGCTTCCCTCTGTAATAGCCATTGTAGTACGTGTGTAGCCCAGGACATAAGGGGCATGATGATTTGACGTCGTCCCCACCTTCCTCCGATTTGTCACCGGCAGTCTAGCTAGAGTGCCCAACTGAATGATGGCAACTAACTACAGGGGTTGCGCTCGTTGCGGGACTTAACCCAACATCTCACGACACGAGCTGACGACAACCATGCACCACCTGTCTCCTTGCCCCGAAGGGAATATCTATCTCTAGATACGTCAAGGGATGTCAAGCC
OTU1724	0.15	0	0	0	0	0	0	0	0	0	0	0	0	0	0	Bacteria	Firmicutes	Clostridia	Clostridiales	Ruminococcaceae	NA	NA	Ruminococcaceae_ASV1724	0.15	0.15	AAGGCCCGGGAACGTATTCACGGCAGTATGCTGACCTGCCATTACTAGCAATTCCTACTTCATGCGGGCGAGTTTCAGCCCACAATCTGAACTGGGACCGCTTTTTAGGGATTTGCTCCAGATTGCTCTATCGCTTCCCTCTGTTACGGCCATTGTAGTACGTGTGTTGCCCAGGACATAAAGGGCATGATGATTTGACGTCGTCCCCACCTTCCTCCGACTTATCGCCGGCAGTCTGGCTAGAGTGCCCACCATTATGTGCTGGCAACTAACCACAGGGGTTGCGCTCGTTGCGGGACTTAACCCAACATCTCACGACACGAGCTGACGACAACCATGCACCACCTGTCTCCACGTCCCGAAGGACATTACCATCTCTGGTAACTTCGTGGGATGTCAA
OTU1726	0	0	0	0	0	0	0	0	0	0	0	0	0.025	0	0	Bacteria	Firmicutes	Clostridia	Clostridiales	Ruminococcaceae	NA	NA	Ruminococcaceae_ASV1726	0.025	0.025	GGGCCCGCACAAGCAGTGGAGTATGTGGTTTAATTCGAAGCAACGCGAAGAACCTTACCAGGGCTTGACATCCCTCGAAGTTGGTAGAGATATCAACGTCCTTCGGGACGAGGAGACAGGTGGTGCATGGTTGTCGTCAGCTCGTGTCGTGAGATGTTGGGTTAAGTCCCGCAACGAGCGCAACCCCTGTTGTTAGTTGCCAGCATGTAAAGATGGGCACTCTAGCGAGACTGCCGGTGACAAATCGGAGGAAGGTGGGGACGACGTCAAATCATCATGCCCCTTATGTCCTGGGCTACACACGTACTACAATGGCTGCAACAGCAGGATGCGAAGGAGCGATCCGGAGCGAATCCTCAAAAGCAGTCCCAGTTCGGATTGTGGGCTGCAACCCGCCCA…
OTU1727	0	0	0	0	0	0	0	0	0	0	0	0	0.025	0	0	Bacteria	Firmicutes	Clostridia	Clostridiales	Ruminococcaceae	Ruminiclostridium 1	NA	Ruminiclostridium 1_ASV1727	0.025	0.025	GGGCCCGCACAAGCAGTGGAGTATGTGGTTTAATTCGAAGCAACGCGAAGAACCTTACCAGGGCTTGACATGCAGGCGGATGCGCGTGAGAGCGTGCAGTCCTTCGGGACGCCTGTGCAGGTGGTGCATGGTTGTCGTCAGCTCGTGTCGTGAGATGTTGGGTTAAGTCCCGCAACGAGCGCAACCCCTGTTGTCAGTTGCCAGCATTAAGTTGGGCACTCTGGCGGGACTGCCGGTGACAAATCGGAGGAAGGTGGGGACGACGTCAAATCATCATGCCCCTTATGTCCTGGGCTACACACGTACTACAATGGCTGCAACAGCAGGATGCGAAGGAGCGATCCGGAGCGAATCCTCAAAAGCAGTCCCAGTTCGGATTGTGGGCTGCAACCCGCCCAC…
OTU1728	0	0	0	0	0	0	0	0	0	0	0	0	0.025	0	0	Bacteria	Firmicutes	Clostridia	Clostridiales	Ruminococcaceae	Ruminiclostridium 1	NA	Ruminiclostridium 1_ASV1728	0.025	0.025	GGGCCCGCACAAGCAGTGGAGTATGTGGTTTAATTCGAAGCAACGCGAAGAACCTTACCAGGGCTTGACATACAGAGGGATGGCGCAGAGATGCGGCAGCTTTTCGGAGCCTCTGTACAGGTGGTGCATGGTTGTCGTCAGCTCGTGTCGTGAGATGTTGGGTTAAGTCCCGCAACGAGCGCAACCCTTGTTGTTAGTTGCCAGCATGAAAGATGGGCACTCTAGCGAGACTGCCGGTGACAAATCGGAGGAAGGTGGGGACGACGTCAAATCATCATGCCCCTTATGTCCTGGGCTACACACGTACTACAATGGCTGCAACAGCAGGATGCGAAGGAGCGATCCGGAGCGAATCCTCAAAAGCAGTCCCAGTTCGGATTGTGGGCTGCAACCCGCCCA…
OTU1729	0	0	0	0	0	0	0.025	0	0	0	0	0	0	0	0	Bacteria	Firmicutes	Clostridia	Clostridiales	Ruminococcaceae	Ruminiclostridium_1	NA	Ruminiclostridium_1_ASV1729	0.025	0.025	AAGGCCCGGGAACGTATTCACGGCAGTATGCTGACCTGCCATTACTAGCAATTCCGACTTCATGTGGGCGGGTTTCAGCCCACAATCCGAACTGGGACCACTTTTGGGGATTTGCTCCACGTTACCGTATTGCTTCCCACTGTAGTGGCCATTGTAGTACGTGTGTAGCCCAGGACATAAGGGGCATGATGATTTGACGTCGTCCCCACCTTCCTCCGATTTGTCACCGGCAGTCTAGCTAGAGTGCCCACCTTTACGTGCTGGCAACTAACTACAGGGGTTGCGCTCGTTGCGGGACTTAACCCAACATCTCACGACACGAGCTGACGACAACCATGCACCACCTGTCTCCTCGTCCCGAAGGACGTTGATATCTCTACCAACTTCGAGGGATGTCAAG
OTU1733	0	0	0	0	0.05	0	0	0	0	0.075	0	0	0	0	0	Bacteria	Firmicutes	Clostridia	Clostridiales	Ruminococcaceae	Pseudobacteroides	NA	Pseudobacteroides_ASV1733	0.125	0.075	GGGCCCGCACAAGCAGTGGAGTATGTGGTTTAATTCGAAGCAACGCGAAGAACCTTACCAGGGCTTGACATCCCTTGACGATGGTAGAGATACCATTTCCCTTCGGGGCAAGGAGACAGGTGGTGCATGGTTGTCGTCAGCTCGTGTCGTGAGATGTTGGGTTAAGTCCCGCAACGAGCGCAACCCCTGTTGTTAGTTGCCATCATTAAGTTGGGCACTCTAGCGAGACTGCCGGTGACAAATCGGAGGAAGGTGGGGACGACGTCAAATCATCATGCCCCTTATGTCCTGGGCTACACACGTACTACAATGGCTATTACAGAGGGAAGCAATATCGTAAGGTGGAGCAAATCCCCAAAAATAGTCCCAGTTCAGATTGTGGGCTGAAACTCGCCCACA…
OTU1735	0	0	0	0	0	0	0.025	0	0	0	0	0	0	0	0	Bacteria	Firmicutes	Clostridia	Clostridiales	Ruminococcaceae	Saccharofermentans	NA	Saccharofermentans_ASV1735	0.025	0.025	AAGGCCCGGGAACGTATTCACGGCAGTATGCTGACCTGCCATTACTAGCAATTCCGACTTCATGCAGGCGAGTTGCAGCCTGCAATCCGAACTGAGACAACGTTTAGGGATTCGCTTGCCCTCGCGGGGTTGCTGCCCTCTGTCGTTGCCATTGTATTACGTGTGTAGCCCAGGACATAAGGGGCATGATGATTTGACGTCGTCCCCACCTTCCTCCGTGTTGTCCACGGCAGTCTCGCCAGAGTTCCCAACTAAATGATGGCAACTGACAATAGGGGTTGCGCTCGTTGCGGGACTTAACCCAACATCTCACGACACGAGCTGACGACAACCATGCACCACCTGTCTCTCTGCCCCGAAGGGAAACCATATCTCTATGGCGGTCAGAGGATGTCAAGTC
OTU1736	0	0	0	0	0	0	0.125	0	0	0	0	0	0	0	0	Bacteria	Firmicutes	Clostridia	Clostridiales	Ruminococcaceae	Ercella	NA	Ercella_ASV1736	0.125	0.125	AAGGCCCGGGAACGTATTCACGGCAGTATGCTGACCTGCCATTACTAGCAATTCCGACTTCATGCAGGCGAGTTGCAGCCTGCAATCTGAACTGAGACAACATTTGGGGATTCGCTTGGCCTCGCGGCCTCGCCGCCCTCTGTTGTTGCCATTGTAGTACGTGTGTAGCCCAGGACATAAGGGGCATGATGATTTGACGTCGTCCCCACCTTCCTCCGTTTTGTCAACGGCAGTCTCGCCAGAGTGCCCATCTTTCATGCTGGCAACTGGCAATAGGGGTTGCGCTCGTTGCGGGACTTAACCCAACATCTCACGACACGAGCTGACGACAACCATGCACCACCTGTCTCTCTGTCCCCGAAGGGAAAACGCAATCTCTTGCGCGGTCAGAGGATGTCAA
OTU1738	0	0	0	0.075	0	0	0	0	0	0	0	0	0	0	0	Bacteria	Firmicutes	Clostridia	Clostridiales	Ruminococcaceae	Ercella	NA	Ercella_ASV1738	0.075	0.075	AAGGCCCGGGAACGTATTCACGGCAGTATGCTGACCTGCCATTACTAGCAATTCCGACTTCATGCAGGCGAGTTGCAGCCTGCAATCTGAACTGAGACAACATTTTGGGATTCGCTCAACCTCGCGGTTTGGCTGCCCTCTGTTGTTGCCATTGTAGTACGTGTGTAGCCCAGGACATAAGGGGCATGATGATTTGACGTCGTCCCCACCTTCCTCCGTTTTGTCAACGGCAGTCTCGCCAGAGTGCCCAGCTCTACCTGCTGGCAACTGGCAATAGGGGTTGCGCTCGTTGCGGGACTTAACCCAACATCTCACGACACGAGCTGACGACAACCATGCACCACCTGTCTATCTGTCCCCGAAGGGAAAGCATAATCTCTTATGCGGTCAGACGATGTCA
OTU1740	0	0	0	0	0	0.175	0	0	0	0	0	0	0	0	0	Bacteria	Firmicutes	Clostridia	Clostridiales	Ruminococcaceae	Ercella	NA	Ercella_ASV1740	0.175	0.175	AAGGCCCGGGAACGTATTCACGGCAGTATGCTGACCTGCCATTACTAGCAATTCCGACTTCATGCAGGCGAGTTGCAGCCTGCAATCTGAACTGAGACAACATTTTGGGATTCGCTTGGCCTCGCGGCCTCGCTGCCCTCTGTTGTTGCCATTGTAGTACGTGTGTAGCCCAGGACATAAGGGGCATGATGATTTGACGTCGTCCCCACCTTCCTCCGTTTTGTCAACGGCAGTCTCGCCAGAGTGCCCAACTTGCTTGCTGGCAAACTGGCAATAGGGGTTGCGCTCGTTGCGGGACTTAACCCAACATCTCACGACACGAGCTGACGACAACCATGCACCACCTGTCTCCCTGTCCCCGAAGGGAAAGCTGTGTCTCCACAGCGGTCAGGGGATGTCA
OTU1744	0	0	0	0.05	0	0	0	0	0	0	0	0	0	0	0	Bacteria	Firmicutes	Clostridia	Clostridiales	Ruminococcaceae	NA	NA	Ruminococcaceae_ASV1744	0.05	0.05	AAGACCCGGGAACGTATTCACCGTAGTATGCTGACCTACGATTACTAGCAATTCCAACTTCATGTAGGCGAGTTTCAGCCTACAATCCGAACTGGGACTATATTTTGGGATTTGCTCACCATTGCTGGTTGGCTGCCCTTTGTTTTAGCCATTGTAGTACGTGTGTAGCCCAGGACATAAGGGGCATGATGATTTGACGTCGTCCCCACCTTCCTCCGATTTATCACCGGCAGTCTCGCTAGAGTGCCCAACTGAATGATGGCAACTAACAACAAGGGTTGCGCTCGTTGCGGGACTTAACCCAACATCTCACGACACGAGCTGACGACAACCATGCACCACCTGTAATAGTGTCTCCGAAGAGAGGAACATATCTCTATGTTTTTCACTACTATGTCAA
OTU1745	0	0	0	0	0	0	0.05	0	0	0	0	0	0	0	0	Bacteria	Firmicutes	Clostridia	Clostridiales	Ruminococcaceae	NA	NA	Ruminococcaceae_ASV1745	0.05	0.05	AAGGCCCGGGAACGTATTCACCGCGGCATGCTGATCCGCGATTACTAGCAATTCCACCTTCATGTAGGCGAGTTTCAGCCTACAATCTGAACTGGGACCGTTTTTAGGGTTTTGCTCCATGTCACTATATTGCTTCCCTCTGTTAACGGCCATTGTAGTACGTGTGTAGCCCAGAACATAAGGGGCATGATGATTTGACGTCGTCCCCACCTTCCTCCGATTTATCACCGGCAGTCTCGCTAGAGTGCCCAACTTAATGATGGCAACTAACAACAGGGGTTGCGCTCGTTGCGGGACTTAACCCAACATCTCACGACACGAGCTGACGACAACCATGCACCACCTGTCACCAAGTTCCCCGAAGGGCACAGCTCCATCTCTAGAGCCTTCTTGGGATGTC
OTU1753	0	0	0	0	0.025	0	0	0	0	0	0	0	0	0	0	Bacteria	Firmicutes	Clostridia	Clostridiales	Peptococcaceae	Cryptanaerobacter	NA	Cryptanaerobacter_ASV1753	0.025	0.025	GGACCCGCACAAGCAGCGGAGCGTGTGGTTTAATTCGATGCTACACGAAGAACCTTACCAGGGTTTGACATGCAAGTGGTAGGAAACTGAAAGGGGACCGACCCTTCGGGGAGCTTGCACAGGTGCTGCATGGCTGTCGTCAGCTCGTGTCGTGAGATGTTGGGTTAAGTCCCGCAACGAGCGCAACCCCTACGTTTAGTTGCTAACGTGTAACGATGAGCACTCTAGGCGGACTGCCGTTGACAAAACGGAGGAAGGTGGGGATGACGTCAAATCATCATGCCCCTTATGTTCTGGGCTACACACGTGCTACAATGGCCGGTACAAAGGGACGCAAAGCCGCGAGGTGGAGCAAATCCGAAAAAAGCCGGTCTCAGTTCGGATTGCAGGCTGCAATTC…
OTU1754	0	0	0	0	0	0	0	0	0	0	0	0	0	0	0.05	Bacteria	Firmicutes	Clostridia	Clostridiales	Peptococcaceae	Cryptanaerobacter	NA	Cryptanaerobacter_ASV1754	0.05	0.05	AAGGCCCGGGAACGTATTCACCACAGTATGCTGACCTGCGATTACTAGCGATTCCGACTTCATGCAGGCGAATTGCAGCCTGCAATCCGAACTGAGACCGGCTTTTATCGGATTTGCTCCACCTCGCGGCTTTGCCTCCCTTTGTACCGGCCATTGTAGCACGTGTGTAGCCCAGGACATAAGGGGCATGATGATTTGACGTCATCCCCACCTTCCTCCGTTTTGTCAACGGCAGTTCGTCTAGAGTGCTCATCTTTACACGTTAGCAACTAAACGTAGGGGTTGCGCTCGTTGCGGGACTTAACCCAACGTCTCACGACACGAGCTGACGACAACCATGCACCACCTGTCTCAACTTTCCCCGAAGGGCACTCCCATATCTCTACGGGATTAGTTGGAT
OTU1755	0	0	0.1	0	0	0	0	0	0	0	0	0	0	0	0	Bacteria	Firmicutes	Clostridia	Clostridiales	Peptococcaceae	Cryptanaerobacter	NA	Cryptanaerobacter_ASV1755	0.1	0.1	AAGGCCCGGGAACGTATTCACCGCAGTATGCTGACCTGCGATTACTAGCGATTCCGACTTCATGCAGGCGAATTGCAGCCTGCAATCCGAACTGAGACCGGCTTTTATCGGATTTGCTCCGCCTCGCGGCTTCGCTTCCCTTTGTACCGGCCATTGTAGCACGTGTGTAGCCCAGAACATAAGGGGCATGATGATTTGACGTCATCCCCACCTTCCTCCGTTTTGTCAACGGCAGTCCGTCTAGAGTTCTCATCGTTACACGTTAGCAACTAGACGTAGGGGTTGCGCTCGTTGCGGGACTTAACCCAACATCTCACGACACGAGCTGACGACAACCATGCACCACCTGTCTCCCTGTCTATCCGAAGATAAAAAACGTACTTTCATACGCGGTCAGGGG
OTU1757	0	0	0	0	0	0	0	0	0	0	0	0	0	0	0.5	Bacteria	Firmicutes	Clostridia	Clostridiales	Peptococcaceae	Cryptanaerobacter	NA	Cryptanaerobacter_ASV1757	0.5	0.5	ACGGGCGGTGTGTGCAAGGCCCGGGAACGTATTCACCGCAGTATGCTGACCTGCGATTACTAGCGATTCCGACTTCATGCAGGCGAATTTCAGCCTGCAATCCGAACTGAGACCGGCTTTTATCGGATTTGCTCCGCCTCGCGGCTTCGCGTCCCTTTGTACCGGCCATTGTAGCACGTGTGTAGCCCAGGACATAAGGGGCATGATGATTTGACGTCATCCCCACCTTCCTCCGTTTTGTCAACGGCAGTCCGTCTAGAGTTCTCATCGCTACACGTTAGCAACTAGACGTAGGGGTTGCGCTCGTTGCGGGACTTAACCCAACATCTCACGACACGAGCTGACGACAACCATGCACCACCTGTCTCTCTGTCTGACCGAAGCCAGAAAACCACCTTTC
OTU1760	0	0	1.275	2.65	0	0.45	0.4	0	0	0	0	0	0	1.375	1.2	Bacteria	Firmicutes	Clostridia	Clostridiales	Peptococcaceae	Cryptanaerobacter	NA	Cryptanaerobacter_ASV1760	7.35	2.65	AAGGCCCGGGAACGTATTCACCGCAGTATGCTGACCTGCGATTACTAGCGATTCCGACTTCATGCAGGCGAATTGCAGCCTGCAATCCGAACTGAGACCGGCTTTTTTCGGATTTGCTCCACCTCGCGGCTTTGCGTCCCTTTGTACCGGCCATTGTAGCACGTGTGTAGCCCAGAACATAAGGGGCATGATGATTTGACGTCATCCCCACCTTCCTCCGTTTTGTCAACGGCAGTCCGCCTAGAGTGCTCATCTTTACACGTTAGCAACTAAACGTAGGGGTTGCGCTCGTTGCGGGACTTAACCCAACATCTCACGACACGAGCTGACGACAACCATGCACCACCTGTCTCTCTGTCTGACCGAAGCCAGAAAACGTACTTTCATACGCGATCAGAGG
OTU1768	0	0	0.125	0.1	0	0	0.225	0	0	0	0	0	0	0.5	2.7	Bacteria	Firmicutes	Clostridia	Clostridiales	Peptococcaceae	Cryptanaerobacter	NA	Cryptanaerobacter_ASV1768	3.65	2.7	AAGGCCCGGGAACGTATTCACCGCAGTATGCTGACCTGCGATTACTAGCGATTCCGACTTCATGCAGGCGAATTGCAGCCTGCAATCCGAACTGAGACCGGCTTTTATCGGATTTGCTCCACCTCGCGGCTTTGCGTCCCTTTGTACCGGCCATTGTAGCACGTGTGTAGCCCAGGACATAAGGGGCATGATGATTTGACGTCATCCCCACCTTCCTCCGTTTTGTCAACGGCAGTTCGTCTAGAGTGCTCATCTCTACACGTTAGCAACTAAACGTAGGGGTTGCGCTCGTTGCGGGACTTAACCCAACATCTCACGACACGAGCTGACGACAACCATGCACCACCTGTCTCTCTGTCTGACCGAAGCCAGAAAACCACCTTTCAATGGCTGTCAGAGG
OTU1776	0	0	0	0	0	0	0	0	0	0	0	0	0	0	0.3	Bacteria	Firmicutes	Clostridia	Clostridiales	Peptococcaceae	Cryptanaerobacter	NA	Cryptanaerobacter_ASV1776	0.3	0.3	AAGGCCCGGGAACGTATTCACCGCAGTATGCTGACCTGCGATTACTAGCGATTCCGACTTCATGCAGGCGAATTGCAGCCTGCAATCCGAACTGAGACCGGCTTTTATCGGATTTGCTCCACCTCGCGGCTTTGCCTCCCTTTGTACCGGCCATTGTAGCACGTGTGTAGCCCAGGACATAAGGGGCATGATGATTTGACGTCATCCCCACCTTCCTCCGTTTTGTCAACGGCAGTTCGTCTAGAGTGCTCATCTTTACACGTTAGCAACTAAACGTAGGGGTTGCGCTCGTTGCGGGACTTAACCCAACATCTCACGACACGAGCTGACGACAACCATGCACCACCTGTCTCTCTGTCTGACCGAAGCCAGAAAACATACTTTCATATGCTGTCAGAGG
OTU1787	0.35	0	6.625	3.2	0.375	3.35	1.225	0.075	0.125	0	0	0	0	0.675	0.45	Bacteria	Firmicutes	Clostridia	Clostridiales	Peptococcaceae	Desulfosporosinus	NA	Desulfosporosinus_ASV1787	16.45	6.625	AAGGCCCGGGAACGTATTCACCGCAGTATGCTGACCTGCGATTACTAGCGATTCCGACTTCATGCAGGCGAGTTGCAGCCTGCAATCCGAACTGAGACCGGTTTTCTCAGATTTGCTCCACCTCGCGGCTTCGCTTCCGTTTGTACCGGCCATTGTAGCACGTGTGTAGCCCAGAACATAAGGGGCATGATGATTTGACGTCATCCCCACCTTCCTCCGGTTTATCACCGGCAGTCTTTCCAGAGTGCTCGACTTGACTCGTTAGCAACTGAATATAGGGGTTGCGCTCGTTGCGGGACTTAACCCAACATCTCACGACACGAGCTGACGACAACCATGCACCACCTGTCTCTTAGCTCCCCGAAGGGCACTCCCGAGTTTCCTCAGGATTCTAAGGATG
OTU1800	0	0.075	0.425	0	0	0	0	0	0	0	0	0	0	1.375	2.65	Bacteria	Firmicutes	Clostridia	Clostridiales	Peptococcaceae	Desulfosporosinus	NA	Desulfosporosinus_ASV1800	4.525	2.65	AAGGCCCGGGAACGTATTCACCGCAGTATGCTGACCTGCGATTACTAGCGATTCCGACTTCATGCAGGCGAGTTGCAGCCTGCAATCCGAACTGAGACCGGTTTTCTCAGATTTGCTCCACCTCACGGCTTTGCTTCCGTTTGTACCGGCCATTGTAGCACGTGTGTAGCCCAGAACATAAGGGGCATGATGATTTGACGTCATCCCCACCTTCCTCCGGTTTGTCACCGGCAGTCTTTCTAGAGTGCTCGACTTTACTCGTTAGCAACTAAATATAGGGGTTGCGCTCGTTGCGGGACTTAACCCAACATCTCACGACACGAGCTGACGACAACCATGCACCACCTGTCTCTTAGCTCCCCGAAGGGCACTCCCAAGTTTCCTCGGGATTCTAAGGATG
OTU1805	0	0	0.05	0	0	0	0	0	0	0	0	0	0	0	0	Bacteria	Firmicutes	Clostridia	Clostridiales	Peptococcaceae	Desulfitobacterium	NA	Desulfitobacterium_ASV1805	0.05	0.05	AAGGCCCGGGAACGTATTCACCGCAGTATGCTGACCTGCGATTACTAGCGATTCCGACTTCATGTAGGCGAGTTGCAGCCTACAATCCGAACTGAGACCGGCTTTCTCAGATTAGCTCCACCTCGCGGCTTCGCAACCGTCTGTACCGGCCATTGTAGCACGTGTGTAGCCCAAGACATAAGGGGCATGATGATTTGACGTCATCCCCACCTTCCTCCGGTTTGTCACCGGCAGTCTCTCTAGAGTGCTCACCACTACGTGTTAGCAACTAAAAGATAGGGGTTGCGCTCGTTGCGGGACTTAACCCAACATCTCACGACACGAGCTGACGACAACCATGCACCACCTGTCTCATAGCTCCCCGAAGGGCACTCCCATGTTTCCACGGGATTCTATGGAT
OTU1809	0	0	0	0.05	0	0	0	0	0	0	0	0	0	0	0	Bacteria	Firmicutes	Clostridia	Clostridiales	Peptococcaceae	Desulfosporosinus	NA	Desulfosporosinus_ASV1809	0.05	0.05	AAGGCCCGGGAACGTATTCACCGCAGTATGCTGACCTGCGATTACTAGCGATTCCGACTTCATGCAGGCGAGTTGCAGCCTGCAATCCGAACTGAGACCGGCTTTCTCGGATTTGCTTCACCTCGCGGCTTTGCTTCCGTCTGTACCGGCCATTGTAGCACGTGTGTAGCCCAAGACATAAGGGGCATGATGATTTGACGTCATCCCCACCTTCCTCCGGTTTGTCACCGGCAGTCTATCTAGAGTGCTCGCCCTAAGCGTTAGCAACTAAATACAGGGGTTGCGCTCGTTGCGGGACTTAACCCAACATCTCACGACACGAGCTGACGACAACCATGCACCACCTGTCTCTCAGCTCCCCGAAGGGCACTCCCAAGTTTCCTTAGGATTCTGAGGATGT
OTU1817	0	0.025	0	0	0	0	0	0	0	0	0	0	0	40.9	18	Bacteria	Firmicutes	Clostridia	Clostridiales	Peptococcaceae	Dehalobacter	NA	Dehalobacter_ASV1817	58.925	40.9	AAGGCCCGGGAACGTATTCACCGCAGTGTGCTGACCTGCGATTACTAGCGATTCCGACTTCATGCAGGCGAGTTGCAGCCTGCAATCCGAACTGAGAACGGCTTTCTCGGATTTGCTTCACCTCGCGGCTTCGCTTCCGTCTGTACCGTCCATTGTAGCACGTGTGTAGCCCAAGACATAAGGGGCATGATGATTTGACGTCATCCCCACCTTCCTCCGGTTTGTCACCGGCAGTCTATCTAGAGTTCTCAGCTTTACCTGTTAGCAACTAAATATAGGGGTTGCGCTCGTTGCGGGACTTAACCCAACATCTCACGACACGAGCTGACGACAACCATGCACCACCTGTCTCAACTTTCCCCGAAGGGCACTCCCATATCTCTACGGGATTAGTTGGATG
OTU1821	0	0	0	0	0	0	0	0	0	0	0	0.475	0	0	0	Bacteria	Firmicutes	Clostridia	Clostridiales	Peptococcaceae	Dehalobacter	NA	Dehalobacter_ASV1821	0.475	0.475	GGGCCCGCACAAGCGGTGGAGCATGTGGTTTAATTCGACGCAACGCGAAGAACCTTACCAAGGCTTGACATCCATAGAATCCTGGAGAGATCCGGGAGTGCCCTTCGGGGAGCTATGAGACAGGTGGTGCATGGTTGTCGTCAGCTCGTGTCGTGAGATGTTGGGTTAAGTCCCGCAACGAGCGCAACCCCTATATTTAGTTGCTAACAGGTAAAGCTGAGAACTCTAGATAGACTGCCGGTGACAAACCGGAGGAAGGTGGGGATGACGTCAAATCATCATGCCCCTTATGTCTTGGGCTACACACGTGCTACAATGGACGGTACAGACGGAAGCGAAGCCGTGAGGTGGAGCAAATCCGAGAAAGCCGTTCTCAGTTCGGATTGCAGGCTGCAACTC…
OTU1830	0	0	0	0	0	0	0	0	0	0	0	0	0	0.575	0.275	Bacteria	Firmicutes	Clostridia	Clostridiales	Peptococcaceae	Desulfosporosinus	NA	Desulfosporosinus_ASV1830	0.85	0.575	AAGGCCCGGGAACGTATTCACCGCAGTATGCTGACCTGCGATTACTAGCGATTCCGACTTCATGCAGGCGAGTTGCAGCCTGCAATCCGAACTGAGACCGGTTTTCTCAGATTTGCTCCACCTCACGGCTTTGCTTCCGTTTGTACCGGCCATTGTAGCACGTGTGTAGCCCAGAACATAAGGGGCATGATGATTTGACGTCATCCCCACCTTCCTCCGGTTTATCACCGGCAGTCTTTCTAGAGTGCTCAGCTTTACCCGTTAGCAACTAAATATAGGGGTTGCGCTCGTTGCGGGACTTAACCCAACATCTCACGACACGAGCTGACGACAACCATGCACCACCTGTCTCTTAGTTCCCCGAAGGGCACTCCCAAGTTTCCTCGGGATTCTAAGGATG
OTU1835	0	0	0.1	0	0	1.25	0.3	0	0	0	0	0	0	0	0	Bacteria	Firmicutes	Clostridia	Clostridiales	Peptococcaceae	Desulfosporosinus	NA	Desulfosporosinus_ASV1835	1.65	1.25	AAGGCCCGGGAACGTATTCACCGCAGTATGCTGACCTGCGATTACTAGCGATTCCGACTTCATGCAGGCGAGTTGCAGCCTGCAATCCGAACTGAGACCGGTTTTCTCAGATTTGCTCCACCTCGCGGCTTCGCTTCCGTTTGTACCGGCCATTGTAGCACGTGTGTAGCCCAGAACATAAGGGGCATGATGATTTGACGTCATCCCCACCTTCCTCCGGTTTATCACCGGCAGTCTTTCCAGAGTGCTCGACTTTACTCGTTAGCAACTGAATATAGGGGTTGCGCTCGTTGCGGGACTTAACCCAACATCTCACGACACGAGCTGACGACAACCATGCACCACCTGTCTTACAGTTCCCCGAAGGGCACTCCCGAGTTTCCTCAGGATTCTGTAGATG
OTU1842	0	0	0	0	0	0	0	0	0	0	0	0	0	0	0.225	Bacteria	Firmicutes	Clostridia	Clostridiales	Peptococcaceae	NA	NA	Peptococcaceae_ASV1842	0.225	0.225	AAGACCCGGGAACGTATTCACCGCGATATGCTGACTCGCGATTACTAGCGATTCCGACTTCATGCAGGCGAGTTGCAGCCTGCAATCCGAACTGAGACCGGCTTTGGGGATTCGCTCCACCTCGCGGCTTCGCAGCCCTCTGTACCGGCCATTGTAGCACGTGTGTAGCCCAGGACATAAAGGGCATGATGATTTGACGTCATCCCCACCTTCCTCCGGTTTGTCACCGGCAGTTTCTCCAGAGTTCCCACCTTTGCGTGCTGGCAACTGGAAATAGGGGTTGCGCTCGTTGCGGGACTTAACCCAACATCTCACGACACGAGCTGACGACAACCATGCACCACCTGTCTCCTTGTCGGACCCGAAGGCCCAAAAGCCATGTTTCCATGACCGTCAAGGG
OTU1844	0	0	0	0.025	0	0	0	0	0	0	0	0	0	0	0	Bacteria	Firmicutes	Clostridia	NA	NA	NA	NA	Clostridia_ASV1844	0.025	0.025	AAGGCCCGGGAACGTATTCACCTCGGTATGCTGACCCGAGATTACTAGCGATTCCGACTTCACGCAGGCGAGTTGCAGCCTGCGATCCGAACTGAGACCGGCTTTACCGGATTCGCTCCGCCTCACGACTTCGCTTCCCTCTGTACCGGCCATTGTAGCACGTGTGTCGCCCAGGACATAAAGGGCATGATGACTTGACGTCATCCCCACCTTCCTCCGGTTTCTCACCGGCAGTCCCTCTAGAGTCCCCAACTCGACTCGCTGGTAACTAGAGGCAGGGGTTGCGCTCGTTGCGGGACTTAACCCAACATCTCACGACACGAGCTGACGACAGCCATGCACCACCTGTCTCCCGGTCAGAGCAAGCTCTGACATGAACATCTCTGCCCACTTCCGGGAG
OTU1846	0	0.075	0	0	0	0	0	0	0	0	0	0	0	0	0	Bacteria	Firmicutes	Clostridia	NA	NA	NA	NA	Clostridia_ASV1846	0.075	0.075	GGGCCCGCACAAGCGGTGGAGTATGTGGTTTAATTCGAAGCAACGCGAAGAACCTTACCAAGGCTTGACATCGATGGAAGGCGTCTGAAAGGGCGCCGCTCTTCGGAGCCAGAAGACAGGTGGTGCATGGCTGTCGTCAGCTCGTGTCGTGAGATGTTGGGTTAAGTCCCGCAACGAGCGCAACCCCTACTGCCAGTTGCCAGCGGATAAAGCCGGGCACTCTGGCGGGACTGCCGGTGACAAACCGGAGGAAGGCGGGGATGAGGTCAAGTCATCATGCCCTTTATGCCTTGGGCTACACACGTACTACAATGGCCGGTACAGAGGGAAGCGAAGGCGCGAGCCGGAGCGGATCCTAAAAGCCGGTCCCAGTTCGGATCGCAGGCTGCAACCCGCCTG…
OTU1847	0	0	0	0	0	0	0	0	0	0.025	0	0	0	0	0	Bacteria	Firmicutes	Clostridia	Clostridiales	Heliobacteriaceae	Hydrogenispora	NA	Hydrogenispora_ASV1847	0.025	0.025	GGGCCCGCACAAGCGGTGGAGCATGTGGTTTAATTCGAAGCAACGCGAAGAACCTTACCAGGGCTTGACATCCCGCGCTACGTGTCGAAAGATGCGGTTCTCTTCGGAGACGCGGAGACAGGTGGTGCATGGCTGTCGTCAGCTCGTGTCGTGAGATGTTGGGTTAAGTCCCGCAACGAGCGCAACCCCTATCTTTAGTTGCCATCATTGAGTTGGGCACTCTAGAGAGACTGCCGGTGACAAACCGGAGGAAGGTGGGGATGACGTCAAGTCATCATGCCCCTTATGTCCTGGGCGACACACGTGCTACAATGGCCGGTACAGACCGTTGCGAAGCGGCAACGTGAAGCCAATCGGAGAAAGCCGGTCTCAGTTCAGATCGGAGGCTGCAACCCGCCT…
OTU1849	0	0	0	0	0.025	0	0	0	0	0	0	0	0	0	0	Bacteria	Firmicutes	Clostridia	Clostridiales	Heliobacteriaceae	Hydrogenispora	NA	Hydrogenispora_ASV1849	0.025	0.025	GGGCCCGCACAAGCGGTGGAGTATGTGGTTTAATTCGAAGCAACGCGAAGAACCTTACCAGGTCTTGACATCCCTCTGAATACTTTAGAGATAAGGTAGATCTTTCGGGAACAGAGGAGACAGGTGGTGCATGGCTGTCGTCAGCTCGTGTCGTGAGATGTTGGGTTAAGTCCCGCAACGAGCGCAACCCCTATGCTTAGTTGCCAGCGAGTAAAGTCGGGCACTCTAAGGAGACTGCCGGTGACAAACCGGAGGAAGGTGGGGATGACGTCAAGTCATCATGCCCTTTATGACCTGGGCTACACACGTGCTACAATGGCCGGTACAACGCGCAGCGAACTCGCGAGGGTAAGCAAATCGCTTAAAACCGGTCTCAGTTCAGATCGGAGGCTGCAACCC…
OTU1850	0.05	0	0	0	0	0	0	0	0	0	0	0	0	0	0	Bacteria	Firmicutes	Clostridia	Clostridiales	Heliobacteriaceae	Hydrogenispora	NA	Hydrogenispora_ASV1850	0.05	0.05	GGGCCCGCACAAGCGGTGGAGCATGTGGTTTAATTCGAAGCAACGCGAAGAACCTTACCAGGTCTTGACTTCCCTTTGAAAGATACAGAGATGTATCCCTTCTTCGGAACAGAGGAGACAGGTGGTGCATGGCTGTCGTCAGCTCGTGTCGTGAGATGTTGGGTTAAGTCCCGCAACGAGCGCAACCCCTATTCTTAGTTGCCAGCGGTTCGGCCGGGCACTCTAAGGAGACTGCCGGTGACAAACCGGAGGAAGGTGGGGATGACGTCAAGTCATCATGCCCCTTATGACCTGGGCTACACACGTACTACAATGGCCGGTACAGCGCGCAGCGAACTCGCGAGGGTAAGCAAATCGCTTAAAACCGGTCTCAGTTCAGATCGGAGTCTGCAACCCGAC…
OTU1853	0	0	0	0.05	0.025	0	0	0	0	0	0	0	0	0	0	Bacteria	Firmicutes	Clostridia	Clostridiales	Heliobacteriaceae	Hydrogenispora	NA	Hydrogenispora_ASV1853	0.075	0.05	GGGCCCGCACAAGCGGTGGAGTATGTGGTTTAATTCGAAGCAACGCGAAGAACCTTACCAGGTCTTGACTTCCCTTTGAAAGCCATAGAGATATGGCCTCTCTTCGGAGCAGAGGAGACAGGTGGTGCATGGCTGTCGTCAGCTCGTGTCGTGAGATGTTGGGTTAAGTCCCGCAACGAGCGCAACCCCTATGCTTAGTTGCCAGCGGTTCGGCCGGGCACTCTAAGGAGACTGCCGGTGATAAACCGGAGGAAGGTGGGGATGACGTCAAGTCATCATGCCCTTTATGACCTGGGCTACACACGTGCTACAATGGCCGGTACAACGCGCAGCGAACTCGCGAGGGTAAGCAAATCGCTTAAAACCGGTCTCAGTTCAGATCGGAGGCTGCAACCCGCC…
OTU1854	0	0	0	0.05	0	0	0	0	0	0	0	0	0	0	0	Bacteria	Firmicutes	Clostridia	Clostridiales	Heliobacteriaceae	Hydrogenispora	NA	Hydrogenispora_ASV1854	0.05	0.05	AAGGCCCGGGAACGTATTCACCTCGGTATGCTGACCCGAGATTACTAGCGATTCCGACTTCACGGAGTCGGGTTGCAGACTCCGATCTGAACTGAGACCGGTTTTAAGCGATTAGCTTGCCCTCGCGAGTTTGCTGCGCGTTGTACCGGCCATTGTAGCACGTGTGTAGCCCAGGTCATAAGGGGCATGATGACTTGACGTCATCCCCACCTTCCTCCGGTTTGTCACCGGCAGTCTCATTAGAGTGCCCAGCCGAACTGATGGCAACTAACAATAGGGGTTGCGCTCGTTGCGGGACTTAACCCAACATCTCACGACACGAGCTGACGACAGCCATGCACCACCTGTCTCCTCTGCTCCGAAGAGGGAATGCATCTCTGCACTTTTCAAAGGGAAGTCA
OTU1857	0	0	0	0	0	0	0	0	0	0	0	0	0.025	0	0	Bacteria	Firmicutes	Clostridia	Clostridiales	Heliobacteriaceae	Hydrogenispora	NA	Hydrogenispora_ASV1857	0.025	0.025	GGGCCCGCACAAGCGGTGGAGCATGTGGTTTAATTCGAAGCAACGCGAAGAACCTTACCAGGTCTTGACATCCCTCTGAAAAGTGCAGAGATGTACTCCTTCTTCGGAACAGAGGAGACAGGTGGTGCATGGCTGTCGTCAGCTCGTGTCGTGAGATGTTGGGTTAAGTCCCGCAACGAGCGCAACCCCTATGCTTAGTTGCCAGCAAGTAAAGTTGGGCACTCTAAGGAGACTGCCGGTGACAAACCGGAGGAAGGCGGGGATGACGTCAAGTCATCATGCCCCTTATGACCTGGGCTACACACGTGCTACAATGGGCGGTACAGAGCGCAGCAAGCTCGCGAGAGCAAGCAAATCGCATAAAACCGTTCTCAGTTCAGATCGGAGTCTGCAACCCGA…
OTU1859	0	0	0	0.025	0	0	0	0	0	0	0	0	0	0	0	Bacteria	Firmicutes	Clostridia	Clostridiales	Heliobacteriaceae	Hydrogenispora	NA	Hydrogenispora_ASV1859	0.025	0.025	AAGGCCCGGGAACGTATTCACCTCGGTATGCTGACCCGAGATTACTAGCGATTCCAACTTCACGGAGTCGGGTTGCAGACTCCGATCCGAACTGAGAACGGTTTTACGCGATTCGCTTGCTCTCGCGAGTTTGCTGCGCTCTGTACCGCCCATTGTAGCACGTGTGTAGCCCAGGTCATAAGGGGCATGATGACTTGACGTCATCCCCACCTTCCTCCGGTTTGTCACCGGCAGTCTCCTTAGAGTGCCCAGCTTTACCTGCTGGCAACTAAGCATAGGGGTTGCGCTCGTTGCGGGACTTAACCCAACATCTCACGACACGAGCTGACGACAGCCATGCACCACCTGTCTCCTCTGCTCCCGAAAGAGCTTATCTATCTCTAGATACTTCAGAGGGATG
OTU1860	0	0	0	0	0	0	0.1	0	0	0	0	0	0	0	0	Bacteria	Firmicutes	Clostridia	Clostridiales	Heliobacteriaceae	Hydrogenispora	NA	Hydrogenispora_ASV1860	0.1	0.1	AAGGCCCGGGAACGTATTCACCTCGGTATGCTGACCCGAGATTACTAGCGATTCCAACTTCACGGAGTCGGGTTGCAGACTCCGATCCGAACTGAGACCGGTTTTTCGCGATTCGCTTGCCTTCGCAGGCTCGCTGCGCTCTGTACCGGCCATTGTAGCACGTGTGTGGCCCAGGTCATAAGGGGCATGATGACTTGACGTCATCCCCACCTTCCTCCGGTTTGTCACCGGCAGTCTCCTTAGAGTGCCCAGCTTTACCTGCTGGCAACTAAGCATAGGGGTTGCGCTCGTTGCGGGACTTAACCCAACATCTCACGACACGAGCTGACGACAGCCATGCACCACCTGTCTCCTCCGCTCCCGAAAGAGCTTACATATCTCTACATAATTCAGAGGGATG
OTU1862	0.15	0	0	0	0	0	0	0	0	0	0	0	0	0	0	Bacteria	Firmicutes	Clostridia	Clostridiales	Heliobacteriaceae	Hydrogenispora	NA	Hydrogenispora_ASV1862	0.15	0.15	GGGCCCGCACAAGCGGTGGAGCATGTGGTTTAATTCGAAGCAACGCGAAGAACCTTACCAGGTCTTGACATCCCTCTAAAAAGTATAGAGATATACTCCCTTCTTCGGAAGTAGAGGAGACAGGTGGTGCATGGCTGTCGTCAGCTCGTGTCGTGAGATGTTGGGTTAAGTCCCGCAACGAGCGCAACCCCTATGATTAATTGCCAGCAAGTAAAGTTGGGCACTCTAATGAGACTGCCGGTGACAAACCGGAGGAAGGTGGGGATGACGTCAAGTCATCATGCCCCTTATGACCTGGGCTACACACGTACTACAATGGCCGGTACAGCGCGCAGCGAACTCGCGAGGGTAAGCAAATCGCTTAAAACCGGTCTCAGTTCAGATCGGAGTCTGCAACCC…
OTU1863	0	0	0	0	0	0.3	0.15	0	0	0	0	0	0	0	0	Bacteria	Firmicutes	Clostridia	Clostridiales	Heliobacteriaceae	Hydrogenispora	NA	Hydrogenispora_ASV1863	0.45	0.3	AAGGCCCGGGAACGTATTCACCTCGGTATGCTGACCCGAGATTACTAGCGATTCCAACTTCACGGAGTCGGGTTGCAGACTCCGATCCGAACTGAGAACGGTTTTACGCGATTCGCTTACCTTCGCAGGCTCGCTGCGCTCTGTACCGCCCATTGTAGCACGTGTGTGGCCCAGGTCATAAGGGGCATGATGACTTGACGTCATCCCCACCTTCCTCCGGTTTGTCACCGGCAGTCTCCTTAGAGTGCCCAGCTTTACCTGCTGGCAACTAAGCATAGGGGTTGCGCTCGTTGCGGGACTTAACCCAACATCTCACGACACGAGCTGACGACAGCCATGCACCACCTGTCTCCTCTACTTCCGAAGAAGCGAGTATATCTCTATACTTTTTAGAGGGATG
OTU1865	0	0	0	0	0	0.275	0.075	0	0	0	0	0	0	0	0	Bacteria	Firmicutes	Clostridia	Clostridiales	Heliobacteriaceae	Hydrogenispora	NA	Hydrogenispora_ASV1865	0.35	0.275	AAGGCCCGGGAACGTATTCACCTCGGTATGCTGACCCGAGATTACTAGCGATTCCAACTTCACGGAGTCGGGTTGCAGACTCCGATCCGAACTGAGAACGGTTTTATGCGATTCGCTTCCCCTCGCGAGTTCGCTTCGCTCTGTACCGCCCATTGTAGCACGTGTGTGGCCCAGGTCATAAGGGGCATGATGACTTGACGTCATCCCCACCTTCCTCCGGTTTGTCACCGGCAGTCTCATTAGAGTGCCCGACTTTACTCGCTGGCAACTAATCATAGGGGTTGCGCTCGTTGCGGGACTTAACCCAACATCTCACGACACGAGCTGACGACAGCCATGCACCACCTGTCTCCTCTACTTCCGAAGAAGGGAGTATATCTCTATACTTTTTAGAGGGATG
OTU1868	0.125	0	0	0	0	0	0	0	0	0	0	0	0	0	0	Bacteria	Firmicutes	Bacilli	Bacillales	NA	NA	NA	Bacillales_ASV1868	0.125	0.125	GGACCCGCACAAGCGGTGGAGCATGTGGTTTAATTCGAAGCAACGCGAAGAACCTTACCAGGTCTTGACATCCTCTGACACTCCTAGAGATAGGACGTTCCCCTTCGGGGGACAGAGTGACAGGTGGTGCATGGTTGTCGTCAGCTCGTGTCGTGAGATGTTGGGTTAAGTCCCGCAACGAGCGCAACCCTTGATCTTAGTTGCCAGCATTCAGTTGGGCACTCTAAGGTGACTGCCGGTGACAAACCGGAGGAAGGTGGGGATGACGTCAAATCATCATGCCCCTTATGACCTGGGCTACACACGTACTACAATGGCCGGTACAACGGGGAGCGAAGCCGCGAGGTGGAGCAAATCCTTATAAGCCGGTCTCAGTTCGGATTGCAGGCTGCAACTCGC…
OTU1870	0	0	0	0	0	0	0	0	0	0.125	0	0	0	0	0	Bacteria	Firmicutes	Bacilli	Bacillales	Paenibacillaceae	Paenibacillus	NA	Paenibacillus_ASV1870	0.125	0.125	GGACCCGCACAAGCAGTGGAGTATGTGGTTTAATTCGAAGCAACGCGAAGAACCTTACCAGGTCTTGACATCCCTCTGACCGTCCTAGAGATAGGGCTTCCCTTCGGGGCAGAGGAGACAGGTGGTGCATGGTTGTCGTCAGCTCGTGTCGTGAGATGTTGGGTTAAGTCCCGCAACGAGCGCAACCCTTGATCTTAGTTGCCAGCACGTAAGGTGGGCACTCTAAGATGACTGCCGGTGACAAACCGGAGGAAGGTGGGGATGACGTCAAATCATCATGCCCCTTATGACCTGGGCTACACACGTACTACAATGGTCGGTACAACGGGAAGCGAAGCCGCGAGGTGGAGCCAATCCTTATAAGCCGATCTCAGTTCGGATTGCAGGCTGCAACTCGCC…
OTU1871	0	0	0	0	0	0	0	0	0	0.05	0	0	0	0	0	Bacteria	Firmicutes	Bacilli	Bacillales	Paenibacillaceae	Paenibacillus	NA	Paenibacillus_ASV1871	0.05	0.05	GGACCCGCACAAGCAGTGGAGTATGTGGTTTAATTCGAAGCAACGCGAAGAACCTTACCAGGTCTTGACATCCCTCTGAATCTTCTAGAGATAGGAGCGGCCCTTCGGGGACAGAGGAGACAGGTGGTGCATGGTTGTCGTCAGCTCGTGTCGTGAGATGTTGGGTTAAGTCCCGCAACGAGCGCAACCCTTGATCTTAGTTGCCAGCACTTTGGGTGGGCACTCTAGGATGACTGCCGGTGACAAACCGGAGGAAGGTGGGGATGACGTCAAATCATCATGCCCCTTATGACCTGGGCTACACACGTACTACAATGGTCGGTACAACGGGAAGCGAAGCCGCGAGGTGGAGCCAATCCTTATAAGCCGATCTCAGTTCGGATTGCAGGCTGCAACTCG…
OTU1872	0	0	0	0	0	0	0	0	0	0.025	0	0	0	0	0	Bacteria	Firmicutes	Bacilli	Bacillales	Paenibacillaceae	Paenibacillus	NA	Paenibacillus_ASV1872	0.025	0.025	GGACCCGCACAAGCAGTGGAGTATGTGGTTTAATTCGAAGCAACGCGAAGAACCTTACCAGGTCTTGACATCCCTCTGAATCTTCTAGAGATAGGAGCGGCCCTTCGGGGACAGAGGAGACAGGTGGTGCATGGTTGTCGTCAGCTCGTGTCGTGAGATGTTGGGTTAAGTCCCGCAACGAGCGCAACCCTTGATCTTAGTTGCCAGCACTTTGGGTGGGCACTCTAGGATGACTGCCGGTGACAAACCGGAGGAAGGTGGGGATGACGTCAAATCATCATGCCCCTTATGACCTGGGCTACACACGTACTACAATGGCTGGTACAACGGGAAGCGAAGGAGCGATCTGGAGCAAATCCTAGAAAGCCAGTCTCAGTTCGGATTGCAGGCTGCAACTCG…
OTU1874	0	0	0	0.05	0	0	0	0	0	0	0	0	0	0	0	Bacteria	Firmicutes	Bacilli	Bacillales	Paenibacillaceae	Paenibacillus	NA	Paenibacillus_ASV1874	0.05	0.05	AAGACCCGGGAACGTATTCACCGCGGCATGCTGATCCGCGATTACTAGCAATTCCGACTTCATGCAGGCGAGTTGCAGCCTGCAATCCGAACTGAGACCGGCTTATAAGGATTTGCTCCACCTCGCGGCTTCGCTCCCCGTTGTACCGGCCATTGTAGTACGTGTGTAGCCCAGGTCATAAGGGGCATGATGATTTGACGTCATCCCCACCTTCCTCCGGTTTGTCACCGGCAGTCATCCTAGAGTGCCCACCCGAAGTGCTGGCAACTAAGATCAAGGGTTGCGCTCGTTGCGGGACTTAACCCAACATCTCACGACACGAGCTGACGACAACCATGCACCACCTGTCTAGGATGCCCCGAAGGGAAGCATCATCTCTGATGCGGTCATCCCGATGTCA
OTU1875	0	0	0	0	0	0	0	0	0	0.05	0	0	0	0	0	Bacteria	Firmicutes	Bacilli	Bacillales	Paenibacillaceae	Paenibacillus	Paenibacillus alginolyticus	Paenibacillus alginolyticus_ASV1875	0.05	0.05	GGACCCGCACAAGCAGTGGAGTATGTGGTTTAATTCGAAGCAACGCGAAGAACCTTACCAGGTCTTGACATCTGGGTGTAAGCACTAGAGATAGTGCCCCTCTTCGGAGCACCCAAGACAGGTGGTGCATGGTTGTCGTCAGCTCGTGTCGTGAGATGTTGGGTTAAGTCCCGCAACGAGCGCAACCCTTGATCTTAGTTGCCAGCACTTCGGGTGGGCACTCTAAGATGACTGCCGGTGACAAACCGGAGGAAGGTGGGGATGACGTCAAATCATCATGCCCCTTATGACCTGGGCTACACACGTACTACAATGGTCGGTACAACGGGAAGCGAAGCCGCGAGGTGGAGCCAATCCTTATAAGCCGATCTCAGTTCGGATTGCAGGCTGCAACTCGCC…
OTU1880	0	0	0	0.1	0	0	0	0	0	0	0	0	0	0	0	Bacteria	Firmicutes	Bacilli	Bacillales	Paenibacillaceae	Paenibacillus	NA	Paenibacillus_ASV1880	0.1	0.1	AAGACCCGGGAACGTATTCACCGCGGCATGCTGATCCGCGATTACTAGCAATTCCGACTTCATGCAGGCGAGTTGCAGCCTGCAATCCGAACTGAGACCGGCTTTTTAGGATTGGTTCCACCTCGCGGCTTCACTGCCCGTTGTACCGGCCATTGTAGTACGTGTGTAGCCCAGGTCATAAGGGGCATGATGATTTGACGTCATCCCCACCTTCCTCCGGTTTGTCACCGGCAGTCTATTTAGAGTGCCCACCCGAAGTGCTGGCAACTAAATATAAGGGTTGCGCTCGTTGCGGGACTTAACCCAACATCTCACGACACGAGCTGACGACAACCATGCACCACCTGTCTCAACTTTCCCCGAAGGGCACCTGACGCATCTCTGCCTCGTTAGTTGGATG
OTU1881	0	0	0	0	0	0	0.05	0	0	0	0	0	0	0	0	Bacteria	Firmicutes	Bacilli	Bacillales	Paenibacillaceae	Paenibacillus	NA	Paenibacillus_ASV1881	0.05	0.05	AAGACCCGGGAACGTATTCACCGCGGCATGCTGATCCGCGATTACTAGCAATTCCGACTTCATGCAGGCGAGTTGCAGCCTGCAATCCGAACTGAGACCGGCTTCTAAGGATTCGCTCCGCCTCGCGGCTTCGCTTCCCGTTGTACCGGCCATTGTAGTACGTGTGTAGCCCAGGTCATAAGGGGCATGATGATTTGACGTCATCCCCACCTTCCTCCGGTTTGTCACCGGCAGTCACTCTAGAGTGCCCAACTGAATGCTGGCAACTAGAATCAAGGGTTGCGCTCGTTGCGGGACTTAACCCAACATCTCACGACACGAGCTGACGACAACCATGCACCACCTGTCTCCTCTGCCCCGAAGGGAAGGCCTATCTCTAGACCGGTCAGAGGGATGTCAA
OTU1887	0	0	0	0.05	0	0	0.05	0	0	0	0	0	0	0	0	Bacteria	Firmicutes	Bacilli	Bacillales	Paenibacillaceae	Paenibacillus	NA	Paenibacillus_ASV1887	0.1	0.05	AAGACCCGGGAACGTATTCACCGCGGCATGCTGATCCGCGATTACTAGCAATTCCGACTTCATGCAGGCGAGTTGCAGCCTGCAATCCGAACTGAGACCGGCTTTTCTAGGATTCGCTCCAGATCGCTCCTTCGCTTCCCGTTGTACCGGCCATTGTAGTACGTGTGTAGCCCAGGTCATAAGGGGCATGATGATTTGACGTCATCCCCACCTTCCTCCGGTTTGTCACCGGCAGTCACCTTAGAGTGCCCACCTTCACGTGCTGGCAACTAAGATCAAGGGTTGCGCTCGTTGCGGGACTTAACCCAACATCTCACGACACGAGCTGACGACAACCATGCACCACCTGTCTCCTCTGTCCCGAAGGAACCCTCTATCTCTAAAGGTGTCAGAGGGATGT
OTU1896	0	0	0.15	0.05	0	0	0.075	0	0	0	0	0	0	0.075	0.025	Bacteria	Firmicutes	Clostridia	Clostridiales	Peptococcaceae	NA	NA	Peptococcaceae_ASV1896	0.375	0.15	AAGGCCCGGGAACGTATTCACCGCGGCATGCTGATCCGCGATTACTAGCGATTCCGACTTCATACAGGCGAGTTGCAGCCTGCAATCCGAACTGAGACCTGCTTTTTGGGATTGGCTCCGCCTCGCGGCTTCGCTACCCTTTGTACAGGCCATTGTAGCACGTGTGTAGCCCAGGACATAAAGGGCATGATGATTTGACGTCATCCCCACCTTCCTCCGGTTTGTCACCGGCAGTCTCCCTAGAGTGCCCAGCATTACCTGATGGCAACTAAGAATAAGGGTTGCGCTCGTTGCGGGACTTAACCCAACATCTCACGACACGAGCTGACGACAACCATGCACCACCTGTCTCTCTGTCTGACCGAAGCCAGAACGCTCAATCTCTTGAGCTGTCAGAGGA
OTU1909	0	0	0	0	0	0	0	0	0	0	0	0	0	0	0.175	Bacteria	Firmicutes	Clostridia	Clostridiales	Eubacteriaceae	Acetobacterium	NA	Acetobacterium_ASV1909	0.175	0.175	GGACCCGCACAAGCAGCGGAGCATGTGGTTTAATTCGAAGCAACGCGAAGAACCTTACCAGGTCTTGACATCCTCTGACAATCCGAGAGATCGGACTTTCCCTTCGGGGACAGAGAGACAGGTGGTGCATGGTTGTCGTCAGCTCGTGTCGTGAGATGTTGGGTTAAGTCCCGCAACGAGCGCAACCCCTGTGGTTAGTTGCCATCATTTAGTTGGGCACTCTAAGCAGACTGCCGTGGATAACACGGAGGAAGGTGGGGACGACGTCAAATCATCATGCCCCTTATGACCTGGGCTACACACGTGCTACAATGGTCTGAACAGAGGGCTGCGAAACCGCGAGGTGAAGCTAATCCCTTAAAACAGATCTCAGTTCGGATTGCAGGCTGAAACTCGCCT…
OTU1910	0	0	0	0.15	0	0	0	0	0	0	0	0	0	0	0	Bacteria	Firmicutes	Clostridia	Clostridiales	Eubacteriaceae	Acetobacterium	NA	Acetobacterium_ASV1910	0.15	0.15	GGACCCGCACAAGCAGCGGAGCATGTGGTTTAATTCGAAGCAACGCGAAGAACCTTACCAGGTCTTGACATCCTCTGACAATCTGAGAGATCAGACTTTCCCTTCGGGGACAGAGAGACAGGTGGTGCATGGTTGTCGTCAGCTCGTGTCGTGAGATGTTGGGTTAAGTCCCGCAACGAGCGCAACCCCTGTGGTTAGTTGCCATCATTTAGTTGGGCACTCTAAGCAGACTGCCGTGGATAACACGGAGGAAGGTGGGGACGACGTCAAATCATCATGCCCCTTATGACCTGGGCTACACACGTGCTACAATGGTCTGAACAGAGGGCTGCGAAACCGCGAGGTGAAGCTAATCCCTTAAAACAGATCTCAGTTCGGATTGCAGGCTGCAACTCGCCT…
OTU1916	0	0	0	0	0	0	0	0	0	0	0	0	0	0.3	0	Bacteria	Firmicutes	Clostridia	Clostridiales	Eubacteriaceae	Acetobacterium	NA	Acetobacterium_ASV1916	0.3	0.3	GGACCCGCACAAGCAGCGGAGCATGTGGTTTAATTCGAAGCAACGCGAAGAACCTTACCAGGTCTTGACATCCTCTGACAACCCAAGAGATTGGGCTTTCCCTTCGGGGACAGAGAGACAGGTGGTGCATGGTTGTCGTCAGCTCGTGTCGTGAGATGTTGGGTTAAGTCCCGCAACGAGCGCAACCCCTGTGGTTAGTTGCCATCATTTAGTTGGGCACTCTAAGCAGACTGCCGTGGATAACACGGAGGAAGGTGGGGACGACGTCAAATCATCATGCCCCTTATGACCTGGGCTACACACGTGCTACAATGGTCTGAACAGAGGGCTGCGAAACCGCGAGGTGAAGCTAATCCCTTAAAACAGATCTCAGTTCGGATTGCAGGCTGCAACTCGCCT…
OTU1919	0	0	0	0	0	0	0.05	0	0	0	0	0	0	0	0	Bacteria	Atribacteria	JS1	NA	NA	NA	NA	JS1_ASV1919	0.05	0.05	AAGGCCCGGGAACGTATTCACCGCGGCGTGCTGATCCGCGATTACTAGCGATTCCGACTTCATGGAGGCGAGTTTCAGCCTCCAATCCGAACTGAGACCTGCTTTAAGGGATTGGCTCAAGATCGCTCTTTCGCTACCCTCTGTACAGGCCATTGTAGCACGTGTGTGGCCCGGGACGTAAGGGGCATGATGATTTGACGTCATCCCCACCTTCCTCCGCATTATCTGCGGCAGTCTGTCTAGAGTGCACTTGTAAAACAAGTTAGCAACTAGGCATAAGGGTTGCGCTCGTTATGGGACTTAACCCAACATCTCACGACACGAGCTGACGACAACCATGCACCACCTGTTATTCTATCTTCCGGTAAAGGAAGAAAATCTAATTTCTTAGACCGTCAAA
OTU1921	0	0	0	0.025	0	0	0	0	0	0	0	0	0	0	0	Bacteria	Firmicutes	Clostridia	Clostridiales	NA	NA	NA	Clostridiales_ASV1921	0.025	0.025	AAGGCCCGGGAACGTATTCACCGCAATGTGCTGACTTGCGATTACTAGCGATTCCGACTTCATGCAGGCGAGTTGCAGCCTGCAATCCGAACTGGGACCTGCTTTGGGGATTGGCTCCGGATCGCTCCTTGGCTACCCTCTGTACAGGCCATTGTAGCACGTGTGTAACCCAGGACATAAGGGGCATGATGATTTGACGTCATCCCCACCTTCCTCCGGTTTGTCACCGGCAGTCTGTCTAGAGTGCCCAACTCAATGCTGGCAACTAAACATAGGGGTTGCGCTCGTTGCGGGACTTAACCCAACATCTCACGACACGGGCTGACGACAACCATGCACCACCTGTCTCCCTGTCATCCGAAGATGAAAACCGTATTTCTACAGCTAGCAGGGGATGTCA
OTU1922	0	0	0	0	0	0	0.025	0	0	0	0	0	0	0	0	Bacteria	Firmicutes	Clostridia	Thermoanaerobacterales	SRB2	NA	NA	SRB2_ASV1922	0.025	0.025	AAGGCCCGGGAACGCATTCACCGCGGCGTTCTGATCCGCGATTACTAGCAACTCCGACTTCATGCAGGCGAGTTGCAGCCTGCAATCTGAACTGAGATCTGTTTTATGGGATCCGCTCTGCCTCGCGACTTCGCTTCCCTTTGTACAGACCATTGTAGCGCGTGTGTAGCCCAAGACATAAGGGGCATGATGATTTGACGTCATCCCCACCTTCCTCCGGTTTGTCACCGGCAGTCTACTTAGAGTGCCCAACTTAATGCTGGCAACTAAGTACAAGGGTTGCGCTCGTTGCGGGACTTAACCCAACATCTCACGACACGAGCTGACGACAACCGTGCACCACCTGTCTCCTCGTCCCCGAAGGGAATCCCCACTTTCATGGGGTAGCGAGGGATGTCAA
OTU1924	0	0	0	0	0	0	0	0	0	0	0	0	0.125	0	0	Bacteria	Firmicutes	Bacilli	Bacillales	Alicyclobacillaceae	Tumebacillus	NA	Tumebacillus_ASV1924	0.125	0.125	GGGCCCGCACAAGCAGTGGAGCATGTGGTTTAATTCGAAGCAACGCGAAGAACCTTACCAAGACTTGACATCCCGCTGACCGCTCTAGAGATAGAGTTTCCCTTCGGGGCAGCGGTGACAGGTGGTGCATGGTTGTCGTCAGCTCGTGTCGTGAGATGTTGGGTTAAGTCCCGCAACGAGCGCAACCCCTATGTTGTGTTGCTACCATTTAGTTGAGCACTTACAACAGACTGCCGGTGACAAACCGGAGGAAGGCGGGGATGACGTCAAATCATCATGCCCCTTATGTCTTGGGCTACACACGTGCTACAATGGACGGTACAAAGGGTTGCGAAGCCGCGAGGTGAAGCCAATCCCAGAAAGCCGTTCGTAGTTCGGATTGCAGGCTGCAACTCGCCT…
OTU1925	0	0	0	0	0	0	0	0	0	0.025	0	0	0	0	0	Bacteria	Firmicutes	Bacilli	Bacillales	Alicyclobacillaceae	Tumebacillus	NA	Tumebacillus_ASV1925	0.025	0.025	GGGCCCGCACAAGCAGTGGAGCATGTGGTTTAATTCGAAGCAACGCGAAGAACCTTACCAAGACTTGACATCCCGCTGACCGCTCTAGAGATAGAGTTTCCCTTCGGGGCAGCGGTGACAGGTGGTGCATGGTTGTCGTCAGCTCGTGTCGTGAGATGTTGGGTTAAGTCCCGCAACGAGCGCAACCCCTATGTTGTGTTGCCATCATTTAGTTGGGCACTTACAACAGACTGCCGGTGACAAACCGGAGGAAGGCGGGGATGACGTCAAATCATCATGCCCCTTATGTCTTGGGCTACACACGTGCTACAATGGGCGGTACAAAGAGACGCGAGACCGCGAGGTGGAGCCAATCTCATAAAGCCGTTCGTAGTTCGGATTGCAGGCTGCAACTCGCCT…
OTU1927	0	0	0	0	0	0	0.075	0	0	0	0	0	0	0	0	Bacteria	Firmicutes	Bacilli	Bacillales	Alicyclobacillaceae	Alicyclobacillus	NA	Alicyclobacillus_ASV1927	0.075	0.075	AAGGCCCGGGAACGGATTCACCGCGGCATGCTGATCCGCGATTACTAGCAATTCCGGCTTCATGCAGGCGAGTTGCAGCCTGCAATCCGAACTACGAACGGCTTTTTGGGTTTTGCTCCACCTCGCGGTCTCGCTTCCCGTTGTACCGCCCATTGTAGCACGTGTGTAGCCCAGGACATAAAGGGCATGATGATTTGACGTCATCCCCACCTTCCTCCGACTTACGCCGGCAGTCACCTGTGAGTCCCCATCATTACATGCTGGTAACACAGATCAAGGGTTGCGCTCGTTGCGGGACTTAACCCAACATCTCACGACACGAGCTGACGACAACCATGCACCACCTGTCACCCCTGCCCCGAAGGGAAGGTACATCTCTGTACCGGTCAGGGGGATGTCA
OTU1932	0.325	0.025	0	0	0.05	0.25	0.4	0	0	0	0	0	0	0	0	Bacteria	Firmicutes	Bacilli	Bacillales	NA	NA	NA	Bacillales_ASV1932	1.05	0.4	GGGCCCGCACAAGCGGTGGAGCATGTGGTTTAATTCGAAGCAACGCGAAGAACCTTACCAGGTCTTGACATCCCACTGACCGGTATAGAGATATACCTTTCCCTTCGGGGACAGTGGTGACAGGTGGTGCATGGTTGTCGTCAGCTCGTGTCGTGAGATGTTGGGTTAAGTCCCGCAACGAGCGCAACCCTTGATCTTAGTTGCCAGCATTAAGTTGGGCACTCTAAGGTGACTGCCGGTGACAAACCGGAGGAAGGTGGGGATGACGTCAAATCATCATGCCCCTTATGACCTGGGCTACACACGTGCTACAATGGATGGTACAAAGGGCTGCAAGACTGCGAAGTCAAGCCAATCCCATAAAACCATTCTCAGTTCGGATTGCAGGCTGCAACTCGC…
OTU1937	0	0	0	0	0	0	0	0	0	0.025	0	0	0	0	0	Bacteria	Firmicutes	Bacilli	Bacillales	Bacillaceae	Bacillus	NA	Bacillus_ASV1937	0.025	0.025	GGGCCCGCACAAGCGGTGGAGCATGTGGTTTAATTCGAAGCAACGCGAAGAACCTTACCAGGTCTTGACATCCTCTGACAACTCTAGAGATAGAGCGTTCCCCTTCGGGGGACAGAGTGACAGGTGGTGCATGGTTGTCGTCAGCTCGTGTCGTGAGATGTTGGGTTAAGTCCCGCAACGAGCGCAACCCTTGATCTTAGTTGCCAGCATTTAGTTGGGCACTCTAAGGTGACTGCCGGTGACAAACCGGAGGAAGGTGGGGATGACGTCAAATCATCATGCCCCTTATGTCTTGGGCTACACACGTGCTACAATGGGTGATACAAAGGGCTGCGAGACCGCGAGGTTAAGCCAATCCCAAAAAGTCACTCTCAGTTCGGATTGTAGGCTGCAACTCGC…
OTU1941	0.15	0	0	0	0	0	0.25	0	0	0.65	0	0	0	0	0	Bacteria	Firmicutes	Bacilli	Bacillales	Bacillaceae	Bacillus	NA	Bacillus_ASV1941	1.05	0.65	GGGCCCGCACAAGCGGTGGAGCATGTGGTTTAATTCGAAGCAACGCGAAGAACCTTACCAGGTCTTGACATCCTCTGACAACTCTAGAGATAGAGCGTTCCCCTTCGGGGGACAGAGTGACAGGTGGTGCATGGTTGTCGTCAGCTCGTGTCGTGAGATGTTGGGTTAAGTCCCGCAACGAGCGCAACCCTTGATCTTAGTTGCCAGCATTTAGTTGGGCACTCTAAGGTGACTGCCGGTGACAAACCGGAGGAAGGTGGGGATGACGTCAAATCATCATGCCCCTTATGACCTGGGCTACACACGTGCTACAATGGATGGTACAAAGGGCTGCAAGACCGCGAGGTCAAGCCAATCCCATAAAACCATTCTCAGTTCGGATTGTAGGCTGCAACTCGC…
OTU1945	0	0	0	0.025	0	0	0	0	0	0	0	0	0	0	0	Bacteria	Firmicutes	Bacilli	Bacillales	Bacillaceae	Falsibacillus	NA	Falsibacillus_ASV1945	0.025	0.025	AAGGCCCGGGAACGTATTCACCGCGGCATGCTGATCCGCGATTACTAGCGATTCCAGCTTCATGCAGGCGAGTTGCAGCCTGCAATCCGAACTGAGAACGGTTTTATGGGATTGGCTCGACTTTGCAGTTTTGCAGCCCTTTGTACCGTCCATTGTAGCACGTGTGTAGCCCAGGTCATAAGGGGCATGATGATTTGACGTCATCCCCACCTTCCTCCGGTTTGTCACCGGCAGTCACCTTAGAGTGCCCAACTGAATGCTGGCAACTAAGGTCAAGGGTTGCGCTCGTTGCGGGACTTAACCCAACATCCCACGACACGAGCTGACGACAACCATGCACCACCTGTCACTCTGTCCCCCGAAGGGGAACGCCCTATCTCTAGGGTTGTCAGAGGATGTC
OTU1946	0	0	0	0	0	0	0	0	0	0	0	0	0.025	0	0	Bacteria	Firmicutes	Bacilli	Bacillales	Bacillaceae	Bacillus	NA	Bacillus_ASV1946	0.025	0.025	GGACCCGCACAAGCGGTGGAGCATGTGGTTTAATTCGAAGCAACGCGAAGAACCTTACCAGGTCTTGACATCCTCTGACACTCCTAGAGATAGGACGTTCCCCTTCGGGGGACAGAGTGACAGGTGGTGCATGGTTGTCGTCAGCTCGTGTCGTGAGATGTTGGGTTAAGTCCCGCAACGAGCGCAACCCTTGATCTTAGTTGCCAGCATTTGGTTGGGCACTCTAAGGTGACTGCCGGTGACAAACCGGAGGAAGGTGGGGATGACGTCAAATCATCATGCCCCTTATGACCTGGGCTACACACGTGCTACAATGGACAGAACAAAGGGCTGCAAGACCGCAAGGTTTAGCCAATCCCATAAATCTGTTCTCAGTTCGGATCGCAGTCTGCAACTCGA…
OTU1947	0.025	0	0	0	0	0	0	0	0	0	0	0	0	0	0	Bacteria	Firmicutes	Bacilli	Bacillales	Bacillaceae	Bacillus	NA	Bacillus_ASV1947	0.025	0.025	GGGCCCGCACAAGCGGTGGAGCATGTGGTTTAATTCGAAGCAACGCGAAGAACCTTACCAGGTCTTGACATCCTCTGACAACTCTAGAGATAGAGCGTTCCCCTTCGGGGGACAGAGTGACAGGTGGTGCATGGTTGTCGTCAGCTCGTGTCGTGAGATGTTGGGTTAAGTCCCGCAACGAGCGCAACCCTTGATCTTAGTTGCCAGCATTTAGTTGGGCACTCTAAGGTGACTGCCGGTGACAAACCGGAGGAAGGTGGGGATGACGTCAAATCATCATGCCCCTTATGACCTGGGCTACACACGTGCTACAATGGACAGAACAAAGGGCTGCGAGACCGCAAGGTTTAGCCAATCCCACAAATCTGTTCTCAGTTCGGATCGCAGTCTGCAACTCGA…
OTU1948	0	0	0	0	0	0	0	0	0	0.075	0	0	0	0	0	Bacteria	Firmicutes	Bacilli	Bacillales	Bacillaceae	Bacillus	NA	Bacillus_ASV1948	0.075	0.075	GGGCCCGCACAAGCGGTGGAGCATGTGGTTTAATTCGAAGCAACGCGAAGAACCTTACCAGGTCTTGACATCCTCTGACAACCCTAGAGATAGGGCTTTCCCTTCGGGGACAGAGTGACAGGTGGTGCATGGTTGTCGTCAGCTCGTGTCGTGAGATGTTGGGTTAAGTCCCGCAACGAGCGCAACCCTTGATCTTAGTTGCCAGCATTCAGTTGGGCACTCTAAGGTGACTGCCGGTGACAAACCGGAGGAAGGTGGGGATGACGTCAAATCATCATGCCCCTTATGACCTGGGCTACACACGTGCTACAATGGACAGAACAAAGGGCTGCGAGACCGCAAGGTTTAGCCAATCCCACAAATCTGTTCTCAGTTCGGATCGCAGTCTGCAACTCGACT…
OTU1951	0	0.075	0	0.025	0	0	0	0	0	0	0	0	0	0	0	Bacteria	Firmicutes	Bacilli	Bacillales	Bacillaceae	Bacillus	NA	Bacillus_ASV1951	0.1	0.075	GGACCCGCACAAGCGGTGGAGCATGTGGTTTAATTCGAAGCAACGCGAAGAACCTTACCAGGTCTTGACATCCTCTGACACTCCTAGAGATAGGACGTTCCCCTTCGGGGGACAGAGTGACAGGTGGTGCATGGTTGTCGTCAGCTCGTGTCGTGAGATGTTGGGTTAAGTCCCGCAACGAGCGCAACCCTTGATCTTAGTTGCCAGCATTCAGTTGGGCACTCTAAGGTGACTGCCGGTGACAAACCGGAGGAAGGTGGGGATGACGTCAAATCATCATGCCCCTTATGACCTGGGCTACACACGTGCTACAATGGATGGTACAAAGGGCTGCAAAACCGCGAGGTTGAGCCAATCCCATAAAACCATTCTCAGTTCGGATTGCAGGCTGCAACTCGC…
OTU1954	0	0	0	0	0	0	0.175	0	0	0	0	0	0	0	0	Bacteria	Firmicutes	Bacilli	Bacillales	Bacillaceae	NA	NA	Bacillaceae_ASV1954	0.175	0.175	GGACCCGCACAAGCGGTGGAGCATGTGGTTTAATTCGAAGCAACGCGAAGAACCTTACCAGGTCTTGACATCCTCTGACCATCCTAGAGATAGGACCTTCCCCTTCGGGGGACAGAGTGACAGGTGGTGCATGGTTGTCGTCAGCTCGTGTCGTGAGATGTTGGGTTAAGTCCCGCAACGAGCGCAACCCTTGTCCTTAGTTGCCAGCATTCAGTTGGGCACTCTAAGGAGACTGCCGGTGACAAACCGGAGGAAGGTGGGGATGACGTCAAATCATCATGCCCCTTATGACCTGGGCTACACACGTGCTACAATGGATGGTACAAAGGGCAGCGAAGCCGCGAGGTGGAGCCAATCCCATAAAACCATTCTCAGTTCGGATTGCAGGCTGCAACTCGC…
OTU1958	0.15	0.075	0	0.225	0.075	0.45	0.325	0	0	0	0.025	0	0	0	0	Bacteria	Firmicutes	Bacilli	Bacillales	Bacillaceae	NA	NA	Bacillaceae_ASV1958	1.325	0.45	GGACCCGCACAAGCGGTGGAGCATGTGGTTTAATTCGAAGCAACGCGAAGAACCTTACCAGGTCTTGACATCCTCTGACAATCCTAGAGATAGGACGTTCCCCTTCGGGGGACAGAGTGACAGGTGGTGCATGGTTGTCGTCAGCTCGTGTCGTGAGATGTTGGGTTAAGTCCCGCAACGAGCGCAACCCTTGTCCTTAGTTGCCAGCATTTAGTTGGGCACTCTAAGGAGACTGCCGGTGACAAACCGGAGGAAGGTGGGGATGACGTCAAATCATCATGCCCCTTATGACCTGGGCTACACACGTGCTACAATGGATGGTACAAAGGGTTGCGAAGCCGCGAGGTGAAGCTAATCCCATAAAACCATTCTCAGTTCGGATTGTAGGCTGCAACTCGC…
OTU1965	1	0.15	0.35	0	0.15	0.675	0	0	0.275	0	0	0	0	0.525	0	Bacteria	Firmicutes	Bacilli	Bacillales	Bacillaceae	NA	NA	Bacillaceae_ASV1965	3.125	1	GGACCCGCACAAGCGGTGGAGCATGTGGTTTAATTCGAAGCAACGCGAAGAACCTTACCAGGTCTTGACATCCTCTGACAATCCTAGAGATAGGACTTTCCCCTTCGGGGGACAGAGTGACAGGTGGTGCATGGTTGTCGTCAGCTCGTGTCGTGAGATGTTGGGTTAAGTCCCGCAACGAGCGCAACCCTTATTCTTAGTTGCCAGCATTAAGTTGGGCACTCTAAGGAGACTGCCGGTGACAAACCGGAGGAAGGTGGGGATGACGTCAAATCATCATGCCCCTTATGACCTGGGCTACACACGTGCTACAATGGATGGTACAAAGGGCTGCAAAACCGTGAGGTCAAGCCAATCCCATAAAACCATTCTCAGTTCGGATTGTAGGCTGCAACTCGC…
OTU1970	0	0.2	0.4	0	0.15	0	0	0	0	0	0	0	0	0	0	Bacteria	Firmicutes	Bacilli	Bacillales	Bacillaceae	Bacillus	NA	Bacillus_ASV1970	0.75	0.4	GGACCCGCACAAGCGGTGGAGCATGTGGTTTAATTCGAAGCAACGCGAAGAACCTTACCAGGTCTTGACATCCTCTGACAATCCTAGAGATAGGACGTTCCCCTTCGGGGGACAGAGTGACAGGTGGTGCATGGTTGTCGTCAGCTCGTGTCGTGAGATGTTGGGTTAAGTCCCGCAACGAGCGCAACCCTTGTCCTTAGTTGCCAGCATTTAGTTGGGCACTCTAAGGAGACTGCCGGTGACAAACCGGAGGAAGGTGGGGATGACGTCAAATCATCATGCCCCTTATGACCTGGGCTACACACGTGCTACAATGGATGGTACAAAGGGCTGCGAGACCGCGAGGTTTAGCCAATCCCATAAAACCATTCTCAGTTCGGATTGTAGGCTGCAACTCGC…
OTU1972	0	0	0	0	0	0	0	0.15	0	0	0	0	0	0	0	Bacteria	Firmicutes	Bacilli	Bacillales	Bacillaceae	Bacillus	NA	Bacillus_ASV1972	0.15	0.15	GGACCCGCACAAGCGGTGGAGCATGTGGTTTAATTCGAAGCAACGCGAAGAACCTTACCAGGTCTTGACATCCTCTGACCATCCTAGAGATAGGACCTTCCCCTTCGGGGGACAGAGTGACAGGTGGTGCATGGTTGTCGTCAGCTCGTGTCGTGAGATGTTGGGTTAAGTCCCGCAACGAGCGCAACCCTTGTCCTTAGTTGCCAGCATTCAGTTGGGCACTCTAAGGAGACTGCCGGTGACAAACCGGAGGAAGGTGGGGATGACGTCAAATCATCATGCCCCTTATGACCTGGGCTACACACGTGCTACAATGGATGGTACAAAGGGCTGCGAGACCGCGAGGTTTAGCCAATCCCATAAAACCATTCTCAGTTCGGATTGTAGGCTGCAACTCGC…
OTU1979	0.2	0.075	0.5	0.275	0.15	0	0.3	0	0	0.15	0	0	0	0	0.15	Bacteria	Firmicutes	Bacilli	Bacillales	Bacillaceae	NA	NA	Bacillaceae_ASV1979	1.8	0.5	GGACCCGCACAAGCGGTGGAGCATGTGGTTTAATTCGAAGCAACGCGAAGAACCTTACCAGGTCTTGACATCCTCTGACACTCCTAGAGATAGGACGTTCCCCTTCGGGGGACAGAGTGACAGGTGGTGCATGGTTGTCGTCAGCTCGTGTCGTGAGATGTTGGGTTAAGTCCCGCAACGAGCGCAACCCTTGATCTTAGTTGCCAGCATTCAGTTGGGCACTCTAAGGTGACTGCCGGTGACAAACCGGAGGAAGGTGGGGATGACGTCAAATCATCATGCCCCTTATGACCTGGGCTACACACGTGCTACAATGGATGGTACAAAGGGCAGCGAAGCCGCGAGGTGGAGCCAATCCCATAAAACCATTCTCAGTTCGGATTGCAGGCTGCAACTCGC…
OTU1985	0	0	0.425	0	0	0	0	0	0	0	0	0	0	0	0	Bacteria	Firmicutes	Bacilli	Bacillales	Bacillaceae	NA	NA	Bacillaceae_ASV1985	0.425	0.425	AAGGCCCGGGAACGTATTCACCGCGGCATGCTGATCCGCGATTACTAGCGATTCCGGCTTCATGCAGGCGAGTTGCAGCCTGCAATCCGAACTGAGAATGGTTTTATGGGATTGGCTCGACCTCGCGGTTTCGCGACCCTTTGTACCATCCATTGTAGCACGTGTGTAGCCCAGGTCATAAGGGGCATGATGATTTGACGTCATCCCCACCTTCCTCCGGTTTGTCACCGGCAGTCTCCTTAGAGTGCCCAACTAAATGCTGGCAACTAAGAACAAGGGTTGCGCTCGTTGCGGGACTTAACCCAACATCTCACGACACGAGCTGACGACAACCATGCACCACCTGTCACTCTGTCCCCCGAAGGGGAAAGTCCTATCTCTAGGAGTGGCAGAGGATGTC
OTU1988	0	0	0	0	0	0	0	0.025	0	0	0	0	0	0	0	Bacteria	Firmicutes	Bacilli	Bacillales	NA	NA	NA	Bacillales_ASV1988	0.025	0.025	GGACCCGCACAAGCGGTGGAGCATGTGGTTTAATTCGAAGCAACGCGAAGAACCTTACCAGGTCTTGACATCCTCTGACACTCCTAGAGATAGGACGTTCCCCTTCGGGGGACAGAGTGACAGGTGGTGCATGGTTGTCGTCAGCTCGTGTCGTGAGATGTTGGGTTAAGTCCCGCAACGAGCGCAACCCTTGATCTTAGTTGCCAGCATTCAGTTGGGCACTCTAAGGTGACTGCCGGTGACAAACCGGAGGAAGGTGGGGATGACGTCAAATCATCATGCCCCTTATGACCTGGGCTACACACGTGCTACAATGGACGGTACAAACGGTTGCCAACCCGCGAGGGGGAGCTAATCCGATAAAACCGTTCTCAGTTCGGATTGTAGGCTGCAACTCGC…
OTU1989	0.125	0	0	0	0	0.375	0	0.025	0	0	0	0	0	0	0	Bacteria	Firmicutes	Bacilli	Bacillales	Bacillaceae	Bacillus	NA	Bacillus_ASV1989	0.525	0.375	GGACCCGCACAAGCGGTGGAGCATGTGGTTTAATTCGAAGCAACGCGAAGAACCTTACCAGGTCTTGACATCCTCTGACACTCCTAGAGATAGGACGTTCCCCTTCGGGGGACAGAGTGACAGGTGGTGCATGGTTGTCGTCAGCTCGTGTCGTGAGATGTTGGGTTAAGTCCCGCAACGAGCGCAACCCTTGATCTTAGTTGCCAGCATTCAGTTGGGCACTCTAAGGTGACTGCCGGTGACAAACCGGAGGAAGGTGGGGATGACGTCAAATCATCATGCCCCTTATGACCTGGGCTACACACGTGCTACAATGGATGGTACAAAGAGTCGCAAACCCGCGAGGGCTAGCTAATCTCATAAAGCCATTCTCAGTTCGGATTGTAGGCTGCAACTCGC…
OTU1992	0	0.1	0	0	0.075	0	0	0	0	0	0	0	0	0	0	Bacteria	Firmicutes	Bacilli	Bacillales	Bacillaceae	Bacillus	NA	Bacillus_ASV1992	0.175	0.1	GGGCCCGCACAAGCGGTGGAGCATGTGGTTTAATTCGAAGCAACGCGAAGAACCTTACCAGGTCTTGACATCCTTTTGCCCTTCCTAGAGATAGGAATTTCCCTTCGGGGACAAAAGTGACAGGTGGTGCATGGTTGTCGTCAGCTCGTGTCGTGAGATGTTGGGTTAAGTCCCGCAACGAGCGCAACCCTTGATCTTAGTTGCCAGCATTTAGTTGGGCACTCTAAGGTGACTGCCGGTGACAAACCGGAGGAAGGTGGGGATGACGTCAAATCATCATGCCCCTTATGACCTGGGCTACACACGTGCTACAATGGATGGTACAAAGAGTCGCAAACCCGCGAGGGCTAGCTAATCTCATAAAGCCATTCTCAGTTCGGATTGTAGGCTGCAACTCGC…
OTU1996	0	0	0	0	0	0	0	0	0	0.225	0	0	0	0	0	Bacteria	Firmicutes	Bacilli	Bacillales	Bacillaceae	Bacillus	NA	Bacillus_ASV1996	0.225	0.225	GGGCCCGCACAAGCGGTGGAGCATGTGGTTTAATTCGAAGCAACGCGAAGAACCTTACCAGGTCTTGACATCCTCTGACACTCCTAGAGATAGGACGTTCCCCTTCGGGGGACAGAGTGACAGGTGGTGCATGGTTGTCGTCAGCTCGTGTCGTGAGATGTTGGGTTAAGTCCCGCAACGAGCGCAACCCTTGATCTTAGTTGCCAGCATTCAGTTGGGCACTCTAAGGTGACTGCCGGTGACAAACCGGAGGAAGGTGGGGATGACGTCAAATCATCATGCCCCTTATGACCTGGGCTACACACGTGCTACAATGGATGGTACAAAGGGCTGCAAAACCGCAAGGTCTAGCCAATCCCATAAAACCATTCTCAGTTCGGATTGTAGGCTGCAACTCGC…
OTU2005	0.975	0.2	0.6	0.35	0.175	0.55	0.475	0.3	0	0	0	0	0.075	0.95	0.15	Bacteria	Firmicutes	Bacilli	Bacillales	Bacillaceae	Bacillus	NA	Bacillus_ASV2005	4.8	0.975	GGACCCGCACAAGCGGTGGAGCATGTGGTTTAATTCGAAGCAACGCGAAGAACCTTACCAGGTCTTGACATCCTCTGACACTCCTAGAGATAGGACGTTCCCCTTCGGGGGACAGAGTGACAGGTGGTGCATGGTTGTCGTCAGCTCGTGTCGTGAGATGTTGGGTTAAGTCCCGCAACGAGCGCAACCCTTGATCTTAGTTGCCAGCATTCAGTTGGGCACTCTAAGGTGACTGCCGGTGACAAACCGGAGGAAGGTGGGGATGACGTCAAATCATCATGCCCCTTATGACCTGGGCTACACACGTGCTACAATGGATGGTACAAAGGGCTGCAAAACCGCGAGGTCGAGCCAATCCCATAAAACCATTCTCAGTTCGGATTGTAGGCTGCAACTCGC…
OTU2010	0	0	0	0	0	0	0.025	0	0	0	0	0	0	0	0	Bacteria	Firmicutes	Bacilli	Bacillales	NA	NA	NA	Bacillales_ASV2010	0.025	0.025	AAGGCCCGGGAACGTATTCGACCGCGGCATGCTGATCCGCGATTACTAGCGATTCCAGCTTCATGCAGGCGAGTTGCAGCCTGCAATCCGAACTGAGAGTGGTTTTATGGGATTTGCTTAACCTCGCGGTCTCGCTGCCCTTTGTACCACCCATTGTAGCACGTGTGTAGCCCAGGTCATAAGGGGCATGATGATTTGACGTCATCCCCACCTTCCTCCGGTTTGTCACCGGCAGTCTCCTTAGAGTGCCCAACTGAATGCTGGCAACTAAGGACAAGGGTTGCGCTCGTTGCGGGACTTAACCCAACATCTCACGACACGAGCTGACGACAACCATGCACCACCTGTCACTCTGTCCCCCGAAGGGGAAGGCCCTATCTCTAGGGTTGTCAGAGGATGT
OTU2012	0	0	0	0	0	0	0	0	0	0.025	0	0	0	0	0	Bacteria	Firmicutes	Bacilli	Bacillales	Bacillaceae	Bacillus	Bacillus gibsonii	Bacillus gibsonii_ASV2012	0.025	0.025	GGGCCCGCACAAGCAGTGGAGCATGTGGTTTAATTCGAAGCAACGCGAAGAACCTTACCAGGTCTTGACATCCTTTGACCACTCTGGAGACAGAGCTTCCCCTTCGGGGGCAAAGTGACAGGTGGTGCATGGTTGTCGTCAGCTCGTGTCGTGAGATGTTGGGTTAAGTCCCGCAACGAGCGCAACCCTTGACCTTAGTTGCCAGCATTTAGTTGGGCACTCTAAGGTGACTGCCGGTGACAAACCGGAGGAAGGTGGGGATGACGTCAAATCATCATGCCCCTTATGACCTGGGCTACACACGTGCTACAATGGATGGTACAAAGGGTTGCGAAGCCGCGAGGTGAAGCCAATCCCATAAAGCCATTCTCAGTTCGGATTGTAGGCTGCAACTCGCCT…
OTU2014	0	0	0	0	0	0	0	0	0	0.075	0	0	0	0	0	Bacteria	Firmicutes	Bacilli	Bacillales	Bacillaceae	Bacillus	NA	Bacillus_ASV2014	0.075	0.075	GGGCCCGCACAAGCGGTGGAGCATGTGGTTTAATTCGAAGCAACGCGAAGAACCTTACCAGGTCTTGACATCCTCTGACAACCCTAGAGATAGGGCTTTCCCTTCGGGGACAGAGTGACAGGTGGTGCATGGTTGTCGTCAGCTCGTGTCGTGAGATGTTGGGTTAAGTCCCGCAACGAGCGCAACCCTTGATCTTAGTTGCCAGCATTCAGTTGGGCACTCTAAGGTGACTGCCGGTGACAAACCGGAGGAAGGTGGGGATGACGTCAAATCATCATGCCCCTTATGACCTGGGCTACACACGTGCTACAATGGACAATACAAAGGGTTGCAAGACCGCGAGGTGGAGCTAATCCCATAAAATTGTTCTCAGTTCGGATTGCAGGCTGCAACTCGCCT…
OTU2016	0	0	0	0.075	0	0	0	0	0	0	0	0	0	0	0	Bacteria	Firmicutes	Bacilli	Bacillales	Bacillaceae	NA	NA	Bacillaceae_ASV2016	0.075	0.075	AAGGCCCGGGAACGTATTCACCGCAGCATGCTGATCTGCGATTACTAGTGATTCCGGCTTCATGTAGGCGAGTTGCAGCCTACAATCCGAACTGAGAACAGTTTTATGAGATTTGCTCGACCTCGCGGTTTTGCGGCTCTTTGTACTGTCCATTGTAGCACGTGTGTAGCCCAGGTCATAAGGGGCATGATGATTTGACGTCATCCCCACCTTCCTCCGGTTTGTCACCGGCAGTCACCTTAGAGTGCCCAACTGAATGCTGGCAACTAAGATCAAGGGTTGCGCTCGTTGCGGGACTTAACCCAACATCTCACGACACGAGCTGACGACAACCATGCACCACCTGTCACTTTGTCCCCGAAGGGAAAGCTCTATCTCTAGAGTGGTCAAAGGATGTCAA
OTU2024	0.475	0	0.275	0.425	0	0	0.1	0	0	0.35	0	0	0	0	0	Bacteria	Firmicutes	Bacilli	Bacillales	Bacillaceae	Bacillus	NA	Bacillus_ASV2024	1.625	0.475	GGGCCCGCACAAGCGGTGGAGCATGTGGTTTAATTCGAAGCAACGCGAAGAACCTTACCAGGTCTTGACATCCTCTGAAAACCCTAGAGATAGGGCTTCTCCTTCGGGAGCAGAGTGACAGGTGGTGCATGGTTGTCGTCAGCTCGTGTCGTGAGATGTTGGGTTAAGTCCCGCAACGAGCGCAACCCTTGATCTTAGTTGCCATCATTAAGTTGGGCACTCTAAGGTGACTGCCGGTGACAAACCGGAGGAAGGTGGGGATGACGTCAAATCATCATGCCCCTTATGACCTGGGCTACACACGTGCTACAATGGACGGTACAAAGAGCTGCAAGACCGCGAGGTGGAGCTAATCTCATAAAACCGTTCTCAGTTCGGATTGTAGGCTGCAACTCGCCT…
OTU2026	0.05	0	0	0	0.05	0	0	0	0	0	0	0	0	0	0	Bacteria	Firmicutes	Bacilli	Bacillales	Planococcaceae	Lysinibacillus	NA	Lysinibacillus_ASV2026	0.1	0.05	GGGCCCGCACAAGCGGTGGAGCATGTGGTTTAATTCGAAGCAACGCGAAGAACCTTACCAGGTCTTGACATCCCGGTGACCATCATGGAGACATGGTTTTCCCTTCGGGGACAACGGTGACAGGTGGTGCATGGTTGTCGTCAGCTCGTGTCGTGAGATGTTGGGTTAAGTCCCGCAACGAGCGCAACCCTTGTTCTTAGTTGCCATCATTTAGTTGGGCACTCTAAGGAGACTGCCGGTGATAAACCGGAGGAAGGTGGGGATGACGTCAAATCATCATGCCCCTTATGACCTGGGCTACACACGTGCTACAATGGACGGTACAAACGGTTGCCAACCCGCGAGGGGGAGCTAATCCGATAAAACCGTTCTCAGTTCGGATTGTAGGCTGCAACTCGC…
OTU2031	0.325	0	0.3	0	0	0	0	0	0	0	0	0	0	0.175	0	Bacteria	Firmicutes	Bacilli	Bacillales	Planococcaceae	Lysinibacillus	NA	Lysinibacillus_ASV2031	0.8	0.325	GGGCCCGCACAAGCGGTGGAGCATGTGGTTTAATTCGAAGCAACGCGAAGAACCTTACCAGGTCTTGACATCCCGCTGACCGCTATGGAGACATAGCTTTCCCTTCGGGGACAGCGGTGACAGGTGGTGCATGGTTGTCGTCAGCTCGTGTCGTGAGATGTTGGGTTAAGTCCCGCAACGAGCGCAACCCTTGTTCTTAGTTGCCATCATTTAGTTGGGCACTCTAAGGAGACTGCCGGTGACAAACCGGAGGAAGGTGGGGATGACGTCAAATCATCATGCCCCTTATGACCTGGGCTACACACGTGCTACAATGGACGGTACAAACGGTTGCGAAGTCGCGAGATGGAGCTAATCCGATAAAACCGTTCTCAGTTCGGATTGTAGGCTGCAACTCGC…
OTU2033	0.175	0.1	0	0	0.025	0	0.125	0	0	0	0	0	0	0	0	Bacteria	Firmicutes	Bacilli	Bacillales	Planococcaceae	Lysinibacillus	NA	Lysinibacillus_ASV2033	0.425	0.175	GGGCCCGCACAAGCGGTGGAGCATGTGGTTTAATTCGAAGCAACGCGAAGAACCTTACCAGGTCTTGACATCCCGCTGACCGCTATGGAGACATAGCTTTCCCTTCGGGGACAGCGGTGACAGGTGGTGCATGGTTGTCGTCAGCTCGTGTCGTGAGATGTTGGGTTAAGTCCCGCAACGAGCGCAACCCTTGTTCTTAGTTGCCATCATTTAGTTGGGCACTCTAAGGAGACTGCCGGTGACAAACCGGAGGAAGGTGGGGATGACGTCAAATCATCATGCCCCTTATGACCTGGGCTACACACGTGCTACAATGGACGGTACAAACGGTTGCCAACCCGCGAGGGGGAGCTAATCCGATAAAACCGTTCTCAGTTCGGATTGTAGGCTGCAACTCGC…
OTU2039	0.25	0.05	0	0	0.025	0.375	0	0	0	0	0	0	0	0	0	Bacteria	Firmicutes	Bacilli	Bacillales	Planococcaceae	NA	NA	Planococcaceae_ASV2039	0.7	0.375	GGGCCCGCACAAGCGGTGGAGCATGTGGTTTAATTCGAAGCAACGCGAAGAACCTTACCAGGTCTTGACATCCCATTGACCACTGTAGAGATACAGTTTTCCCTTCGGGGACAACGGTGACAGGTGGTGCATGGTTGTCGTCAGCTCGTGTCGTGAGATGTTGGGTTAAGTCCCGCAACGAGCGCAACCCTTGTTCTTAGTTGCCATCATTTAGTTGGGCACTCTAAGGAGACTGCCGGTGATAAACCGGAGGAAGGTGGGGATGACGTCAAATCATCATGCCCCTTATGACCTGGGCTACACACGTGCTACAATGGACGGTACAAACGGTTGCCAACCCGCGAGGGGGAGCTAATCCGATAAAACCGTTCTCAGTTCGGATTGTAGGCTGCAACTCGC…
OTU2041	0	0	0	0	0	0	0	0	0	0.05	0	0	0	0	0	Bacteria	Firmicutes	Bacilli	Bacillales	Planococcaceae	Lysinibacillus	NA	Lysinibacillus_ASV2041	0.05	0.05	GGGCCCGCACAAGCGGTGGAGCATGTGGTTTAATTCGAAGCAACGCGAAGAACCTTACCAGGTCTTGACATCCCGTTGACCACTGTAGAGATATGGTTTTCCCTTCGGGGACAACGGTGACAGGTGGTGCATGGTTGTCGTCAGCTCGTGTCGTGAGATGTTGGGTTAAGTCCCGCAACGAGCGCAACCCTTGATCTTAGTTGCCATCATTTAGTTGGGCACTCTAAGGTGACTGCCGGTGACAAACCGGAGGAAGGTGGGGATGACGTCAAATCATCATGCCCCTTATGACCTGGGCTACACACGTGCTACAATGGACGATACAAACGGTTGCCAACTCGCGAGAGGGAGCTAATCCGATAAAGTCGTTCTCAGTTCGGATTGTAGGCTGCAACTCGC…
OTU2044	0	0	0	0	0	0.05	0	0	0	0	0	0	0	0	0	Bacteria	Tenericutes	Mollicutes	Mollicutes_RF39	NA	NA	NA	Mollicutes_RF39_ASV2044	0.05	0.05	AACACCCGGGAACGTATTCACCCCGACATTCTGATTCGGGATTACTAGCGATTCTAGCTTCATGAGGTCGAGTTGCAGACCTCAATCCGAACTGAGACTGGTTTTAGAGATTTGCTCCACCTTACGGTATTGCGTCTTACTATACCAGCCATTATAGCACGCCTGTAGCCCTAGACGTAAGGGGCATGATGATTTGACGTCATCCCCACCTTCCTCCGGTTTATCACCGGCAGTCTCCTTAGGGTTCTCAACTAAATGTTAGCAACTAAGGATAAGGGTTGCGCTCGTTATCGGACTTAACCGAACATCTCACGACACGAGCTGACGACAACCATGCACCACCTGTCACCGGGATAGCCTCCACTATGTTTCCATAGCTTTGCCCGGGATGTCAAGTCTA
OTU2046	0	0	0	0	0	0	0.025	0	0	0	0	0	0	0	0	Bacteria	Firmicutes	Erysipelotrichia	Erysipelotrichales	Erysipelotrichaceae	Turicibacter	NA	Turicibacter_ASV2046	0.025	0.025	AAGACCCGGGAACGTATTCACCGCGACATTCTGATTCGCGATTACTAGCGATTCCAACTTCATGTAGGCGAGTTGCAGCCTACAATCCGAACTGAGATTGACTTTATGAGGCTTGCTCCACGTCACCGTCTCGCTTCTCTTTGTATCAACCATTGTAGCACGTGTGTAGCCCAGGTCATAAGGGGCATGATGATTTGACGTCATCCCCACCTTCCTCCAGTTTGTCACTGGCAGTCTCGTTAGAGTCCCCATCTTACTGCTGGCAACTAACGATAGGGGTTGCGCTCGTTGCGGGACTTAACCCAACATCTCACGACACGAGCTGACGACAACCATGCACCACCTGTATCCATTGTCCCCGAAGGGAAAGCTCCATCTCTGGAACGGTCAATGGTATGTC
OTU2048	0	0	0	0	0	0	0.1	0	0	0	0	0	0	0	0	Bacteria	Firmicutes	Erysipelotrichia	Erysipelotrichales	Erysipelotrichaceae	Turicibacter	NA	Turicibacter_ASV2048	0.1	0.1	AAGACCCGGGAACGTATTCACCGCGACATTCTGATTCGCGATTACTAGCGATTCCAACTTCATGTAGGCGAGTTGCAGCCTACAATCCGAACTGAGATTGGCTTTATGAGGTTTGCTCCACGTCACCGCTTCGCTTCTCTTTGTACCAACCATTGTAGCACGTGTGTAGCCCAGGTCATAAGGGGCATGATGATTTGACGTCATCCCCACCTTCCTCCAGTTTGTCACTGGCAGTCTCGTTAGAGTCCCCAACTGAATGCTGGCAACTAACGACAGGGGTTGCGCTCGTTGCGGGACTTAACCCAACATCTCACGACACGAGCTGACGACAACCATGCACCACCTGTATCCACTGTCCCCGAAGGGAAAATCCTATCTCTAGGACGGTCACTGGTATGTC
OTU2050	0	0	0	0.375	0	0	0.125	0	0	0	0	0	0	0	0	Bacteria	Tenericutes	Mollicutes	Izimaplasmatales	Izimaplasmataceae	NA	NA	Izimaplasmataceae_ASV2050	0.5	0.375	AAAACCCGGGAACGTATTCACCGCGATCTGCTGACTCGCGATTACTAGCGATTCCGACTTCATGAAGTCGAGTTGCAGACTTCAATCTGAACTGAGACCGAGTTTGTGAGGTTTGCTCCACCTCGCGGCTTCGCTTCTCTCTGTATCGGCCATTGTAGTACGTTTGTAGCCCAGGTCATAAGGGGCATGATGATTTGACGTCATCCCCACCTTCCTCCAGCTTGTCGCTGGCAGTCTCATTAGAGTCCTTAACTGAATATTAGCAACTAACAATGAGGGTTGCGCTCGTTGCGGGACTTAACCCAACACCTCACGGCACGAGCTGACGACAACCATGCACCACCTGTATCCATTGTCCCCGAAAGGAAAGGGGCATCTCTGTCCCGGTCAATGGTATGTC
OTU2051	0	0	0.125	0	0	0	0.3	0	0	0	0	0	0	0.225	0	Bacteria	Tenericutes	Mollicutes	Izimaplasmatales	Izimaplasmataceae	NA	NA	Izimaplasmataceae_ASV2051	0.65	0.3	AAAACCCGGGAACGTATTCACCGCGATCTGCTGACTCGCGATTACTAGCGATTCCGCCTTCATGAAGTCGAGTTGCAGACTTCAATCTGAACTGAGACCGTTTTTATGAGGTTTGCTCCACGTCACCGCTTCGCTTCTCTTTGTATCGGCCATTGTAGTACGTTTGTAGCCCAGGTCATAAAGGGCATGATGATTTGACGTCATCCCCACCTTCCTCCAGTTTGTCACTGGCAGTCTCACTAGAGTCCTCAACTCAATGTTAGTAACTAGCAATAAGGGTTGCGCTCGTTGCGGGACTTAACCCAACACCTCACGGCACGAGCTGACGACAACCATGCACCACCTGTATCCATTGTCCCGAAGGAAAGATGCATCTCTGCACCGGTCAATGGTATGTCAA
OTU2055	0	0	0	0	0	0	0	0	0	0	0	0	0	2.25	0.1	Bacteria	Tenericutes	Mollicutes	EUB33-2	NA	NA	NA	EUB33-2_ASV2055	2.35	2.25	AAAACCCGGGAACGTATTCACCGCGGTCTGCTGACCCGCGATTACTAGCGATTCCGCCTTCATGAAGTCGAGTTGCAGACTTCAATCTGAACTGAGACCATTTTTTTGAGGTTCGCTCCATCTCGCGACTTCGCATCTCTTTGTATTGGCCATTGTAGTACGTTTGTAGCCCAGGTCATAAAGGGCATGATGATTTGACGTCATCCCCACCTTCCTCCAGTTTGTCACTGGCAGTCTCACTAGAGTCCTCAACTCAATGTTAGTAACTAGCAATAGGGGTTGCGCTCGTTGCGGGACTTAACCCAACACCTCACGGCACGAGCTGACGACAACCATGCACCACCTGTATCCATTGTCCGAAGAAGGGCACATCTCTGCACCTGTCAATGGTATGTCAAGA
OTU2058	0	0	0	0	0	0	0	0.025	0	0	0	0	0	0	0	Bacteria	Tenericutes	Mollicutes	Izimaplasmatales	Izimaplasmataceae	NA	NA	Izimaplasmataceae_ASV2058	0.025	0.025	GAACCCGCACAAGCGGTGGAGTATGTTGTTTAATTCGAAGATACACGAAGAACCTTACCAGGTCTTGACATACCATTGACGTAGTTAGAGATAACTAGTTCCTTCGGGACAATGGATACAGGTGGTGCATGGTTGTCGTCAGCTCGTGCCGTGAGGTGTTGGGTTAAGTCCCGCAACGAGCGCAACCCTTATTGCTAGTTACTAACATGAAAGATGAGGACTCTAGTGAGACTGCCAGTGACAAACTGGAGGAAGGTGGGGATGACGTCAAATCATCATGCCCTTTATGACCTGGGCTACAAACGTACTACAATGGCCGGTACAAAGAGATGCGAAGGGGCGACCTGGAGCGAACCTCAAAAAGCCGGTCTCAGTTCAGATTGAAGGCTGCAACCCGCC…
OTU2059	0	0	0	0	0	0	0.125	0	0	0	0	0	0	0	0	Bacteria	Tenericutes	Mollicutes	Izimaplasmatales	Izimaplasmataceae	NA	NA	Izimaplasmataceae_ASV2059	0.125	0.125	AAAACCCGGGAACGTATTCACCGCGGTATGCTGACCCGCGATTACTAGCGATTCCGCCTTCACGGAGTCGGGTTGCAGACTCCGATCTGAACTGAGACCGGCTTTTTGAGGTTCGCTCCAGGTCGCCCCTTCGCTTCTCTTTGTACCGGCCATTGTAGTACGTTTGTAGCCCAGGTCATAAAGGGCATGATGATTTGACGTCATCCCCACCTTCCTCCAGCTTGTCGCTGGCAGTCTCGTTAGAGTCCTCAACTCAATGTTAGCAACTAACGATGAGGGTTGCGCTCGTTGCGGGACTTAACCCAACACCTCACGGCACGAGCTGACGACAACCATGCACCACCTGTATCCATCGTCCGAAGAAGGGCGCATCTCTGCGCCTGTCGATGGTATGTCAAGA
OTU2060	0	0	0	0	0	0	18.175	1.25	0.875	0	0	0	0	0	0	Bacteria	Tenericutes	Mollicutes	NA	NA	NA	NA	Mollicutes_ASV2060	20.3	18.175	AAAACCCGGGAACGTATTCACCGCGGTCTGCTGACCCGCGATTACTAGCGATTCCGCCTTCATGAAGGCGGGTTGCAGCCTTCAATCTGAACTGAGACCGGCTTTTTGAGGTTCGCTCCAGGTCGCCCCTTCGCATCTCTTTGTACCGGCCATTGTAGTACGTTTGTAGCCCAGGTCATAAAGGGCATGATGATTTGACGTCATCCCCACCTTCCTCCAGCTTGTCGCTGGCAGTCTCATTAGAGTTCTCAACTGAATGGTAGTAACTAATGATGAGGGTTGCGCTCGTTGCGGGACTTGACCCAACACCTCACGGCACGAGCTGACGACAACCATGCACCACCTGTATCCGTTGTCCGAAGAAGGGATCATCTCTGACCCTGTCAACGGTATGTCAAGA
OTU2066	0	0	0	0	0	0	0.1	0	0	0	0	0	0	0	0	Bacteria	Firmicutes	Clostridia	Clostridiales	Peptostreptococcaceae	Paeniclostridium	NA	Paeniclostridium_ASV2066	0.1	0.1	AAGACCCGGGAACGCATTCACCGCAGCATTCTGATCTGCGATTACTAGTAACTCCAGCTTCATGTAGGCGAGTTTCAGCCTACAATCCGAACTGAGAATGGCTTTAAGGGATTGGCTCCACCTCACGGCTTGGCTGCCCTCTGTACCACCCATTGTAGCACGTGTGTAGCCCTAAGCATAAGGGGCATGATGATTTGACGTCATCCCCACCTTCCTCCGAGTTATCCTCGGCAGTCTCTCTAGAGTGCCCAACTTAATGCTGGCAACTAAAGACAAGGGTTGCGCTCGTTGCGGGACTTAACCCAACATCTCACGACACGAGCTGACGACAACCATGCACCACCTGTCACCACTGTCCCCGAAGGGAAATCTCCGATTAGGGAGAGGTCAGTGGGATGTC
OTU2070	0.1	0	0	0	0	0.225	0.375	0	0	0	0	0	0	0	0	Bacteria	Firmicutes	Clostridia	Clostridiales	Peptostreptococcaceae	Romboutsia	NA	Romboutsia_ASV2070	0.7	0.375	AAGACCCGGGAACGCATTCACCGCAGCATTCTGATCTGCGATTACTAGTAACTCCAGCTTCATGTAGGCGAGTTTCAGCCTACAATCCGAACTGAGAATGGCTTTAAGGGATTAGCTCCGCCTCACGACTTGGCTGCCCTCTGTACCACCCATTGTAGCACGTGTGTAGCCCTAAGCATAAGGGGCATGATGATTTGACGTCATCCCCACCTTCCTCCAGGTTATCCCTGGCAGTCCCTCTAGAGTGCCCAACTTAATGCTGGCAACTAAAGGCAAGGGTTGCGCTCGTTGCGGGACTTAACCCAACATCTCACGACACGAGCTGACGACAACCATGCACCACCTGTCACTTCTGTCCCCGAAGGGAAATCTCCGATTAGGGAGAGGTCAGAAGGATGTC
OTU2073	0	0	0	0	0	0	0.15	0	0	0	0	0	0	0	0	Bacteria	Firmicutes	Clostridia	Clostridiales	Peptostreptococcaceae	NA	NA	Peptostreptococcaceae_ASV2073	0.15	0.15	AAGACCCGGGAACGCATTCACCGCAGCATTCTGATCTGCGATTACTAGTAACTCCAGCTTCATGTAGGCGAGTTTCAGCCTACAATCCGAACTGAGAATGGCTTTAAGGGATTAGCTTGGCCTCACGGCGTAGCAGCCCTCTGTACCACCCATTGTAGCACGTGTGTAGCCCTAAGCATAAGGGGCATGATGATTTGACGTCATCCCCACCTTCCTCCAGGTTATCCCTGGCAGTCCCTCTAGAGTGCCCAACTTAATGCTGGCAACTAAAGGCAAGGGTTGCGCTCGTTGCGGGACTTAACCCAACATCTCACGACACGAGCTGACGACAACCATGCACCACCTGTCACTTCTGTCCCCGAAGGGAAAGATGCGATTAAGCATCGGTCAAAAGGATGTC
OTU2078	0	0	0	0	0	0	0	0	0	0	0	0	0	0.125	0	Bacteria	Firmicutes	Clostridia	Clostridiales	Family_XII	Acidaminobacter	NA	Acidaminobacter_ASV2078	0.125	0.125	AAGACCCGGGAACGCATTCACCACGGCATGCTGATCCGCGATTACTAGCAACTCCAACTTCATGCAGGCGAGTTTCAGCCTGCAATCCGAACTGGGACCGGCTTTGTAAGATTTGCTCCACCTCGCGGCTTAGCTTCTCGTTGTACCGGCCATTGTAGCACGTGTGTAGCCCAGATCATAAGGGGCATGATGATTTGACGTCATCCCCACCTTCCTCCGGTTTGTCACCGGCAGTCCCTCCAGAGTGCCCGCCTTTACGCGCTGGCAACTGAAGGCAAAGGGTTGCGCTCGTTGCGGGACTTAACCCAACATCTCACGACACGAGCTGACGACAACCATGCACCACCTGTCTCCTCTGTCCCGAAGGAAAGGTCCCATTAAGGACCGGTCAGAGGGATGT
OTU2086	0	0	0	0	0	0	0	0	0	0	0	0	0	0.05	0	Bacteria	Firmicutes	Clostridia	Clostridiales	Family_XIII	Anaerovorax	NA	Anaerovorax_ASV2086	0.05	0.05	AAGACCCGGGAACGCATTCACCGCGACATTCTGATTCGCGATTACTAGCAACTCCAACTTCATGTAGGCGAGTTGCAGCCTACAATCCGAACTGGGACTGGTTTTTGAGATTTGCTCCACGTCACCGTATCGCGTCTCTTTGTACCAGCCATTGTAGCACGTGTGTAGCCCAGAACATAAGGGGCATGATGATTTGACGTCATCCCCACCTTCCTCCGAGTTATCCCCGGCAGTCTCACTAGAGTGCCCAGCCGAACTGCTGGCAACTAATGACAAGGGTTGCGCTCGTTGCGGGACTTAACCCAACATCTCACGACACGAGCTGACGACAACCATGCACCACCTGTCACCTCTGTCCCGAAGGAAAGGTCCTGTTAAAGACCGGTCAGAGGGATGTCAA
OTU2088	0	0	0	0	0	0	0.05	0	0	0	0	0	0	0	0	Bacteria	Firmicutes	Clostridia	Clostridiales	Family_XIII	Family_XIII_AD3011_group	NA	Family_XIII_AD3011_group_ASV2088	0.05	0.05	AAGACCCGGGAACGCATTCACCGTGGCATTCTGATCCACGATTACTAGCAACTCCAACTTCATGCAGGCGAGTTTCAGCCTGCAATCCGAACTGGGATCGGTTTTTGAGTTTGGCTCCACCTCGCGGTCTCGCTTCTCTTTGTACCGACCATTGTAGCACGTGTGTAGCCCAGAACATAAGGGGCATGATGATTTGACGTCATCCCCACCTTCCTCCGAGTTATCCCCGGCAGTCTCACTAGAGTGCCCATCCGAAATGCTGGCAACTAATGACAAGGGTTGCGCTCGTTGCGGGACTTAACCCAACATCTCACGACACGAGCTGACGACAACCATGCACCACCTGTCACCTCTGTCCCGAAGGAAAGATGGCATTACCCATCAGTCAGAGGGATGTCAA
OTU2095	0	0	0	0	0	0	0.025	0	0	0	0	0	0	0	0	Bacteria	Firmicutes	Clostridia	Clostridiales	Clostridiaceae_1	NA	NA	Clostridiaceae_1_ASV2095	0.025	0.025	AAGGCCCGGGAACGTATTCACCGCGACATGCTGATTCGCGATTACTAGCAACTCCAGCTTCATGTAGGCGAGTTGCAGCCTACAATCCGAACTGGGACCGGTTTTTGAGATTGGCTCCACCTTGCGGTCTTGCATCTCTCTGTAACGGCCATTGTAGCACGTGTGTAGCCCATGACATAAAGGGCATGATGATTTGACGTCATCCCCACCTTCCTCCGAGTTAACCTCGGCAGTCTTGTTAGAGTGCTCAACTGAATGTTAGCAACTAACAACAAGGGTTGCGCTCGTTGCAGGACTTAACCTAACATCTCACGACACGAGCTGACGACAACCATGCACCACCTGTCTCAAAGCTCCCCTTACGGGGCACTTCAGTATTTCTACCGAATTCTTTGGATGT
OTU2096	0	0	0	0.025	0	0.1	0	0	0	0	0	0	0	0	0.025	Bacteria	Firmicutes	Clostridia	Clostridiales	Clostridiaceae_1	NA	NA	Clostridiaceae_1_ASV2096	0.15	0.1	AAGGCCCGGGAACGTATTCACCGCAGCATTCTGATCTGCGATTACTAGTAACTCCGGCTTCATGTAGGCGAGTTGCAGCCTACAATCCGAACTGGGACCGGTTTTATAGATTTGCTCCACCTCGCGGTCTTGCGTCTCATTGTACCGGCCATTGTAGCACGTGTGTAGCCCAGGACATAAAGGGCATGATGATTTGACGTCATCCCCACCTTCCTCTATGTTACCATAGCAGTCTCCCTAGAGTGCTCAACTTAATGTTAGCAACTAAGGACAGGGGTTGCGCTCGTTGCGGGACTTAACCCAACATCTCACGACACGAGCTGACGACAACCATGCACCACCTGTCTCAGAGTTCCCCGAAGGGCACTCCCGAATCTCTTCAGGATTCTCTGGATGTCAA
OTU2099	0	0	0	0	0	0	0.025	0	0	0	0	0	0	0	0	Bacteria	Firmicutes	Clostridia	Clostridiales	Clostridiaceae_1	Fonticella	NA	Fonticella_ASV2099	0.025	0.025	AAGGCCCGGGAACGCATTCACCGTGGCATTCTGATCCACGATTACTAGCAACTCCAGCTTCATGCAGGCGAGTTGCAGCCTGCAATCCGAACTGGGACTGGTTTTGAAGATTAGCTCCACCTCGCGGTATTGCGTCTCGCTGTACCAGCCATTGTAGCACGTGTGTAGCCCAGGACATAAAGGGCATGATGATTTGACGTCATCCCCACCTTCCTCCGAGTTAACCTCGGCAGTCTCGCTAGAGTGCCCAACTTAATGATGGCAACTAGCAACAGGGGTTGCGCTCGTTGCGGGACTTAACCCAACATCTCACGACACGAGCTGACGACAACCATGCACCACCTGTCTCACGGCTCCCCGAAGGGCACTCCCTAATCTCTTAAGGATTCCGTGGATGTCA
OTU2100	0	0	0	0.05	0	0	0	0	0	0	0	0	0	0	0	Bacteria	Firmicutes	Clostridia	Clostridiales	Clostridiaceae_1	Fonticella	NA	Fonticella_ASV2100	0.05	0.05	AAGGCCCGGGAACGTATTCACCGCGGCATTCTGATCCGCGATTACTAGCAACTCCGGCTTCATGTAGGCGAGTTGCAGCCTACAATCCGAACTGGGACTACTTTTGAAGATTTGCTCCGCATCGCTGCATTGCATCTCGTTGTAGTAGCCATTGTAGCACGTGTGTAGCCCAGGACATAAAGGGCATGATGATTTGACGTCATCCCCACCTTCCTCCGAGTTAACCTCGGCAGTCTCGTTAGAGTGCTCAACTTAATGGTAGCAACTAACAACAGGGGTTGCGCTCGTTGCGGGACTTAACCCAACATCTCACGACACGAGCTGACGACAACCATGCACCACCTGTCTCACATTTCCCCGAAGGGCACTTCTCTATCTCTAAAGAATTATGTGGATGTCA
OTU2104	0	0	0	0	0	0	0	0	0	0.025	0	0	0	0	0	Bacteria	Firmicutes	Clostridia	Clostridiales	Gracilibacteraceae	Lutispora	NA	Lutispora_ASV2104	0.025	0.025	GGGCCCGCACAAGCAGCGGAGCATGTGGTTTAATTCGAAGCAACGCGAAGAACCTTACCAGAACTTGACATCGTCTGCATTACTCTTAATCGAGGAAACCCTTCGGGGCGGATAGACAGGTGGTGCATGGTTGTCGTCAGCTCGTGTCGTGAGATGTTGGGTTAAGTCCCGCAACGAGCGCAACCCTTATGATTAGTTGCTAACAGTAAGATGAGCACTCTAATGAGACTGCCGGGGATAACTCGGAGGAAGGTGGGGATGACGTCAAATCATCATGCCCCTTATGTTCTGGGCTACACACGTGCTACAATGGGTAGAACAACGGGAAGCAAGCTGGTGACAGTAAGCAAATCCCTAAAAAATACTCTCAGTCCAGATTGTAGGCTGCAACTCGCCTAC…
OTU2110	0	0	0	0	0	0	0.15	0	0	0	0	0	0	0	0	Bacteria	Firmicutes	Clostridia	Clostridiales	NA	NA	NA	Clostridiales_ASV2110	0.15	0.15	AAGGCCCGGGAACGTATTCACCGCGACATGCTGATTCGCGATTACTAGCAACTCCAACTTCGTGCAGGCGAGTTGCAGCCTGCAGTCCGAACTGTGATGGATTTTTGAGTTTCGCTCCAGATTGCTCTCTTGCATCTCTCTGTTTCCACCATTGTAGCACGTGTGTTGCCCTAAACGTAAGGGGCATGATGATTTGACGTCATCCCCACCTTCCTCCGTATTAACTACGGCAGTCTATATAGAGTGCTCATCTTACTGTTAGCAACTATATACAAGGGTTGCGCTCGTTGCGGGACTTAACCCAACATCTCACGACACGAGCTGACGACAACCATGCACCACCTGTATTCCTGCCCCGAAGGGCTTCCCTTTTTACAGGTAATTCAGGATATGTCAAGTT
OTU2112	0	0	0	0	0	0	0.15	0	0	0	0	0	0	0	0	Bacteria	Firmicutes	Clostridia	Clostridiales	Clostridiaceae_1	Clostridium_sensu_stricto_2	NA	Clostridium_sensu_stricto_2_ASV2112	0.15	0.15	AAGGCCCGGGAACGTATTCACCGCGACATGCTGATTCGCGATTACTAGCAACTCCAGCTTCATGTAGGCGAGTTGCAGCCTACAATCCGAACTGTGATGGATTTTTGAGTTTCGCTCCAGATTGCTCTCTTGCTTCTCTTTGTTTCCACCATTGTAGCACGTGTGTAGCCCTAGACGTAAGGGGCATGATGATTTGACGTCATCCCCACCTTCCTCCGAGTTAACCCCGGCAGTCTCTATAGAGTGCTCATCTTCTGTTAGCAACTATAAATAAGGGTTGCGCTCGTTGCGGGACTTAACCCAACATCTCACGACACGAGCTGACGACAACCATGCACCACCTGTGTTCCTGCTCCGAAGAGCTTCCCTTATTACAGGTAATTCAGGACATGTCAAGTCT
OTU2114	0	0	0	0	0	0	0.075	0	0	0	0	0	0	0	0	Bacteria	Firmicutes	Clostridia	Clostridiales	Clostridiaceae_1	Clostridium_sensu_stricto_12	NA	Clostridium_sensu_stricto_12_ASV2114	0.075	0.075	AAGGCCCGGGAACGTATTCACCGCGACATTCTGATTCGCGATTACTAGCAACTCCAGCTTCATGTAGGCGAGTTTCAGCCTACAATCCGAACTGGGATGGGTTTTAGAGTTTGGCTCCACCTCGCGGTATTGCATCTCTCTGTACCCACCATTGTAGCACGTGTGTTGCCCTGGACATAAGGGGCATGATGATTTGACGTCATCCCCACCTTCCTCCCGGTTAACCCGGGCAGTCTCACTAGAGTGCTCAACTTAATGGTAGCAACTAATGATAAGGGTTGCGCTCGTTGCAGGACTTAACCTAACATCTCACGACACGAGCTGACGACAACCATGCACCACCTGTCTCCCTGCCCCGAAGGGCTTCGCCTATCTCTAGGCTATTCAGGGGATGTCAAGT
OTU2115	0	0	0	0	0	0	0.075	0	0	0	0	0	0	0	0	Bacteria	Firmicutes	Clostridia	Clostridiales	Clostridiaceae_1	Clostridium_sensu_stricto_12	NA	Clostridium_sensu_stricto_12_ASV2115	0.075	0.075	AAGGCCCGGGAACGTATTCACCGCGACATGCTGATTCGCGATTACTAGCAACTCCATCTTCATGTAGGCGAGTTGCAGCCTACAATCTGAACTGGGATGAGTTTTTGAGTTTCGCTCCACCTCGCGGTCTTGCTTCTCTCTGTTCTCACCATTGTAGCACGTTTGTAGCCCCAGACATAAGGGGCATGATGATTTGACGTCATCCCCATCTTCCTCCCGGTTAACCCGGGCAGTCTCAATAGAGTGCTCAGCTTTACCTTTTAGCAACTATTAATAAGGGTTGCGCTCGTTGCAGGACTTAACCTAACATCTCACGACACGAGCTGACGACAACCATGCACCACCTGTCTTCCTGTCCCGAAGGACTTCATGTATTTCTACACTATTCAGGAGATGTCAA
OTU2118	0	0	0.2	0.075	0	0	0	0	0	0.075	0	0	0	0	0	Bacteria	Firmicutes	Clostridia	Clostridiales	NA	NA	NA	Clostridiales_ASV2118	0.35	0.2	GGGCCCGCACAAGCAGCGGAGCATGTGGTTTAATTCGAAGCAACGCGAAGAACCTTACCTGGACTTGACATCCCCTGAATAGTGCAGAGATGCATGAAGCCCTTCGGGGCAGGGAGACAGGTGGTGCATGGTTGTCGTCAGCTCGTGTCGTGAGATGTTAGGTTAAGTCCTGCAACGAGCGCAACCCCTATCATTAGTTGCTACCATTAAGTTGAGCACTCTAGTGAGACTGCCCGGGTTAACCGGGAGGAAGGTGGGGATGACGTCAAATCATCATGCCCCTTATGTCCAGGGCTACACACGTGCTACAATGGTGGGTACAGAGAGATGCAAGACCGCGAGGTGGAGCTAAACTCAAAAACCCATCCCAGTTCGGATTGTAGGCTGCAACTCGCCTAC…
OTU2121	0	0	0.025	0	0	0	0	0	0	0	0	0	0	0	0	Bacteria	Firmicutes	Clostridia	Clostridiales	Clostridiaceae_1	Clostridium_sensu_stricto_12	NA	Clostridium_sensu_stricto_12_ASV2121	0.025	0.025	AAGGCCCGGGAACGTATTCACCGCGACATGCTGATTCGCGATTACTAGCAACTCCGGCTTCATGCAGGCGAGTTGCAGCCTGCAATCCGAACTGGGATGAGTTTTTTAGTTTGGCTCCCCCTCGCGGGTTCGCATCTAATTGTACTCACCATTGTAGCACGTGTGTAGCCCTGGACATAAGGGGCATGATGATTTGACGTCATCCCCACCTTCCTCCCGGTTAACCCGGGCAGTCTCATTAGAGTGCTCAACTTAATGGTAGCAACTAATGATAAGGGTTGCGCTCGTTGCAGGACTTAACCTAACATCTCACGACACGAGCTGACGACAACCATGCACCACCTGTCTATCTGCCCCGAAGGGTTTCTCTAATCTCTCAGATATTCAGACGATGTCAAGT
OTU2122	0	0	0	0	0	0	0	0	0	0	0	0	0	0	2.15	Bacteria	Firmicutes	Clostridia	Clostridiales	Clostridiaceae_1	Clostridium_sensu_stricto_12	NA	Clostridium_sensu_stricto_12_ASV2122	2.15	2.15	AAGGCCCGGGAACGTATTCACCGCGACATGCTGATTCGCGATTACTAGCAACTCCAGCTTCATGTAGGCGGGTTTCAGCCTACAATCCGAACTGAGATGAGTTTTATAAGTTTGGCTCCCCCTCGCGGGATTGCATCTCGTTGTACTCACCATTGTAGCACGTGTGTAGCCCTGGACATAAGGGGCATGATGATTTGACGTCATCCCCACCTTCCTCCCGGTTAACCCGGGCAGTCTCACTAGAGTGCTCAACTTAATGGTAGCAACTAATGATAAGGGTTGCGCTCGTTGCAGGACTTAACCTAACATCTCACGACACGAGCTGACGACAACCATGCACCACCTGTCTCCCTGCCCCGAAGGGCTTCACCAATCTCTTGGCTATTCAGGGGATGTCAAG
OTU2127	0	0	0.3	0.075	0	0	0	0	0	0	0	0	0	0	0	Bacteria	Firmicutes	Clostridia	Clostridiales	Clostridiaceae_1	Clostridium_sensu_stricto_12	NA	Clostridium_sensu_stricto_12_ASV2127	0.375	0.3	AAGGCCCGGGAACGTATTCACCGCGACATGCTGATTCGCGATTACTAGCAACTCCAGCTTCATGTAGGCGAGTTTCAGCCTACAATCCGAACTGAGATGAGTTTTTGAGTTTGGCTCCCCCTCGCGGGATTGCATCTCTTTGTACTCACCATTGTAGCACGTGTGTAGCCCTAGACATAAGGGGCATGATGATTTGACGTCATCCCCACCTTCCTCCCGGTTAACCCGGGCAGTCTCACTAGAGTGCTCAACTGAATGGTAGCAACTAATGATAAAGGGTTGCGCTCGTTGCAGGACTTAACCTAACATCTCACGACACGAGCTGACGACAACCATGCACCACCTGTATCCCTGCTCCGAAGAGCTTCCTCAGTTACGAGTAATTCAGGGTATGTCAAGT
OTU2132	0	0.1	0	0	0	0.5	0.125	0	0	0	0	0	0	0.45	0.25	Bacteria	Firmicutes	Clostridia	Clostridiales	NA	NA	NA	Clostridiales_ASV2132	1.425	0.5	GGGCCCGCACAAGCAGCGGAGCATGTGGTTTAATTCGAAGCAACGCGAAGAACCTTACCTAGACTTGACATCCCCTGAATTACTCGTAACGGAGGAAGCCCTTCGGGGCAGGGAGACAGGTGGTGCATGGTTGTCGTCAGCTCGTGTCGTGAGATGTTAGGTTAAGTCCTGCAACGAGCGCAACCCTTATCATTAGTTGCTACCATTCAGTTGAGCACTCTAGTGAGACTGCCCGGGTTAACCGGGAGGAAGGTGGGGATGACGTCAAATCATCATGCCCCTTATGTCTAGGGCTACACACGTGCTACAATGGTGAGTACAACGAGATGCAATCCCGCGAGGGGGAGCCAAACTTCAAAACTCATCTCAGTTCGGATTGTAGGCTGAAACCCGCCTACA…
OTU2137	0.15	0	0	0.05	0	0	0.2	0.05	0	0	0.05	0	0.075	0	0	Bacteria	Firmicutes	Clostridia	Clostridiales	NA	NA	NA	Clostridiales_ASV2137	0.575	0.2	GGGCCCGCACAAGCAGCGGAGCATGTGGTTTAATTCGAAGCAACGCGAAGAACCTTACCTGGACTTGACATCCCCTGAATTACTCGTAATGGAGGAAGCCCTTCGGGGCAGGGAGACAGGTGGTGCATGGTTGTCGTCAGCTCGTGTCGTGAGATGTTAGGTTAAGTCCTGCAACGAGCGCAACCCTTATCATTAGTTGCTACCATTAAGTTGAGCACTCTAGTGAGACTGCCCGGGTTAACCGGGAGGAAGGTGGGGATGACGTCAAATCATCATGCCCCTTATGTCCAGGGCTACACACGTGCTACAATGGTGAGTACAATTAGATGCAAACCCGCGAGGGGGAGCCAAACTGAAAAACTCATCCCAGTTCGGATTGTAGGCTGAAACTCGCCTACA…
OTU2140	0	0	0	0	0	0	0.65	0	0	0	0	0	0	0	0.05	Bacteria	Firmicutes	Clostridia	Clostridiales	Clostridiaceae_1	Clostridium_sensu_stricto_12	NA	Clostridium_sensu_stricto_12_ASV2140	0.7	0.65	AAGGCCCGGGAACGCATTCACCGCGACATTCTGATTCGCGATTACTAGCAACTCCAGCTTCATGTAGGCGGGTTTCAGCCTACAATCCGAACTGAGATGAATTTTGAAGTTTAGCTCACCCTCGCGGGTTTGCATCTCTCTGTATTCACCATTGTAGCACGTGTGTAGCCCTAGACATAAGGGGCATGATGATTTGACGTCATCCCCACCTTCCTCCCGGTTAACCCGGGCAGTCTCACTAGAGTGCTCAACTAAATGGTAGCAACTAATGATAAGGGTTGCGCTCGTTGCAGGACTTAACCTAACATCTCACGACACGAGCTGACGACAACCATGCACCACCTGTCTCCCTGCCCCGAAGGGCTTCCCTAATTACAGGTAATTCAGGGGATGTCAAGTC
OTU2142	0.05	0	0	0	0	0	0	0	0	0	0	0	0	0	0	Bacteria	Firmicutes	Clostridia	Clostridiales	Clostridiaceae 1	Clostridium sensu stricto 12	NA	Clostridium sensu stricto 12_ASV2142	0.05	0.05	GGGCCCGCACAAGCAGCGGAGCATGTGGTTTAATTCGAAGCAACGCGAAGAACCTTACCCAGACTTGACATCCCCTGAATTACCACGTAATGTGGGAAGCCCTTCGGGGCAGGGAGACAGGTGGTGCATGGTTGTCGTCAGCTCGTGTCGTGAGATGTTGGGTTAAGTCCCGCAACGAGCGCAACCCTTATCATTAGTTGCTACCAGGAGAGCTGAGCACTCTAATGAGACTGCCCGGGTTAACCGGGAGGAAGGCGGGGATGACGTCAAATCATCATGCCCCTTATGTCTGGGGCTACACACGTGCTACAATGGTGAGAACAACAAGAAGCGAAGCCGCGAGGCAGAGCAAAACTGAAAAACTCATCTCAGTTCGGATTGCAGGCTGAAACCCGCCTG…
OTU2143	0	0	0	0	0	0	0	0	0	0.05	0	0	0	0	0	Bacteria	Firmicutes	Clostridia	Clostridiales	Clostridiaceae 1	Clostridium sensu stricto 12	NA	Clostridium sensu stricto 12_ASV2143	0.05	0.05	GGGCCCGCACAAGCAGCGGAGCATGTGGTTTAATTCGAAGCAACGCGAAGAACCTTACCTAGACTTGACATCCCCTGAATAACGTAGAGATACGCGAAGCCCTTCGGGGCAGGGAGACAGGTGGTGCATGGTTGTCGTCAGCTCGTGTCGTGAGATGTTGGGTTAAGTCCCGCAACGAGCGCAACCCTTATCATTAGTTGCTACCATTTAGTTGAGCACTCTAGTGAGACTGCCCGGGTTAACCGGGAGGAAGGCGGGGATGACGTCAAATCATCATGCCCCTTATGTCTAGGGCTACACACGTGCTACAATGGTGAGAACAACGAGATGCAATACCGCGAGGTGGAGCCAAACTTGAAAACTCATCCCAGTTCGGATTGCAGGCTGAAATTCGCCTAC…
OTU2144	0	0	0	0.025	0	0	0	0	0	0	0	0	0	0	0	Bacteria	Firmicutes	Clostridia	Clostridiales	Clostridiaceae_1	NA	NA	Clostridiaceae_1_ASV2144	0.025	0.025	AAGGCCCGGGAACGTATTCACCGCGACATGCTGATTCGCGATTACTAGCAACTCCGGCTTCATGTAGGCGAGTTGCAGCCTACAATCCGAACTGGGATAAGTTTTATAGTTTTGCTCCACCTCGCGGTATTGCATCTCTTTGTACTTACCATTGTAGCACGTGTGTAGCCCTAGACATAAGGGGCATGATGATTTGACGTCATCCCCACCTTCCTCCGCGTTAACCACGGCAGTCTCACTAGAGTGCTCAACTTAATGGTAGCAACTAATGATAAGGGTTGCGCTCGTTGCGGGACTTAACCCAACATCTCACGACACGAGCTGACGACAACCATGCACCACCTGTCACCCTGTCCCGAAGGACTTCGCCCATCTCTGGGTTATGCAGGGGATGTCAAGT
OTU2146	0	0	0	0	0	0	0.025	0	0	0	0	0	0	0	0	Bacteria	Firmicutes	Clostridia	Clostridiales	Clostridiaceae_1	Clostridium_sensu_stricto_13	NA	Clostridium_sensu_stricto_13_ASV2146	0.025	0.025	AAGGCCCGGGAACGTATTCACCGCGACATGCTGATTCGCGATTACTAGCAACTCCGGCTTCATGTAGTCGAGTTTCAGACTACAATCCGAACTGGGATGAATTTTATAGTTTGGCTCCACCTCGCGGTATTGCATCTATTTGTATTCACCATTGTAGCACGTGTGTAGCCCTAGACATAAGGGGCATGATGATTTGACGTCATCCCCACCTTCCTCCACGTTAACCGTGGCAGTCTCACTAGAGTGCTCAACTTAATGGTAGCAACTAATGATAAGGGTTGCGCTCGTTGCGGGACTTAACCCAACATCTCACGACACGAGCTGACGACAACCATGCACCACCTGTCTTCCTGCCCCGAAGGGCTTCCCCGATTAAGGGTAATTCAGGAGATGTCAAGTC
OTU2147	0	0	0	0	0.05	0	0	0	0	0	0	0	0	0	0	Bacteria	Firmicutes	Clostridia	Clostridiales	Clostridiaceae 1	NA	NA	Clostridiaceae 1_ASV2147	0.05	0.05	GGGCCCGCACAAGCAGCGGAGCATGTGGTTTAATTCGAAGCAACGCGAAGAACCTTACCTAGACTTGACATCTCCTGAATTACTCTTAATCGAGGAAGCCCTTCGGGGCAGGAAGACAGGTGGTGCATGGTTGTCGTCAGCTCGTGTCGTGAGATGTTGGGTTAAGTCCCGCAACGAGCGCAACCCTTATTGTTAGTTGCTACCATTAAGTTGAGCACTCTAGCGAGACTGCCCGGGTTAACCGGGAGGAAGGTGGGGATGACGTCAAATCATCATGCCCCTTATGTCTAGGGCTACACACGTGCTACAATGGTGGGAACAAAGAGATGCAAGACCGCGAGGTGGAGCCAAACTCAAAAACCCATCCCAGTTCGGATTGTAGGCTGAAACTCGCCTACA…
OTU2150	0	0	0	0	0	0	0	0	0	0	0	0	0	0	0.075	Bacteria	Firmicutes	Clostridia	Clostridiales	Clostridiaceae_1	Clostridium_sensu_stricto_1	NA	Clostridium_sensu_stricto_1_ASV2150	0.075	0.075	AAGGCCCGGGAACGTATTCACCGCGACATGCTGATTCGCGATTACTAGCAACTCCAGCTTCATGTAGGCGAGTTTCAGCCTACAATCCGAACTGAGACAAGTTTTTGAGTTTTGCTCCACCTCGCGGTCTTGCTTCTCTTTGTACTTGCCATTGTAGCACGTGTGTAGCCCTAGACATAAGGGGCATGATGATTTGACGTCATCCCCACCTTCCTCCCGGTTAACCCGGGCAGTCTCGCTAGAGTGCTCAACTAAATGGTAGCAACTAACAATAAGGGTTGCGCTCGTTGCGGGACTTAACCCAACATCTCACGACACGAGCTGACGACAACCATGCACCACCTGTCTTCCTGTCGCCGAAGCGACTTCCTCGATTAAGAGTAATTCAGGAGATGTCAAG
OTU2152	0	0	0.175	0	0	0	0	0	0	0	0	0	0	0.275	0.05	Bacteria	Firmicutes	Clostridia	Clostridiales	Clostridiaceae_1	Clostridium_sensu_stricto_1	NA	Clostridium_sensu_stricto_1_ASV2152	0.5	0.275	AAGGCCCGGGAACGTATTCACCGCGACATGCTGATTCGCGATTACTAGCAACTCCAGCTTCATGTAGGCGAGTTTCAGCCTACAATCCGAACTGAGACAAGTTTTTGAGTTTTGCTCCACCTCGCGGTCTTGCTTCTCTTTGTACTTGCCATTGTAGCACGTGTGTAGCCCTAGACATAAGGGGCATGATGATTTGACGTCATCCCCACCTTCCTCCCGGTTAACCCGGGCAGTCTCGCTAGAGTGCTCAACTTAATGGTAGCAACTAACAATAGGGGTTGCGCTCGTTGCGGGACTTAACCCAACATCTCACGACACGAGCTGACGACAACCATGCACCACCTGTCTTCCTGTCCCCGAAGGGACTTCCTCAATTACGAGTAATGCAGGAGATGTCAAG
OTU2156	0	0	0	0.175	0	0	0	0	0	0	0	0	0	0	0	Bacteria	Firmicutes	Clostridia	Clostridiales	Clostridiaceae_1	Clostridium_sensu_stricto_1	NA	Clostridium_sensu_stricto_1_ASV2156	0.175	0.175	AAGGCCCGGGAACGTATTCACCGCGACATGCTGATTCGCGATTACTAGCAACTCCAGCTTCATGTAGGCGAGTTTCAGCCTACAATCCGAACTGAGACAAGTTTTGAAGTTTTGCTCCACCTTGCGGTCTTGCTTCTCGTTGTACTTGCCATTGTAGCACGTGTGTAGCCCTAGACATAAGGGGCATGATGATTTGACGTCATCCCCACCTTCCTCCCGGTTAACCCGGGCAGTCTCGCTAGAGTGCTCAACTTAATGGTAGCAACTAACAATAAGGGTTGCGCTCGTTGCGGGACTTAACCCAACATCTCACGACACGAGCTGACGACAACCATGCACCACCTGTCTTCCTGCTCCGAAGAGCTTCCCCCATTACAGGGTAATTCAGGAGATGTCAAGT
OTU2158	0	0	0	0	0	0.175	0.2	0	0	0	0	0	0	0	0	Bacteria	Firmicutes	Clostridia	Clostridiales	Clostridiaceae_1	Sarcina	NA	Sarcina_ASV2158	0.375	0.2	AAGACCCGGGAACGTATTCACCGCGACATGCTGATTCGCGATTACTAGCAACTCCAGCTTCATGTAGGCGAGTTTCAGCCTACAATCCGAACTGAGACAAGTTTTTGAGTTTGGCTCCACCTCGCGGTATTGCATCTCTTTGTACTTGCCATTGTAGCACGTGTGTAGCCCTAGACATAAGGGGCATGATGATTTGACGTCATCCCCACCTTCCTCCCGGTTAACCCGGGCAGTCTCGCTAGAGTGGTCAACTTAATGGTACCAACTAACAATAAGGGTTGCGCTCGTTGCGGGACTTAACCCAACATCTCACGACACGAGCTGACGACAACCATGCACCACCTGTGTTCCTGTCTCCGAAGAGACTTCCCACATTACTGGTAATTCAGGACATGTCAAG
OTU2160	0	0	0	0	0	0	0	0	0	0	0	0	0	0.075	0	Bacteria	Firmicutes	Clostridia	Clostridiales	Clostridiaceae_1	Clostridium_sensu_stricto_7	NA	Clostridium_sensu_stricto_7_ASV2160	0.075	0.075	AAGACCCGGGAACGTATTCACCGCGACATTCTGATTCGCGATTACTAGCAACTCCAACTTCATGCAGGCGAGTTTCAGCCTGCAATCCGAACTGGGACCGGCTTTGTAGTTTGGCTCCCCCTCGCGGGTTTGCTGCTCACTGTACCGGCCATTGTAGCACGTGTGTAGCCCTAGACATAAGGGGCATGATGATTTGACGTCATCCCCACCTTCCTCCTGGTTAACCCAGGCAGTCTCGCTAGAGTGCTCAACTTAATGGTAGCAACTAACGATAAGGGTTGCGCTCGTTGCGGGACTTAACCCAACATCTCACGACACGAGCTGACGACAACCATGCACCACCTGTCTCTCTGTCCCCGAAGGGATTTCCCAGGTTAATGGTAATGCAGAGGATGTCAAG
OTU2165	0	0	0.1	0	0	0	0	0	0	0	0	0	0	0	0	Bacteria	Firmicutes	Clostridia	Clostridiales	Clostridiaceae_1	Clostridium_sensu_stricto_1	NA	Clostridium_sensu_stricto_1_ASV2165	0.1	0.1	AAGGCCCGGGAACGTATTCACCGCGACATTCTGATTCGCGATTACTAGCAACTCCAGCTTCATGTAGGCGAGTTTCAGCCTACAATCCGAACTGAGATCGGTTTTAAAGTTTGGCTCCACCTCACGGTTTAGCATCTCTCTGTACCGACCATTGTAGCACGTGTGTAGCCCTAGACATAAGGGGCATGATGATTTGACGTCATCCCCACCTTCCTCCCGGTTAACCCGGGCAGTCTCGCTAGAGTGCTCAACTAAATGGTAGCAACTAACAATAAGGGTTGCGCTCGTTGCGGGACTTAACCCAACATCTCACGACACGAGCTGACGACAACCATGCACCACCTGTCTCGCTGTCCCCTTGCGGGGAAAACTACGTTTCCGTAGCGGTCAGCGGATGTCA
OTU2166	0	0	0	0.075	0	0	0.3	0	0	0	0	0	0	0	0	Bacteria	Firmicutes	Clostridia	Clostridiales	Clostridiaceae_1	Clostridium_sensu_stricto_11	NA	Clostridium_sensu_stricto_11_ASV2166	0.375	0.3	AAGACCCGGGAACGTATTCACCGCGACATTCTGATTCGCGATTACTAGCAACTCCGGCTTCATGTAGGCGAGTTTCAGCCTACAATCCGAACTGGGATGGGGTTTTGAGTTTGGCTCAACCTTGCGGTTTTGCATCTTTTTGTCCCCACCATTGTAGCACGTGTGTGGCCCTAGACATAAGGGGCATGATGATTTGACGTCATCCCCACCTTCCTCCTGGTTAACCCAGGCAGTCTCACTAGAGTGCTCAACTAAATGTTAGCAACTAATGATAAGGGTTGCGCTCGTTGCGGGACTTAACCCAACATCTCACGACACGAGCTGACGACAACCATGCACCACCTGTCTTCCTGTCCCCGAAGGGATTTCCTCAGTTACGAGTAATTCAGGAGATGTCAAG
OTU2168	0	0	0	0	0	0	0.1	0	0	0	0	0	0	0	0	Bacteria	Firmicutes	Clostridia	Clostridiales	Clostridiaceae_1	Clostridium_sensu_stricto_11	NA	Clostridium_sensu_stricto_11_ASV2168	0.1	0.1	AAGACCCGGGAACGTATTCACCGCGACATTCTGATTCGCGATTACTAGCAACTCCGGCTTCATGCAGGCGAGTTTCAGCCTGCAATCCGAACTGGGATAGGGTTTAAAGTTTGGCTCAACCTCGCGGTTTCGCATCTCTCTGTCCCCACCATTGTAGCACGTGTGTGGCCCTAGACATAAGGGGCATGATGATTTGACGTCATCCCCACCTTCCTCCCGGTTAACCCGGGCAGTCTCACTAGAGTGCTCAACTGAATGTTAGCAACTAATGATAAGGGTTGCGCTCGTTGCGGGACTTAACCCAACATCTCACGACACGAGCTGACGACAACCATGCACCACCTGTCTTCCTGTCCCCGAAGGGATTTCCTCAGTTACGAGTAATTCAGGAGATGTCAAG
OTU2172	0	0	0	0	0	0	0	0	0	0	0	0	0	0.2	0	Bacteria	Firmicutes	Clostridia	Clostridiales	Clostridiaceae_1	Clostridium_sensu_stricto_11	NA	Clostridium_sensu_stricto_11_ASV2172	0.2	0.2	AAGGCCCGGGAACGTATTCACCGCGACATTCTGATTCGCGATTACTAGCAACTCCAGCTTCATGTAGGCGAGTTTCAGCCTACAATCCGAACTGGGATGGGTTTTAAAGTTTGGCTCCACCTTGCGGTATTGCATCTCTCTGTTCCCACCATTGTAGCACGTGTGTTGCCCCAGACATAAGGGGCATGATGATTTGACGTCATCCCCACCTTCCTCCCGGTTAACCCGGGCAGTCTCACTAGAGTGCTCAACTAAATGTTAGCAACTAATGATAAGGGTTGCGCTCGTTGCAGGACTTAACCTAACATCTCACGACACGAGCTGACGACAACCATGCACCACCTGTCATCCTGTCCCCGAAGGGAATTCATCAATTACGATTAATGCAGGAGATGTCAAG
OTU2173	0	0	0	0	0.075	0	0.3	0	0	0	0	0	0	0	0	Bacteria	Firmicutes	Clostridia	Clostridiales	NA	NA	NA	Clostridiales_ASV2173	0.375	0.3	GGGCCCGCACAAGCAGCGGAGCATGTGGTTTAATTCGAAGCAACGCGAAGAACCTTACCTAGACTTGACATCTCCTGAATTAATCGTAATTGATGAAATCCCTTCGGGGACAGGAAGACAGGTGGTGCATGGTTGTCGTCAGCTCGTGTCGTGAGATGTTAGGTTAAGTCCTGCAACGAGCGCAACCCTTATCATTAGTTGCTAACATTTAGTTGAGCACTCTAGTGAGACTGCCCGGGTTAACCGGGAGGAAGGTGGGGATGACGTCAAATCATCATGCCCCTTATGTCTAGGGCTACACACGTGCTACAATGGTGGGAACAAAGAGATGCAAGACCGCGAGGTGGAGCCAAACTCAAAAACCCATCCCAGTTCGGATTGTAGGCTGAAACTCGCCTA…
OTU2174	0	0	0	0	0.025	0	0	0	0	0	0	0	0	0	0	Bacteria	Firmicutes	Clostridia	Clostridiales	NA	NA	NA	Clostridiales_ASV2174	0.025	0.025	AAGGCCCGGGAACGTATTCACCGCGACATTCTGATTCGCGATTACTAGCAACTCCAGCTTCATGTAGGCGAGTTTCAGCCTACAATCCGAACTGGGATGGGTTTTTGAGTTTAGCTCCACCTCGCGGTCTTGCATCTCTTTGTTCCCACCATTGTAGCACGTGTGTAGCCCTAGACATAAGGGGCATGATGATTTGACGTCATCCCCACCTTCCTCCCGGTTAACCCGGGCAGTCTCACTAGAGTGCTCAACTTAATGTTAGCAACTAATAATAGGGGTTGCGCTCGTTGCGGGACTTAACCCAACATCTCACGACACGAGCTGACGACAACCATGCACCACCTGTCATTCTGTCCCCGAAGGGATTTCATCCATTACGATTAATGCAGAAGATGTCAAG
OTU2177	0	0	0	0.075	0	0.85	2.875	0	0	0	0	0.275	0	0	0.05	Bacteria	Firmicutes	Clostridia	Clostridiales	NA	NA	NA	Clostridiales_ASV2177	4.125	2.875	AAGGCCCGGGAACGTATTCACCGCGACATTCTGATTCGCGATTACTAGCAACTCCAGCTTCATGTAGGCGAGTTTCAGCCTACAATCCGAACTGGGATGGGTTTTGAAGTTTGGCTCCACCTTGCGGTATTGCATCTCTTTGTTCCCACCATTGTAGCACGTGTGTAGCCCCAGACATAAGGGGCATGATGATTTGACGTCATCCCCACCTTCCTCCCGGTTAACCCGGGCAGTCTCACTAGAGTGCTCAACTAAATGTTAGCAACTAATGATAAGGGTTGCGCTCGTTGCGGGACTTAACCCAACATCTCACGACACGAGCTGACGACAACCATGCACCACCTGTCTTCCTGTCCCCGAAGGGATTTCATCCATTACGATTAATTCAGGAGATGTCAAG
OTU2184	0	0	0	0	0	0	0	0.05	0	0	0	0	0	0	0	Bacteria	Firmicutes	Clostridia	Clostridiales	Clostridiaceae 1	Clostridium sensu stricto 11	NA	Clostridium sensu stricto 11_ASV2184	0.05	0.05	GGGCCCGCACAAGCAGCGGAGCATGTGGTTTAATTCGAAGCAACGCGAAGAACCTTACCCAGACTTGACATCTCCTGAATTAATCGTAATGGATGAAATCCCTTCGGGGACAGGAAGACAGGTGGTGCATGGTTGTCGTCAGCTCGTGTCGTGAGATGTTGGGTTAAGTCCCGCAACGAGCGCAACCCTTATCATTAGTTGCTAACATTTAGTTGAGCACTCTAGTGAGACTGCCCGGGTTAACCGGGAGGAAGGTGGGGATGACGTCAAATCATCATGCCCCTTATGTCTAGGGCTACACACGTGCTACAATGGCAAGTACAAAGAGATGCAATACCGCGAGGTGGAGCCAAACTCAAAAACTTGTCTCAGTTCGGATTGTAGGCTGAAACTCGCCTA…
OTU2185	0	0.025	0	0	0	0	0	0	0	0	0	0	0	0	0	Bacteria	Firmicutes	Clostridia	Clostridiales	Clostridiaceae 1	Clostridium sensu stricto 12	NA	Clostridium sensu stricto 12_ASV2185	0.025	0.025	GGGCCCGCACAAGCAGCGGAGCATGTGGTTTAATTCGAAGCAACGCGAAGAACCTTACCCAGACTTGACATCTCCTGCATTAATCGTAATTGATGAAATCCCTTCGGGGACAGGAAGACAGGTGGTGCATGGTTGTCGTCAGCTCGTGTCGTGAGATGTTGGGTTAAGTCCCGCAACGAGCGCAACCCTTATCATTAGTTGCTAACATTTAGTTGAGCACTCTAGTGAGACTGCCCGGGTTAACCGGGAGGAAGGTGGGGATGACGTCAAATCATCATGCCCCTTATGTCTAGGGCTACACACGTGCTACAATGGTGAGTACAACGAGATGCAATCCCGCGAGGGGGAGCCAAACTTCAAAACTCATCTCAGTTCGGATTGTAGGCTGAAACCCGCCTA…
OTU2187	0.65	0.1	0	0	0	0	0	0	0	0	0	0	0	0	0	Bacteria	Firmicutes	Clostridia	Clostridiales	Clostridiaceae 1	Clostridium sensu stricto 1	NA	Clostridium sensu stricto 1_ASV2187	0.75	0.65	GGGCCCGCACAAGCAGCGGAGCATGTGGTTTAATTCGAAGCAACGCGAAGAACCTTACCTAGACTTGACATCTCCTGAATTACCTTTAATCGGGGAAGTCCCTTCGGGGACAGGAAGACAGGTGGTGCATGGTTGTCGTCAGCTCGTGTCGTGAGATGTTGGGTTAAGTCCCGCAACGAGCGCAACCCTTATTGTTAGTTGCTACCATTTAGTTGAGCACTCTAGCGAGACTGCCCGGGTTAACCGGGAGGAAGGTGGGGATGACGTCAAATCATCATGCCCCTTATGTCTAGGGCTACACACGTGCTACAATGGCTGGTACAGAGAGATGCTAAACCGTGAGGTGGAGCCAAACTTTAAAACCAGTCTCAGTTCGGATTGTAGGCTGAAACTCGCCTA…
OTU2188	0	0	0	0	0	0	0.075	0	0	0	0	0	0	0	0	Bacteria	Firmicutes	Clostridia	Clostridiales	Clostridiaceae_1	Clostridium_sensu_stricto_1	NA	Clostridium_sensu_stricto_1_ASV2188	0.075	0.075	AAGGCCCGGGAACGTATTCACCGCGACATTCTGATTCGCGATTACTAGCAACTCCAGCTTCATGTAGGCGAGTTTCAGCCTACAATCCGAACTGAGACCGGTTTTTGAGTTTAGCTCCACCTCACGGTATCGCATCTTTTTGTACCGGCCATTGTAGCACGTGTGTAGCCCTAGACATAAGGGGCATGATGATTTGACGTCATCCCCACCTTCCTCCCGGTTAACCCGGGCAGTCTCGCTAGAGTGCTCAACTAAATGGTAGCAACTAACAATAAGGGTTGCGCTCGTTGCGGGACTTAACCCAACATCTCACGACACGAGCTGACGACAACCATGCACCACCTGTCTTCCTGTCCCCGAAGGAACTTCCTCGATTAAGAGTAATGCAGGAGATGTCAAG
OTU2190	0	0.05	0	0	0	0	0	0	0	0	0	0	0	0	0	Bacteria	Firmicutes	Clostridia	Clostridiales	NA	NA	NA	Clostridiales_ASV2190	0.05	0.05	GGGCCCGCACAAGCAGCGGAGCATGTGGTTTAATTCGAAGCAACGCGAAGAACCTTACCTAGACTTGACATCTCCTGAATTACCTTTAATCGGGGAAGTCCCTTCGGGGACAGGAAGACAGGTGGTGCATGGTTGTCGTCAGCTCGTGTCGTGAGATGTTGGGTTAAGTCCCGCAACGAGCGCAACCCTTATTGTTAGTTGCTACCATTTAGTTGAGCACTCTAGCGAGACTGCCCGGGTTAACCGGGAGGAAGGTGGGGATGACGTCAAATCATCATGCCCCTTATGTCTAGGGCTACACACGTGCTACAATGGCCGGTACAAAGAGATGCTAAACCGTGAGGTGGAGCTAAACTATAAAACCGGTCTCAGTTCGGATTGTAGGCTGAAACTCGCCTA…
OTU2191	0	0	0	0	0	0.05	0	0	0	0	0	0	0	0	0	Bacteria	Firmicutes	Clostridia	Clostridiales	Clostridiaceae_1	Clostridium_sensu_stricto_1	NA	Clostridium_sensu_stricto_1_ASV2191	0.05	0.05	AAGGCCCGGGAACGTATTCACCGCGACATTCTGATTCGCGATTACTAGCAACTCCAGCTTCATATAGGCGAGTTTCAGCCTACAATCCGAACTGAGACCGGTTTTCAAGTTTAGCGCTGCCTCACGGTTTAGCATCTCTCTGTACCGGCCATTGTAGCACGTGTGTAGCCCTAGACATAAGGGGCATGATGATTTGACGTCATCCCCACCTTCCTCCCGGTTAACCCGGGCAGTCTTGCTAGAGTGCTCAACTTAATGGTAGCAACTAACAATAAGGGTTGCGCTCGTTGCGGGACTTAACCCAACATCTCACGACACGAGCTGACGACAACCATGCACCACCTGTCTTCCTGTCCCGAAGGACTTCCCCGATTAAGGATAATTCAGGAGATGTCAAGTC
OTU2196	0	0	0	0	0	0	0.05	0	0	0	0	0	0	0	0	Bacteria	Firmicutes	Clostridia	Clostridiales	Clostridiaceae_1	Clostridium_sensu_stricto_1	NA	Clostridium_sensu_stricto_1_ASV2196	0.05	0.05	AAGGCCCGGGAACGTATTCACCGCGACATTCTGATTCGCGATTACTAGCAACTCCAGCTTCATGTAGGCGAGTTTCAGCCTACAATCCGAACTGAGACTGGTTTTAAAGTTTGGCGCCACCTCACGGTTTAGCTTCTCTCTGTACCAGCCATTGTAGCACGTGTGTAGCCCTAGACATAAGGGGCATGATGATTTGACGTCATCCCCACCTTCCTCCGCGTTAACCACGGCAGTCTCGCTAGAGTGCTCAACTAAATGGTAGCAACTAACAATAAGGGTTGCGCTCGTTGCGGGACTTAACCCAACATCTCACGACACGAGCTGACGACAACCATGCACCACCTGTCTTCCTGCCCCGAAGGGCTTCCTCCATTACAGAGTAATTCAGGAGATGTCAAGT
OTU2198	0	0	0	0	0	0	0.125	0	0	0	0	0	0	0	0	Bacteria	Firmicutes	Clostridia	Clostridiales	Clostridiaceae_1	Clostridium_sensu_stricto_3	NA	Clostridium_sensu_stricto_3_ASV2198	0.125	0.125	AAGGCCCGGGAACGTATTCACCGCGACATTCTGATTCGCGATTACTAGCAACTCCAGCTTCATGTAGGCGAGTTTCAGCCTACAATCCGAACTGAGACCGGTTTTTAAGTTTGGCGCTGCCTTGCGGCTTAGCATCTCTCTGTACCGGCCATTGTAGCACGTGTGTAGCCCTAGACATAAGGGGCATGATGATTTGACGTCATCCCCACCTTCCTCCGCGTTAACCACGGCAGTCTTGCTAGAGTGCTCAACTTAATGGTAGCAACTAACAATAAGGGTTGCGCTCGTTGCGGGACTTAACCCAACATCTCACGACACGAGCTGACGACAACCATGCACCACCTGTCTTCCTGCCCCGAAGGGCTTCCTCGATTAAGAGTAATTCAGGAGATGTCAAGTC
OTU2199	0	0	0	0	0	0	0.3	0	0	0	0	0	0	0	0	Bacteria	Firmicutes	Clostridia	Clostridiales	Clostridiaceae_1	Clostridium_sensu_stricto_1	NA	Clostridium_sensu_stricto_1_ASV2199	0.3	0.3	AAGGCCCGGGAACGTATTCACCGCGACATTCTGATTCGCGATTACTAGCAACTCCAGCTTCATGTAGGCGAGTTTCAGCCTACAATCCGAACTGAGATCGGTTTTAAAGTTTGGCGCTGCCTCACGGCTTAGCATCTCTCTGTACCGACCATTGTAGCACGTGTGTAGCCCTAGACATAAGGGGCATGATGATTTGACGTCATCCCCACCTTCCTCCGCGTTAACCACGGCAGTCTCGCTAGAGTGCTCAACTAAATGGTAGCAACTAACAATAAGGGTTGCGCTCGTTGCGGGACTTAACCCAACATCTCACGACACGAGCTGACGACAACCATGCACCACCTGTCTTCCTGCCCCGAAAGGCTTCCTCGATTAAGAGTAATTCAGGAGATGTCAAGTC
OTU2203	0	0	0	0.3	0.025	0.4	0.925	0.05	0	0	0	0	0	0	0.15	Bacteria	Firmicutes	Clostridia	Clostridiales	NA	NA	NA	Clostridiales_ASV2203	1.85	0.925	AAGGCCCGGGAACGTATTCACCGCGACATTCTGATTCGCGATTACTAGCAACTCCAGCTTCATGTAGGCGAGTTTCAGCCTACAATCCGAACTGAGACTGGTTTTAAAGTTTGGCTCCACCTCACGGTTTAGCATCTCTCTGTACCAGCCATTGTAGCACGTGTGTAGCCCTAGACATAAGGGGCATGATGATTTGACGTCATCCCCACCTTCCTCCCGGTTAACCCGGGCAGTCTCGCTAGAGTGCTCAACTTAATGGTAGCAACTAACAATAAGGGTTGCGCTCGTTGCGGGACTTAACCCAACATCTCACGACACGAGCTGACGACAACCATGCACCACCTGTCTTCCTGCCCCGAAGGGCTTCCTCCATTACAGAGTAATTCAGGAGATGTCAAGT
OTU2206	0	0	0	0	0	0	0	0	0	0	0	0	0	0	0.025	Bacteria	Firmicutes	Clostridia	Clostridiales	Clostridiaceae_1	Clostridium_sensu_stricto_8	NA	Clostridium_sensu_stricto_8_ASV2206	0.025	0.025	AAGGCCCGGGAACGTATTCACCGCGACATGCTGATTCGCGATTACTAGCAACTCCGGCTTCATGTAGGCGAGTTTCAGCCTACAATCCGAACTGGGATAGGTTTTACAGTTTTGCTCCACCTCGCGGTCTTGCGTCTTGTTGTACCTACCATTGTAGCACGTGTGTAGCCCTAGACATAAGGGGCATGATGATTTGACGTCATCCCCACCTTCCTCCCGGTTAACCCGGGCAGTCTCACTAGAGTGCTCAACTTAATGGTAGCAACTAATGATAAGGGTTGCGCTCGTTGCGGGACTTAACCCAACATCTCACGACACGAGCTGACGACAACCATGCACCACCTGTCTTCCTGCCCCGAAGGGCTTCCTCGATTAAGAGTAATTCAGGAGATGTCAAGTC
OTU2208	0	0	0	0	0	0	0	0	0	0.05	0	0	0	0	0	Bacteria	Firmicutes	Clostridia	Clostridiales	Clostridiaceae 1	NA	NA	Clostridiaceae 1_ASV2208	0.05	0.05	GGGCCCGCACAAGCAGCGGAGCATGTGGTTTAATTCGAAGCAACGCGAAGAACCTTACCTAGACTTGACATCTCCTGAATTACTCGTAATGGAGGAAGCCCTTCGGGGCAGGAAGACAGGTGGTGCATGGTTGTCGTCAGCTCGTGTCGTGAGATGTTAGGTTAAGTCCTGCAACGAGCGCAACCCTTATCATTAGTTGCTACCATTAAGTTGAGCACTCTAGTGAGACTGCCCGGGTTAACCGGGAGGAAGGTGGGGATGACGTCAAATCATCATGCCCCTTATGTCTAGGGCTACACACGTGCTACAATGGCTGGTACAGAGAGATGCTAAACCGCGAGGTGGAGCCAAACTTTAAAACCAGTCTCAGTTCGGATTGTAGGCTGAAACTCGCCTACA…
OTU2209	0	0	0	0	0	0	0	0	0	0.1	0	0	0	0	0	Bacteria	Firmicutes	Clostridia	Clostridiales	Clostridiaceae 1	Clostridium sensu stricto 12	NA	Clostridium sensu stricto 12_ASV2209	0.1	0.1	GGGCCCGCACAAGCAGCGGAGCATGTGGTTTAATTCGAAGCAACGCGAAGAACCTTACCTAGACTTGACATCTCCTGAATTACTCGTAATGGAGGAAGCCCTTCGGGGCAGGAAGACAGGTGGTGCATGGTTGTCGTCAGCTCGTGTCGTGAGATGTTAGGTTAAGTCCTGCAACGAGCGCAACCCTTATCATTAGTTGCTACCATTAAGTTGAGCACTCTAGTGAGACTGCCCGGGTTAACCGGGAGGAAGGTGGGGATGACGTCAAATCATCATGCCCCTTATGTCTAGGGCTACACACGTGCTACAATGGGTGATACAAAGAGATGCAATACAGTGATGTGGAGCAAAACTATAAAATCACCCTCAGTTCGGATTGTAGGCTGAAACTCGCCTACA…
OTU2210	0	0	0	0	0	0.15	0	0	0	0	0	0	0	0	0	Bacteria	Firmicutes	Clostridia	Clostridiales	Clostridiaceae_1	Clostridium_sensu_stricto_12	NA	Clostridium_sensu_stricto_12_ASV2210	0.15	0.15	AAGGCCCGGGAACGTATTCACCGCGACATGCTGATTCGCGATTACTAGCAACTCCAGCTTCATGTAGGCGAGTTTCAGCCTACAATCCGAACTGAGGTAGGTTTTTGAGTTTTGCTCCACCTCGCGGTTTTGCATCTCTCTGTACCCACCATTGTAGCACGTGTGTAGCCCTGGACATAAGGGGCATGATGATTTGACGTCATCCCCACCTTCCTCCCGGTTAACCCGGGCAGTCTCACTAGAGTGCTCAACTTAATGGTAGCAACTAATGATAAGGGTTGCGCTCGTTGCAGGACTTAACCTAACATCTCACGACACGAGCTGACGACAACCATGCACCACCTGTCTCCCTGCCCCGAAGGGCTTCCTCCATTACGAGTAATTCAGGGGATGTCAAGTC
OTU2211	0	0	0	0	0	0	0	0	0	0	0	0	0.05	0	0	Bacteria	Firmicutes	Clostridia	Clostridiales	Clostridiaceae 1	Clostridium sensu stricto 12	NA	Clostridium sensu stricto 12_ASV2211	0.05	0.05	GGGCCCGCACAAGCAGCGGAGCATGTGGTTTAATTCGAAGCAACGCGAAGAACCTTACCTGGACTTGACATCCCCTGAATTACTCGTAATGGAGGAAGCCCTTCGGGGCAGGGAGACAGGTGGTGCATGGTTGTCGTCAGCTCGTGTCGTGAGATGTTAGGTTAAGTCCTGCAACGAGCGCAACCCTTATCATTAGTTGCTACCATTAAGTTGAGCACTCTAGTGAGACTGCCCGGGTTAACCGGGAGGAAGGTGGGGATGACGTCAAATCATCATGCCCCTTATGTCTAGGGCTACACACGTGCTACAATGGCCGGTACAAAGAGATGCTAAACCGTGAGGTGGAGCTAAACTATAAAACCGGTCTCAGTTCGGATTGTAGGCTGAAACTCGCCTACA…
OTU2212	0	0	0	0	0	0	0	0	0	0.075	0	0	0	0	0	Bacteria	Firmicutes	Clostridia	Clostridiales	Clostridiaceae 1	NA	NA	Clostridiaceae 1_ASV2212	0.075	0.075	GGGCCCGCACAAGCAGCGGAGCATGTGGTTTAATTCGAAGCAACGCGAAGAACCTTACCTAGACTTGACATCTCCTGAATTACTCGTAATGGAGGAAGCCCTTCGGGGCAGGAAGACAGGTGGTGCATGGTTGTCGTCAGCTCGTGTCGTGAGATGTTAGGTTAAGTCCTGCAACGAGCGCAACCCTTATCATTAGTTGCTACCATTAAGTTGAGCACTCTAGTGAGACTGCCGTGGTTAACGCGGAGGAAGGTGGGGATGACGTCAAATCATCATGCCCCTTATGTCTAGGGCTACACACGTGCTACAATGGGCAGTACAGAAAGATGCAACCTCGCGAGAGTGAGCAAAACTCTAAAACTGCCCCCAGTTCGGATTGTAGGCTGAAACTCGCCTACA…
OTU2214	0	0	0	0	0	0	0.1	0	0	0	0	0	0	0	0	Bacteria	Firmicutes	Clostridia	Clostridiales	Clostridiaceae_1	Clostridium_sensu_stricto_8	NA	Clostridium_sensu_stricto_8_ASV2214	0.1	0.1	AAGGCCCGGGAACGTATTCACCGCGACATTCTGATTCGCGATTACTAGCAACTCCGGCTTCATGAAGGCGAGTTTCAGCCTTCAATCCGAACTGGGAGTGGTTTTAGAGTTTTGCTCCACCTCGCGGTCTTGCGTCTCTCTGTACCACCCATTGTAGCACGTGTGTAGCCCTAGACATAAGGGGCATGATGATTTGACGTCATCCCCACCTTCCTCCGCGTTAACCACGGCAGTCTCACTAGAGTGCTCAACTTAATGGTAGCAACTAATGATAAGGGTTGCGCTCGTTGCGGGACTTAACCCAACATCTCACGACACGAGCTGACGACAACCATGCACCACCTGTCTTCCTGCCCCGAAGGGCTTCCTCTATTACGAGTAATTCAGGAGATGTCAAGTC
OTU2217	0	0	0.025	0	0	0	0	0	0	0	0	0	0	0	0	Bacteria	Firmicutes	Clostridia	Clostridiales	Caldicoprobacteraceae	Caldicoprobacter	NA	Caldicoprobacter_ASV2217	0.025	0.025	AAGGCCCGGGAACGCATTCACCGCGACATGCTGATTCGCGATTACTAGCAACTCCGACTTCATGTGGGCGGGTTGCAGCCCACAATCCGAACTGGGACCTGGTTTATGGGGTTCGCTCCAGATTGCTCCTTCGCTTCCCTTTGTTTCAGGCCATTGTAGCACGTGTGTAGCCCAGGACATAAGGGGCATGATGATTTGACGTCATCCCCACCTTCCTCCGAGTTATCCCCGGCAGTCTCTCTAGAGTGCCCACCATTACGCGATGGCAACTAAAGATAAGGGTTGCGCTCGTTGCGGGACTTAACCCAACATCTCACGACACGAGCTGACGACAACCATGCACCACCTGTCTCCAATGCTCCGAAGAGAAGATGCATCTCTGCACCGATCATCGGGATGT
OTU2218	0	0	0	0	0	0	0	0	0	0.075	0	0	0	0	0	Bacteria	Firmicutes	Clostridia	Clostridiales	Christensenellaceae	NA	NA	Christensenellaceae_ASV2218	0.075	0.075	GGACCCGCACAAGCAGCGGAGCATGTGGTTTAATTCGAAGCAACGCGAAGAACCTTACCAAGGCTTGACATCCCTTGACGCGCATAGAAATATGCGTTCCCTTCGGGGCAAGGAGACAGGTGGTGCATGGTTGTCGTCAGCTCGTGTCGTGAGATGTTGGGTTAAGTCCCGCAACGAGCGCAACCCTTATCATTAGTTGCCAGCGCGTAATGGCGGGAACTCTAATGAGACTGCCGGGGATAACTCGGAGGAAGGTGGGGACGACGTCAAATCATCATGCCCCTTATGTTCTGGGCTACACACGTGCTACAATGGCCGGTACAAAGGGCAGCGAAACCGCAAGGTGAAGCGAATCCCAAAAAACCGGTCCCAGTTCGGATCGTGGGCTGCAACCCGCCC…
OTU2222	0	0	0	0	0	0	0	0	0	0.075	0	0	0	0	0	Bacteria	Firmicutes	Clostridia	Clostridiales	Christensenellaceae	NA	NA	Christensenellaceae_ASV2222	0.075	0.075	GGGCCCGCACAAGCAGCGGAGCATGTGGTTTAATTCGAAGCAACGCGAAGAACCTTACCAGGGCTTGACATCCTCTGAAGTTCGTGGAAACACGAACGCCCTTCGGGGCAGAGAGACAGGTGGTGCATGGTTGTCGTCAGCTCGTGTCGTGAGATGTTGGGTTAAGTCCCGCAACGAGCGCAACCCTTATGGTTAGTTGCCAGCATTAACGGTGGGAACTCTAATCAGACTGCCGGGGATAACTCGGAGGAAGGTGGGGACGACGTCAAATCATCATGCCCCTTATGTTCTGGGCTACACACGTGCTACAATGGCCGGTACAAAGGGCAGCGAAACCGCAAGGTGAAGCGAATCCCAAAAAACCGGTCCCAGTTCGGATCGTGGGCTGCAACCCGCCCA…
OTU2223	0	0.05	0	0	0	0	0	0	0	0	0	0	0	0	0	Bacteria	Firmicutes	Clostridia	Clostridiales	Christensenellaceae	NA	NA	Christensenellaceae_ASV2223	0.05	0.05	GGACCCGCACAAGCAGCGGAGCATGTGGTTTAATTCGAAGCAACGCGAAGAACCTTACCAAGGCTTGACATCCCTTGAAGTGCATAGAAATATGCATGCCCTTCGGGGCAAGGAGACAGGTGGTGCATGGTTGTCGTCAGCTCGTGTCGTGAGATGTTGGGTTAAGTCCCGCAACGAGCGCAACCCTTATCATTAGTTGCCAGCGCGTAAAGGCGGGAACTCTAATGAGACTGCCGGGGATAACTCGGAGGAAGGTGGGGACGATGTCAAATCATCATGCCCCTTATGTCTTGGGCTACACACGTGCTACAATGGCCGGTACAAAGGGCAGCGAACCCGTAAGGGGAAGCGAATCCCAAAAAGCCGGTCCCAGTTCGGATCGTGGGCTGCAACCCGCCC…
OTU2224	0	0.025	0	0	0	0	0	0	0	0	0	0	0	0	0	Bacteria	Firmicutes	Clostridia	Clostridiales	Christensenellaceae	NA	NA	Christensenellaceae_ASV2224	0.025	0.025	GGGCCCGCACAAGCAGCGGAGCATGTGGTTTAATTCGAAGCAACGCGAAGAACCTTACCAAGGCTTGACATCCCTTGACAGCCATAGAGATATGGCATCCCTTCGGGGCAAGGAGACAGGTGGTGCATGGTTGTCGTCAGCTCGTGTCGTGAGATGTTGGGTTAAGTCCCGCAACGAGCGCAACCCTTATCATTAGTTGCCAGCGAGTAAAGTCGGGAACTCTAATGAGACTGCCGGGGATAACTCGGAGGAAGGTGGGGACGATGTCAAATCATCATGCCCCTTATGTCTTGGGCTACACACGTGCTACAATGGCCGGTACAAAGGGCAGCGAACCCGTAAGGGGAAGCGAATCCCAAAAAGCCGGTCCCAGTTCGGATCGTGGGCTGCAACCCGCCC…
OTU2232	0	0	0	0	0	0	0	0	0	0	0	0	0.025	0	0	Bacteria	Firmicutes	Clostridia	Clostridiales	Christensenellaceae	Christensenellaceae R-7 group	NA	Christensenellaceae R-7 group_ASV2232	0.025	0.025	GGGCCCGCACAAGCAGCGGAGCATGTGGTTTAATTCGAAGCAACGCGAAGAACCTTACCAGGTCTTGACATCCAGTAAAACTTGTAGAGATATAAGGTGTGCTTGCACATACTGAGACAGGTGGTGCATGGTTGTCGTCAGCTCGTGTCGTGAGATGTTGGGTTAAGTCCCGCAACGAGCGCAACCCTTGTGATCAGTTACTAACGCGTAGAGGCGAGGACTCTGATAAGACTGCCGGGGACAACTCGGAGGAAGGTGGGGACGACGTCAAATCATCATGCCCCTTATGACCTGGGCTACACACGTGCTACAATGGCCACGACAGAGAGCAGCGAGACCGCAAGGTGGAGCTAATCTCATAAAAGTGGTCCCAGTTCGGATTGTGGGCTGCAACCCGCC…
OTU2233	0	0	0	0	0	0	0.025	0	0	0	0	0	0	0	0	Bacteria	Firmicutes	Clostridia	Clostridiales	Christensenellaceae	Christensenellaceae_R-7_group	NA	Christensenellaceae_R-7_group_ASV2233	0.025	0.025	AAGGCCCGGGAACGTATTCACCGCGGCATGCTGATCCGCGATTACTAGCAACTCCAACTTCATGTGGGCGGGTTGCAGCCCACAATCCGAACTGAGATGGCTTTTATGAGATTCGCTCCCCCTTACGAGCTCGCGACTCTTTGTTACCACCATTGTAGCACGTGTGTAGCCCAGGTCATAAGGGGCATGATGATTTGACGTCGTCCCCACCTTCCTCCGAGTTGTCCCCGGCAGTCTCGTCAGAGTCCTCGGCTTTACCCGTTAGTAACTGACAATAAGGGTTGCGCTCGTTGCGGGACTTAACCCAACATCTCACGACACGAGCTGACGACAACCATGCACCACCTGTCTTCGGCTTCATTGCTGAACACCGTATCTCTACGGCTTTGCCTCGATGTCA
OTU2234	0	0	0	0	0	0	0.05	0	0	0	0	0	0	0	0	Bacteria	Firmicutes	Clostridia	Clostridiales	Christensenellaceae	Christensenellaceae_R-7_group	NA	Christensenellaceae_R-7_group_ASV2234	0.05	0.05	AAGGCCCGGGAACGTATTCACCGCGACATGATGATTCGCGATTACTAGCAACTCCGACTTCATGTGGGCGGGTTGCAGCCCACAATCCGAACTGGGACAGCTTTTTTGAGATTCGCTTCGCGTTACCGCTTCGCAGCCCTCTGTAACTGCCATTGTAGCACGTGTGTAGCCCAAGACATAAGGGGCATGATGACTTGACGTCGTCCCCACCTTCCTCCGAGTTGTCCCCGGCGGTCTCACCAGAGTCCCCACCATAACGTGCTGGTAACTGGCAATAGGGGTTGCGCTCGTTGCGGGACTTAACCCAACATCTCACGACACGAGCTGACGACAACCATGCACCACCTGTCTCCATTCGCCCGAAGGCACCTCATGTTTCCATGAGTTTAATGGGATGTCA
OTU2236	0	0	0	0	0	0	0	0	0	0.025	0	0	0	0	0	Bacteria	Firmicutes	Clostridia	Clostridiales	Christensenellaceae	NA	NA	Christensenellaceae_ASV2236	0.025	0.025	GGGCCCGCACAAGCAGCGGAGCATGTGGTTTAATTCGAAGCAACGCGAAGAACCTTACCAAGGCTTGACATCTGCCTAAACTCATGGAAACATGAGGTCCCTTCGGGGGAGGCAAGACAGGTGGTGCATGGTTGTCGTCAGCTCGTGTCGTGAGATGTTGGGTTAAGTCCCGCAACGAGCGCAACCCCTATTGCCAGTTACCAGCGAGTAATGTCGGGGACTCTGGTGAGACTGCCGGGGACAACTCGGAGGAAGGTGGGGACGACGTCAAATCATCATGCCCCTTATGTCTTGGGCTACACACGTGCTACAATGGCTGTAACAAAGGGAAGCGAAAGCGTAAGCTTAAGCGGATCTCATAAAAGCAGTCCCAGTTCGGATTGTGGGCTGCAACCCGCC…
OTU2241	0	0	0	0	0	0	0	0	0	0	0	0	0	0.2	0.1	Bacteria	Firmicutes	Clostridia	Clostridiales	Christensenellaceae	NA	NA	Christensenellaceae_ASV2241	0.3	0.2	GGGCCCGCACAAGCAGCGGAGCATGTGGTTTAATTCGAAGCAACGCGAAGAACCTTACCAAGGCTTGACATCCACTTAAACTCATGGAAACATGAGGTCTCTTCGGAGGAAGTGAGACAGGTGGTGCATGGTTGTCGTCAGCTCGTGTCGTGAGATGTTGGGTTAAGTCCCGCAACGAGCGCAACCCCTATTGCCAGTTACCAGCGGGTTATGCCGGGGACTCTGGTGAGACTGCCGGGGACAACTCGGAGGAAGGTGGGGATGACGTCAAATCATCATGCCCCTTATGTCTTGGGCTACACACGTGCTACAATGGCTGAAACAAAGGGATGCAACAACGTAAGTTGAAGCGGATCTCATAAAAACAGTCCCAGTTCGGATTGTGGGCTGCAACCCGCC…
OTU2246	0	0	0	0	0	0.05	0	0	0	0	0	0	0	0	0	Bacteria	Firmicutes	Clostridia	Clostridiales	Family_XI	Sedimentibacter	NA	Sedimentibacter_ASV2246	0.05	0.05	AAGACCCGGGAACGCATTCACCGCGACGTTCTGATTCGCGATTACTAGCAACTCCGACTTCATGTAGGCGAGTTGCAGCCTACAATCCGAACTGAGATCGGTTTATTGGGATTTGCTCCAGATCACTCTTTCGCTGCCCGTTGTACCGACCATTGTAGCACGTGTGTAGCCCAAGACATAAGGGGCATGATGATTTGACGTCATCCCCACCTTCCTCCGATTTATCATCGGCAGTCTCCCTAGAGTGCCCACCTAAATGCTGGCAACTAAGGATAAAGGGTTGCGCTCGTTGCGGGACTTAACCCAACATCTCACGACACGAGCTGACGACAACCATGCACCACCTGTCACCCTTGCTCCCGAAGGAGAGAGTACATCTCTGCACTGGTCAAGGGGGATG
OTU2250	0	0	0	0	0	0	0.025	0	0	0	0	0	0	0	0	Bacteria	Firmicutes	Clostridia	Clostridiales	Lachnospiraceae	Epulopiscium	NA	Epulopiscium_ASV2250	0.025	0.025	AAGACCCGGGAACGTATTCACCGCGACATTCTGATTCGCGATTACTAGCGATTCCAACTTCATGTAGTCGAGTTGCAGACTACAATCCGAACTGGGACTGCTTTTTTGAGGTTTGCTACGTCTTGCGATTTTGCTTCCCTTTGTAGCAGCCATTGTAGCACGTGTGTAGCCCTAAACATAAGGGGCATGATGATTTGACGTCATCCCCACCTTCCTCCAAGTTATCCTTGGCAGTCTCTCTAGAGTGCCCAACTGAATGATGGCTACTAAAGATAGGGGTTGCGCTCGTTGCGGGACTTAACCCAACATCTCACGACACGAGCTGACGACAACCATGCACCACCTGTCTCCTTTGCAGTAGCAAGCTACTGAAGGCTCGATTAAGAGCCGGTCAAAGGGA
OTU2252	0	0	0	0	0	0	0.05	0	0	0	0	0	0	0	0	Bacteria	Firmicutes	Clostridia	Clostridiales	Lachnospiraceae	Cellulosilyticum	NA	Cellulosilyticum_ASV2252	0.05	0.05	AAGACCCGGGAACGTATTCACCGCGACATTCTGATTCGCGATTACTAGCGATTCCAACTTCATGTAGTCGAGTTGCAGACTACAATCCGAACTGGGACTGCTTTTTTGAGGTTTGCTGACTATCACTAGATCGCTTCCCTTTGTAGCAGCCATTGTAGCACGTGTGTAGCCCTAAACATAAGGGGCATGATGATTTGACGTCATCCCCACCTTCCTCCAGGTTATCCCTGGCAGTCTCCCTAGAGTGCCCAACTTAATGATGGCTACTAAGAATAGGGGTTGCGCTCGTTGCGGGACTTAACCCAACATCTCACGACACGAGCTGACGACAACCATGCACCACCTGTCACCGATGTCCTAGCAAGCTAGGAAAGGAACCATTACGTTCCGGTCATCGGGA
OTU2256	0	0	0	0	0	0	0.025	0	0	0	0	0	0	0	0	Bacteria	Firmicutes	Clostridia	Clostridiales	Lachnospiraceae	Lachnoclostridium_10	NA	Lachnoclostridium_10_ASV2256	0.025	0.025	AAGACCCGGGAACGTATTCACCGCGACATTCTGATTCGCGATTACTAGCGATTCCAGCTTCATGTACTCGAGTTGCAGAGTACAATCCGAACTGGGATGACCTTTTTGAGATTCGCTCCCCCTCACAGGTTCGCTTCTCTTTGTAGTCACCATTGTAGCACGTGTGTAGCCCAAATCATAAGGGGCATGATGATTTGACGTCATCCCCGCCTTCCTCCAGGTTATCCCTGGCAGTCTCTCTAGAGTGCCCGGCCGAACCGCTGGCTACTAAAGATAGGGGTTGCGCTCGTTGCGGGACTTAACCCAACATCTCACGACACGAGCTGACGACAACCATGCACCACCTGTCACCATTGTCCCGAAGGAAGTCCGACGTTACTCGGATGGTCAATGGGATGTC
OTU2259	0	0	0	0	0	0	0.025	0	0	0	0	0	0	0	0	Bacteria	Firmicutes	Clostridia	Clostridiales	Lachnospiraceae	Lachnoclostridium_12	NA	Lachnoclostridium_12_ASV2259	0.025	0.025	AAGACCCGGGAACGTATTCACCGCGACATTCTGATTCGCGATTACTAGCGATTCCAGCTTCATGTAGTCGAGTTGCAGACTACAATCCGAACTGAGACGGCCTTTTTGTGATTTGCTCACCTTCACAGGGTTGCTTCACTTTGTAGCCGTCATTGTAGCACGTGTGTAGCCCAGACCATAAGGGGCATGATGATTTGACGTCATCCCCGCCTTCCTCCAGGTTGTCCCTGGCAGTCTCTCCAGAGTGCCCAGCCGTACTGCTGGCTACTGGAAATAGGGGTTGCGCTCGTTGCGGGACTTAACCCAACATCTCACGACACGAGCTGACGACAACCATGCACCACCTGTCTCTCCTGTCCCGAAGGAACGATCCCGTTACGGATCCGTCAGAAGGATGTCA
OTU2260	0	0	0	0	0	0	0	0	0	0	0	0	0	0.025	0	Bacteria	Firmicutes	Clostridia	Clostridiales	Lachnospiraceae	Lachnoclostridium_12	NA	Lachnoclostridium_12_ASV2260	0.025	0.025	AAGACCCGGGAACGTATTCACCGCGACATTCTGATTCGCGATTACTAGCGATTCCAGCTTCATGTAGTCGAGTTGCAGACTACAATCCGAACTGAGACAGCCTTTTTGTGATTTGCTTGCTCTCACGAGGTAGCTTCACTTTGTAACTGTCATTGTAGCACGTGTGTAGCCCAAGCCATAAGGGGCATGATGATTTGACGTCATCCCCACCTTCCTCCAGGTTATCCCTGGCAGTCTCTCCAGAGTGCCCGGCCGTACCGCTGGCTACTAAAAGATAGGGGTTGCGCTCGTTGCGGGACTTAACCCAACATCTCACGACACGAGCTGACGACAACCATGCACCACCTGTCACTCCTGTCCCGAAGGAAAGGCCACATTACTGGCCGGTCAGAAGGATGTC
OTU2262	0	0	0	0	0	0	0.075	0	0	0	0	0	0	0	0	Bacteria	Firmicutes	Clostridia	Clostridiales	Lachnospiraceae	Lachnoclostridium_5	NA	Lachnoclostridium_5_ASV2262	0.075	0.075	AAGACCCGGGAACGTATTCACCGCGGCATTCTGATCCGCGATTACTAGCGATTCCAGCTTCATGTAGTCGAGTTGCAGACTACAATCCGAACTGAGACGTTATTTTTGAGATTTGCTCCGGATCACTCCTTCGCTTCCCTTTGTTTACGCCATTGTAGCACGTGTGTAGCCCAAATCATAAGGGGCATGATGATTTGACGTCATCCCCACCTTCCTCCAGGTTATCCCTGGCAGTCTCCCCAGAGTGCCCAGCCGAACTGCTGGCTACTAAGGATAAGGGTTGCGCTCGTTGCGGGACTTAACCCAACATCTCACGACACGAGCTGACGACAACCATGCACCACCTGTCTGGAATGCCCCGAAGGGAAGACCCCGTTACGGGTCGGTCATTCCGATGTCA
OTU2265	0	0	0	0.1	0	0	0	0	0	0	0	0	0	0	0	Bacteria	Firmicutes	Clostridia	Clostridiales	Lachnospiraceae	Anaerocolumna	NA	Anaerocolumna_ASV2265	0.1	0.1	AAGACCCGGGAACGTATTCACCGCGACATTCTGATTCGCGATTACTAGCGATTCCAGCTTCATGTAGTCGAGTTGCAGACTACAATCCGAACTGAGATGACCTTTTTGGGATTTGCTCACTCTCACGAGGCTGCTTCCCTTTGTAGTCACCATTGTAGCACGTGTGTAGCCCAGATCATAAGGGGCATGATGATTTGACGTCATCCCCGCCTTCCTCCAGGTTATCCCTGGCAGTCTCCCTAGAGTGCCCACCATAACATGCTGGCTACTAAGGATAAGGGTTGCGCTCGTTGCGGGACTTAACCCAACATCTCACGACACGAGCTGACGACAACCATGCACCACCTGTCTCCCCTGTCCCGAAGGAAAGGTCCCGTTACGGACCGGTCAGGGGGATGTC
OTU2267	0	0	0	0	0	0	0.025	0	0	0.05	0	0	0	0	0	Bacteria	Firmicutes	Clostridia	Clostridiales	Lachnospiraceae	NA	NA	Lachnospiraceae_ASV2267	0.075	0.05	GGACCCGCACAAGCGGTGGAGCATGTGGTTTAATTCGAAGCAACGCGAAGAACCTTACCAGGTCTTGACATCCCCCTGACCGGTCCGTAACGGGGCCTTTCCTTCGGGACAGGGGAGACAGGTGGTGCATGGTTGTCGTCAGCTCGTGTCGTGAGATGTTGGGTTAAGTCCCGCAACGAGCGCAACCCTTATCCTTAGTAGCCAGCAGTTCGGCTGGGCACTCTAGGGAGACTGCCAGGGATAACCTGGAGGAAGGCGGGGATGACGTCAAATCATCATGCCCCTTATGATCTGGGCTACACACGTGCTACAATGGTGACTACAAAGGGAAGCAAAGCTGTGAAGTGGAGCAAATCCCAAAAAGGTCATCTCAGTTCGGATCGTAGTCTGCAACTCGAC…
OTU2269	0	0	0	0	0	0	0.075	0	0	0	0	0	0	0	0	Bacteria	Firmicutes	Clostridia	Clostridiales	Lachnospiraceae	Herbinix	NA	Herbinix_ASV2269	0.075	0.075	AAGACCCGGGAACGTATTCACCGCGACATTCTGATTCGCGATTACTAGCGATTCCAGCTTCATGTAGTCGAGTTGCAGACTACAATCCGAACTGGGATGACTTTTTTGGGATTCGCTCACCTTCACAGGGTTGCTTCCCTTTGTAGTCACCATTGTAGCACGTGTGTAGCCCAGATCATAAGGGGCATGATGATTTGACGTCATCCCCGCCTTCCTCCAGGTTATCCCTGGCAGTCTCCCTAGAGTGCCCAGCCTGACCTGCTGGCTACTAAGGATAAGGGTTGCGCTCGTTGCGGGACTTAACCCAACATCTCACGACACGAGCTGACGACAACCATGCACCACCTGTCTCCATTGTCCCGAAGGAAAGGTTCCGTTACGAACCGGTCAATGGGATGTC
OTU2272	0.1	0	0	0	0	0	0	0	0	0	0	0	0	0	0	Bacteria	Firmicutes	Clostridia	Clostridiales	Lachnospiraceae	NA	NA	Lachnospiraceae_ASV2272	0.1	0.1	GGACCCGCACAAGCGGTGGAGCATGTGGTTTAATTCGAAGCAACGCGAAGAACCTTACCAGGTCTTGACATCCCTCTGACTGGTCCGTAACGGGACCTTTCCTTCGGGACAGAGGAGACAGGTGGTGCATGGTTGTCGTCAGCTCGTGTCGTGAGATGTTGGGTTAAGTCCCGCAACGAGCGCAACCCCTATCCTTAGTAGCCAGCAGGTAAAGCTGGGCACTCTAGGGAGACTGCCAGGGATAACCTGGAGGAAGGCGGGGATGACGTCAAATCATCATGCCCCTTATGATCTGGGCTACACACGTGCTACAATGGTGACTACAAAGAGAAGCGAGCCTGTGAGGGGGAGCAAATCTCAGAAAAGTCATCCCAGTTCGGATTGTACTCTGCAACTCGA…
OTU2273	0	0	0	0	0	0.225	0	0	0	0	0	0	0	0	0	Bacteria	Firmicutes	Clostridia	Clostridiales	Lachnospiraceae	Herbinix	NA	Herbinix_ASV2273	0.225	0.225	AAGACCCGGGAACGTATTCACCGCGACATTCTGATTCGCGATTACTAGCGATTCCAGCTTCATGTAGTCGAGTTGCAGACTACAATCCGAACTGGGATGACCTTTCTGGGATTTGCTCACCTTCACAGGGTTGCTTCCCTTTGTAGTCACCATTGTAGCACGTGTGTAGCCCAGATCATAAGGGGCATGATGATTTGACGTCATCCCCGCCTTCCTCCAGGTTATCCCTGGCAGTCTCCCTAGAGTGCCCAACTTTACTTGCTGGCTACTAAGGATAGGGGTTGCGCTCGTTGCGGGACTTAACCCAACATCTCACGACACGAGCTGACGACAACCATGCACCACCTGTCTCCTCTGTCCCGAAGGAAAGGTCCCGTTACGGACCGGTCAGAGGGATGTC
OTU2274	0	0	0	0	0	0	0.275	0	0	0	0	0	0	0	0.025	Bacteria	Firmicutes	Clostridia	Clostridiales	Lachnospiraceae	NA	NA	Lachnospiraceae_ASV2274	0.3	0.275	AAGACCCGGGAACGTATTCACCGCGACATTCTGATTCGCGATTACTAGCGATTCCAGCTTCATGTAGTCGAGTTGCAGACTACAATCCGAACTGGGATGGCCTTTTTGGGATTTGCTCACCTTCACAGGGTTGCTTCCCTTTGTAGCCACCATTGTAGCACGTGTGTAGCCCAGATCATAAGGGGCATGATGATTTGACGTCATCCCCGCCTTCCTCCAGGTTATCCCTGGCAGTCTCCCTAGAGTGCCCAGCCGAACTGCTGGCTACTAAGGATAGGGGTTGCGCTCGTTGCGGGACTTAACCCAACATCTCACGACACGAGCTGACGACAACCATGCACCACCTGTCTCCTCTGTCCCGAAGGAAAGGTCCGGTTAAGGACCGGTCAGAGGGATGTCA
OTU2275	0	0	0	0	0	0	0.025	0	0	0	0	0	0	0	0	Bacteria	Firmicutes	Clostridia	Clostridiales	Lachnospiraceae	NA	NA	Lachnospiraceae_ASV2275	0.025	0.025	AAGACCCGGGAACGTATTCACCGCGGCATTCTGATTCGCGATTACTAGCGATTCCAGCTTCATGTAGTCGAGTTGCGGACTACAATCCGAACTGGGATGACCTTTTTGGGATTTGCTTGCCTTCACAGGGTTGCTTCCCTTTGTAGTCACCATTGTAGCACGTGTGTAGCCCAGATCATAAGGGGCATGATGATTTGACGTCATCCCCGCCTTCCTCCAGGTTATCCCTGGCAGTCTCCCTAGAGTGCCCAGCCGTACTGCTGGCTACTAAGGATAGGGGTTGCGCTCGTTGCGGGACTTAACCCAGCATCTCACGACACGAGCTGACGACAACCATGCACCACCTGTCTCCTCTGTCCCGAAGGAAAGGACCGGTTATGGTCCGGTCAGAGGGATGTCA
OTU2281	0	0.025	0	0	0	0	0	0	0	0	0	0	0	0.05	0	Bacteria	Firmicutes	Clostridia	Clostridiales	Lachnospiraceae	NA	NA	Lachnospiraceae_ASV2281	0.075	0.05	GGGCCCGCACAAGCGGTGGAGCATGTGGTTTAATTCGACGCAACGCGAAGAACCTTACCAAGGCTTGACATCCCGCTGACCGGAATAGAGATATTCCTTTTCTTCGGAACAGCGGAGACAGGTGGTGCATGGTTGTCGTCAGCTCGTGTCGTGAGATGTTGGGTTAAGTCCCGCAACGAGCGCAACCCTTATCTTCAGTAGCCAGCAGGCAAAGCTGGGCACTCTGGAGAGACTGCCGTGGATAACACGGAGGAAGGTGGGGATGACGTCAAATCATCATGCCCCTTATGTCTTGGGCTACACACGTGCTACAATGGCTGCTACAAAGGGAAGCAAAAGGGCGACCTGGAGCCAATCCCAAAAAAGCAGCCTCAGTTCGGATCGCAGTCTGCAACTCGA…
OTU2284	0	0	0	0	0	0	0	0	0	0.05	0	0	0	0	0	Bacteria	Firmicutes	Clostridia	Clostridiales	Peptococcaceae	Thermincola	NA	Thermincola_ASV2284	0.05	0.05	GGGCCCGCACAAGCGGTGGAGCATGTGGTTTAATTCGACGCAACGCGAAGAACCTTACCAGGACTTGACATCGAGTGAAAAGTCTAGAGATAGACCCCTCTCTTCGGAGACACGAAGACAGGTGGTGCATGGTTGTCGTCAGCTCGTGTCGTGAGATGTTGGGTTAAGTCCCGCAACGAGCGCAACCCCTATTGTTAGTTGCCAGCATGTAATGATGGGCACTCTAGCGAGACTGCCGTGGACAACACGGAGGAAGGCGGGGATGACGTCAAATCATCATGCCCCTTATGTCCTGGGCTACACACGTGCTACAATGGACGGTACAAAGGGCAGCGAAGCCGCGAGGTGGAGCAAATCCCATAAAGCCGTTCTCAGTTCGGATTGTAGTCTGCAACTCGA…
OTU2286	0	0	0.025	0	0	0	0	0	0	0	0	0	0	0	0	Bacteria	Firmicutes	Clostridia	Clostridiales	Peptococcaceae	Cryptanaerobacter	NA	Cryptanaerobacter_ASV2286	0.025	0.025	AAGGCCCGGGAACGTATTCACCGCAGCATGCTGATCTGCGATTACTAGCGATTCCAACTTCGTGGAGTCGAGTTGCAGACTCCAATCCGAACTGAGACCGGCTTTATGAGATTGGCTCCACCTCGCGGATTCGCTACTCTTTGTACCGGCCATTGTAGCACGTGTGTAGCCCTGGACATAAGGGCCATGAGGACTTGACGTCATTCCCCACCTTCCTCCGTTTTGTCAACGGCAGTCCGCCTAGAGTGCTCATCTTTACACGTTAGCAACTAAACGTAGGGGTTGCGCTCGTTGCGGGACTTAACCCAACATCTCACGACACGAGCTGACGACAACCATGCACCACCCGTCTCTCTGTCTGACCGAAGCCAGAAAACGTACTTTCATACGCGATCAGAGG
OTU2287	0	0	0	0	0	0.05	0	0	0	0	0	0	0	0	0	Bacteria	NA	NA	NA	NA	NA	NA	Bacteria_ASV2287	0.05	0.05	AAGGCCCGAGAACGTATTCACCGCAGTGTAGCTGACCTGCGGTTACTAGCGATTCCAGCTTCATGAGGGCGAATTGCAGCCCTCAATCCGAACTGAGGCCGGCTTTATGAGATTAGCTCCACATTGCTGTATTGCATCCCTTTGTACCGACCATTGTAGCACGTGTGTAGCCCTAGGCGTAAGGGCCATGCTGACTTGACGTCATCCCCGCCTTCCTCCCCTTTGTCAGAGGCAGTTCTGCTAGAGTGCGCCGGAATTGCTTCCGGGTGGCAAACTAACCGTAAGGGTTGCGCTCGTTGCGGGACTTAACCCAACATCTCACGACACGAGCTGACGACAGCCATGCAGCACCTGTGTTATGGCTCCTCTTGCGAGGCACTCTATGGTTTCCCACAGATTC
OTU2292	0	0	0	0	0	0	0.025	0	0	0	0	0	0	0	0	Bacteria	WOR-1	NA	NA	NA	NA	NA	WOR-1_ASV2292	0.025	0.025	AAGGCCCGAGAACGTATTCACCGCAGCGTTCTGATCTGCGGTTACTAGCGATTCCGGCTTCATGCAGGCGAATTGCAGCCTGCAATCTGAACTGAGGCATGCTTTTTGAGATTTGCTTGACCCCGCGGTTTTGCGTCTCTTTGTACATGCCATTGTAGCACGTGTGTTGCCCTGGACGTAAGGGCCATGATGACTTGACGTCGTCCCCACCTTCCTCCCCGATGTCCGGGGCAGTTTCGCTAGAGGGTCACGATTACTCGGGACAACTAGCAATAGGGGTTGCGCTCGTTGCGGGACTTAACCCAACATCTCACGACACGAGCTGACGACAGCCATGCAGCACCTGTGCTAGCTTCCAGTAAACTGGATCGTTCCCCTTTCAGGGTTCTACTACTAGCAT
OTU2301	0	0	0.325	0.025	0	0.375	0.025	0	0	0	0	0	0	0	0	Bacteria	Cyanobacteria	NA	NA	NA	NA	NA	Cyanobacteria_ASV2301	0.75	0.375	AAGGCCCGGGAACGTATTCACCGCAGCGTGCTGATCTGCGGTTACTAGCGATTCCGACTTCATGCAGTCGAGTTGCAGACTGCAATCCGAACTGAGCGCAAGTTTAAGGGATTTGCTTGCTATCGCTAGCTTGCTACCCGTTGTCTTACGCATTGTAACACGTGTGTAGCCCAGGGCATAAGGGGCATGCTGACTTGACGTCATCCCCACCTTCCTCCGGTTTATCACCGGCAGTCTGGCTAGACAGAACTTGCAGAGCAGGCTCTGCAAGGTAACTAACCACGAGGGTTGCGCTCGTTGCGGGACTTAACCCAACATCTCACGACACGAGCTGACGACAGCCATGCACCACCTGTCTTAAGGCTCCTGCTAACGCAGGCACTCCCTAGTTTCCTAGAGA
OTU2303	0	0	0	0	0	0	0.025	0	0	0	0	0	0	0	0	Bacteria	Cyanobacteria	Melainabacteria	Gastranaerophilales	NA	NA	NA	Gastranaerophilales_ASV2303	0.025	0.025	AAGACCCGGGAACGTATTCAACGCAGCGTGCTGATCTGCGTTTACTAGCGATTCCGACTTCACGTAGTCGAGTTGCAGACTACGATCCGAACTGAGGATAGGTTTAGGAGATTTGCTCACTCTCGCGAGTTGGCTGCTCGTTGTCCTACCCATTGTAACACGTGTGTAGCCCAGAGCATAAGGGGCATGATGATTTGACGTCGTCCTCACCTTCCTCCGGTTTATCACCGGCAGTCTTGCTAGAGAGCTATACAGTAGTGTACCACTGTAAGCAACTAACAACAAGGGTTGCGCTTGTTGCGGGACTTAACCCAACATCTCACGACACGAGCTGACGACAACCGTGCACCACCTGTCTTAACATTCTCCGAAGAGCACCCTCTACTTTCGCAGAGGTTTG
OTU2305	0	0	0	0.05	0	0	0	0	0	0	0	0	0	0	0	Bacteria	Cyanobacteria	NA	NA	NA	NA	NA	Cyanobacteria_ASV2305	0.05	0.05	AAGGCCCGGGAGCGTATTCAACGCAGCATGCTGATCTGCGTTTACTAGCGATTCCGCCTTCATGCAGGCGAGTTGCAGCCTGCAATCTGAACTGAGGCCAGTTTTCTGGGATTCGCTTGCTATCGCTAGCTTGCAGCCCTTTGTACCTGGCCATTGTAGGACGTGTGTAGCCCAAGACGTAAGGGCCATGATGACTTGACGTCGTCCCCACCTTCCTCCGGTTTGTCACCGGCAGTCCCGCCAGAGTGCCCAGCTTTACCTGTTGGCAACTGGCAGCGAGGGTTGCGCTCGTTGCGGGACTTAACCCAACATCTCACGACACGAGCTGACGACAGCCATGCAGCACCTGTGTCCAAGCTCCCTTGCGGGCACCCCTCTGTTTCCAAAGGGTTCTTGGCAT
OTU2309	0	0	0	0	0	0	0	0	0	0	0	0	0	0.15	0	Bacteria	NA	NA	NA	NA	NA	NA	Bacteria_ASV2309	0.15	0.15	AAGGCCCGGGAACGTATTCACCGCAGCTTGCTGATCTGCGATTACTAGCGATTCCAGCTTCATGAGGGCGAGTTGCAGCCCTCAATCCGAACTGAGATGCACTTTCTGGGATTGGCTTGACCTTGCGGTTTCGCTACCCTCTGTATGCACCATTGTAGTACGTGTGTGGCCCAGAACATAAAGGGCGTGATGACTTGACGTCATCCCCACCTTCCTCCGATTTGTCATCGGCAGTTTCTCCAGAGTTCCCAGCATTACCTGTTGGCAACTGGAAATAAGGGTTGCGCTCGTTGCGGGACTTAACCCAACATCTCACGACACGAGCTGACGACAGCCATGCACCACCTGTGCTCAACGCTATACATTGCTGTACAGGGGACTATACTTCTATAGCCTTGCA
OTU2312	0	0	0	0	0	0	0	0	0	0	0	0	0	0	0.075	Bacteria	Thermotogae	Thermotogae	Petrotogales	Petrotogaceae	SC103	NA	SC103_ASV2312	0.075	0.075	AAGGCCCGGGAACGTATTCACCGCAGCATGCTGATCTGCGATTACTAGCGATTCCATCTTCATGCAGGCGGGTTGCAGCCTGCAATCTGAACTGAGGGGCGTTTTCCGGATTCCCTTGGCTTCGCAGCCTCGTCCCCTTCTGCTCACCCCATTGTAGCGCGTGTGTAGCCCAGATCATAAAGGGCATGATGATCTGACGTCATCCCCTCCTTCCTCCGCCTCGTCGGCGGCAGTCTGGCTAGAGTGCCCACCTTCGTGTTGGCAACTAACCACAGGGGTTGCGCTCGTTGCGGGACTTAACCCAACACCTCACGGCACGAGCTGACGACGACCATGCACCACCTGTATCCGCTCAAAGGCATACGCCTTCGTCGTTCCCCTTTCAGTTCACTACCACGGA
OTU2319	0	0	0	0	0	0	0	0	0	0	0	0	0	0.075	0	Bacteria	Cyanobacteria	Oxyphotobacteria	Chloroplast	NA	NA	NA	Chloroplast_ASV2319	0.075	0.075	AAGGCCCGGGAACGAATTCACCGCTGTATAGCTGACCAGCGATTACTAGCGATTCCAACTTCATGCAGGCGAGTTGCAGCCTGCAATCCGAACTTAGAACGAGTTTCTAGATTAGCTAATCTTCGCAGAGTCGCATCTCATTGTCTCGCCCATTGTAGCACGTGTGTAGCCCAGGGTGTAAGGGGCATGCTGACTTGACGTCATCCCCGCCTTCCTCCGGCTTATAACCGGCAGTCTTTCTAGAGTTCCATAAAGGCAACTAAAAATAAGGGTTGCGCTCGTTGCGGGACTTAACCCAACATCTCACGACACGAGCTGACGACAGCCATGCACCACCTGTGTATACGTTCCAAACGGCACTTTCTTCTTTCAAAGAAATTCGTATCATGTCAAACCCTGG
OTU2320	0	0	0	0	0	0	0	0	0	0	0	0	0	0.1	0	Bacteria	Cyanobacteria	Oxyphotobacteria	Chloroplast	NA	NA	NA	Chloroplast_ASV2320	0.1	0.1	AAGGCCCGGGAACGGATTCACCGCAGTATGGCTGACCTGCGATTACTAGCGATTCCGCCTTCATGCAGGCGAGTTGCAGCCTGCAATCCGAACTGAGGCCGGGTTTTTGAGGTTGGCTTGCCCTCGCGGGGTAGCATCCCATTGTCCCGACCATTGTAGCACGTGTGTCGCCCAGGGCGTAAGGGGCATGCTGACTTGACGTCATCCTCACCTTCCTCCGGCTTATCACCGGCAGTCTGTCTAGGGTTCCTTCTGTGGCAACTAAACACGAGGGTTGCGCTCGTTGCGGGACTTAACCCAACACCTCACGGCACGAGCTGACGACAGCCATGCACCACCTGTGTCCGCGTTCCCGAAGGCACTCCCCCCTTTCAAGGGGATTCGCGGCATGTCAAGCCCT
OTU2323	0	0	0	0	0	0	0	0	0	0	0	0.075	0	0	0	Bacteria	NA	NA	NA	NA	NA	NA	Bacteria_ASV2323	0.075	0.075	GGGCCCGCACAAGCGGTGGAGCATGTGGTTTAATTCGACGCAACGCGCAGAACCTTACCTGGGCTTGACATCCACGGAACCTCTATGAAAGTAGGGGGTGCCCTTCGGGGAGCCGTGAGACAGGTGCTGCATGGCTGTCGTCAGCTCGTGTCGTGAGATGTTGGGTTAAGTCCCGCAACGAGCGCAACCCCTATCCTCAGTTGCCATCATTAAGTTGGGCACTCTGTGGAGACTGCCGGTGTCAAACCGGAGGAAGGTGGGGATGACGTCAAATCATCATGCCCCTTATGTCCTGGGCTACACACGTACTACAATGGCCGGTACAAAGGGCGGCGAAGGGGCGACCCGGAGCAAATCCCAGCAAAGCCGGTCTCAGTTCGGATTGTAGTCTGCAACTCG…
OTU2329	0	0.025	0	0	0	0	0	0	0	0	0	0	0	0	0	Bacteria	Proteobacteria	Deltaproteobacteria	Desulfuromonadales	NA	NA	NA	Desulfuromonadales_ASV2329	0.025	0.025	GGGCCCGCACAAGCGGTGGAGCATGTGGTTTAATTCGACGCAACGCGCAGAACCTTACCTGGTCTTGACATCTACGGAACCTCTATGAAAGTAGAGGGTGCCTTTCGGGGAGCCGTAAGACAGGTGCTGCATGGCTGTCGTCAGCTCGTGTCGTGAGATGTTGGGTTAAGTCCCGCAACGAGCGCAACCCCTATCCTCAGTTGCCATCATTAAGTTGGGCACTCTGTGGAGACTGCCGGTGTCAAACCGGAGGAAGGTGGGGATGACGTCAAATCATCATGCCCCTTATGTTCTGGGCTACACACGTGCTACAATGGCCGGTACAAAGGGACGCAAAGCCGCGAGGTGGAGCAAATCCGAAAAAAGCCGGTCTCAGTTCGGATTGCAGGCTGCAATTCG…
OTU2332	0	0	0	0	0	0	0.05	0	0	0	0	0	0	0.275	0.25	Bacteria	Synergistetes	Synergistia	Synergistales	Synergistaceae	NA	NA	Synergistaceae_ASV2332	0.575	0.275	AAGGCCCGGGAACGTATTCACCGCAGCTTGGCTGATCTGCGATTACTAGCGATTCCGACTTCATGCAGTCGAGTTGCAGACTGCAATCCGAACTGGGACCGGCTTTCCGGGATTCGCCAAGTGTTACCACTAAGCTGCCTTCTGTGCCGGCCATTGTAGCACGTGTGTAGCCCTGGTCATAAAGGCCATGATGACTTGACGTCATCCCCACCTTCCTCCGCCTTGTCGGCGGCAGTCTCGCCAGAGTGCTCAGCTCTCCTGTTAGCAACTGGCAATAGGGGTTGCGCTCGTTGCGGGACTTAACCCAACATCTCACGACACGAGCTGACGACAGCCATGCAGCACCTGTGCAAGCTCCGTACATTGCTGCACGGTCGTTCCAATTTCTCTTCACTACCAC
OTU2334	0.075	0	0	0	0	0	0	0	0	0	0	0	0	0	0	Bacteria	Synergistetes	Synergistia	Synergistales	Synergistaceae	NA	NA	Synergistaceae_ASV2334	0.075	0.075	GGGCCCGCACAAGCGGTGGAGCATGTGGTTTAATTCGACGCAACGCGCAGAACCTTACCTGGGCTTGACATCCACGGAACCCTCCCGAAACGGAGGGGTGCCCTTCGGGGAGCCGTGAGACAGGTGCTGCATGGCTGTCGTCAGCTCGTGTCGTGAGATGTTGGGTTAAGTCCCGCAACGAGCGCAACCCCTATTGCCAGTTGCTAACAGGAGAGCTGAGCACTCTGGCGAGACTGCCGCCGACAAGGCGGAGGAAGGTGGGGATGACGTCAAGTCATCATGGCCTTTATGACCAGGGCTACACACGTGCTACAATGGCCGGCACAGAAGGCAGCTTAGTGGCAACACTTGGCGAATCCCGGAAAGCCGGTCCCAGTTCGGATTGCAGTCTGCAACTCG…
OTU2335	0.075	0	0	0	0	0	0	0	0	0	0	0	0	0	0	Bacteria	Proteobacteria	Deltaproteobacteria	Desulfuromonadales	Desulfuromonadaceae	Pelobacter	NA	Pelobacter_ASV2335	0.075	0.075	GGGCCCGCACAAGCGGTGGAGCATGTGGTTTAATTCGACGCAACGCGCAGAACCTTACCTGGGCTTGACATCCACGGAACCCTCCCGAAACGGAGGGGTGCCCTTCGGGGAGCCGTGAGACAGGTGCTGCATGGCTGTCGTCAGCTCGTGTCGTGAGATGTTGGGTTAAGTCCCGCAACGAGCGCAACCCCTATCCTCAGTTGCCATCATTAAGTTGGGCACTCTGTGGAGACTGCCGGTGTCAAACCGGAGGAAGGTGGGGATGACGTCAAGTCATCATGGCCCTTATGTCCAGGGCGACACACGTGCTACAATGGCCGGCACAAAGGGAAGCGAGGGGGCGACCCGGAGCGGATCCCATCAAAGCCGGTCCCAGTTCGGATTGGAGTCTGCAACCCG…
OTU2339	0	0	0	0	0	0	0.275	0	0	0	0	0	0	0.05	0.125	Bacteria	Synergistetes	Synergistia	Synergistales	Synergistaceae	Lactivibrio	NA	Lactivibrio_ASV2339	0.45	0.275	AAGGCCCGGGAACGTATTCACCGCGGCTTGGCTGATCCGCGATTACTAGCGATTCCGGCTTCATGAAGTCGGGTTGCAGACTTCAATCTGAACTGGGGCCGGCTTTCTGGGATCCGCTTGCCTTCGCAGGCTCGCTTCCCTCTGTACCGACCATTGTAGCACGTGTGTCGCCCTGGACATAAGGGCCATGATGACTTGACGTCATCCCCACCTTCCTCCAGCTTGTCGCTGGCAGTCCCGCCAGAGTGCCCGGCATTACCCGGTAGCAACTGGCAGCAGGGGTTGCGCTCGTTGCGGGACTTAACCCAACATCTCACGACACGAGCTGACGACAGCCATGCAGCACCTGTGTACGCTCTCCGGACGAATCCTTCGTCAGTCGCCTTTCAGCTCCCTACTA
OTU2342	0	0	0	0	0.075	0	0	0	0	0	0	0	0	0	0	Bacteria	Synergistetes	Synergistia	Synergistales	Synergistaceae	JGI-0000079-D21	NA	JGI-0000079-D21_ASV2342	0.075	0.075	GGGCCCGCACAAGCGGTGGAGCATGTGGTTTAATTCGACGCAACGCGAAGAACCTTACCTGGGCTTGACATCCGTGGAATTTCCTGGAAACAGGGAAGTGCCTTCGGGAGCCACGAGACAGGTGCTGCATGGCTGTCGTCAGCTCGTGTCGTGAGATGTTGGGTTAAGTCCCGCAACGAGCGCAACCCCTGCATCCAGTTGCCAGCGAGTGAAGTCGGGGACTCTGGATGGACTGCCGGCGACAAGCCGGAGGAAGGTGGGGATGACGTCAAGTCATCATGGCCCTTATGTCCAGGGCGACACACGTGCTACAATGGCCGGCACAAAGGGAAGCGAGGGGGCGACCCGGAGCGGATCCCATCAAAGCCGGTCCCAGTTCGGATTGGAGTCTGCAACCCG…
OTU2343	0	0.075	0	0	0	0	0	0	0	0	0	0	0	0	0	Bacteria	Synergistetes	Synergistia	Synergistales	Synergistaceae	JGI-0000079-D21	NA	JGI-0000079-D21_ASV2343	0.075	0.075	GGGCCCGCACAAGCGGTGGAGCATGTGGTTTAATTCGACGCAACGCGAAGAACCTTACCTGGGCTTGACATCTGCGGAACCTGGTGGAAACACCGGGGTGCCTTCGGGAGCCGCAAGACAGGTGCTGCATGGCTGTCGTCAGCTCGTGTCGTGAGATGTTGGGTTAAGTCCCGCAACGAGCGCAACCCCTGCATCCAGTTGCCAGCGAGTGAAGTCGGGGACTCTGGATGGACTGCCGGCGACAAGCCGGAGGAAGGTGGGGATGACGTCAAGTCATCATGGCCCTTATGTCCAGGGCGACACACGTGCTACAATGGCCGGCACAAAGGGAAGCGAGGGGGCGACCCGGAGCGGATCCCATCAAAGCCGGTCCCAGTTCGGATTGGAGTCTGCAACCCG…
OTU2345	0	0	0	0	0	0	0	0	0	0	0	0	0.05	0	0	Bacteria	Synergistetes	Synergistia	Synergistales	Synergistaceae	JGI-0000079-D21	NA	JGI-0000079-D21_ASV2345	0.05	0.05	GGGCCCGCACAAGCGGTGGAGTATGTGGTTTAATTCGACGCAACGCGAAGAACCTTACCAGGGCTTGACATTGAGTGAAAGATCTAGAGATAGATCCCTCCCTTCGGGGACACAAAAACAGGTGGTGCATGGCTGTCGTCAGCTCGTGTCGTGAGATGTTGGGTTAAGTCCCGCAACGAGCGCAACCCCTGCATCCAGTTGCCAGCGAGTGAAGTCGGGGACTCTGGATGGACTGCCGGCGACAAGCCGGAGGAAGGTGGGGATGACGTCAAGTCATCATGGCCCTTATGTCCAGGGCGACACACGTGCTACAATGGCCGGCACAAAGGGAAGCGAGGGGGCGACCCGGAGCGGATCCCATCAAAGCCGGTCCCAGTTCGGATTGGAGTCTGCAACCCG…
OTU2355	0	0	0.275	4.4	0	0	2.45	0	0	0	3.225	0	0	0.425	1.3	Bacteria	Synergistetes	Synergistia	Synergistales	Synergistaceae	JGI-0000079-D21	NA	JGI-0000079-D21_ASV2355	12.075	4.4	AAGGCCCGGGAACGTATTCACCGCGGCTTGGCTGATCCGCGATTACTAGCGATTCCAGCTTCATGGAGTCGGGTTGCAGACTCCAATCCGAACTGGGACCGGCTTTGATGGGATCCGCTCCGGGTCGCCCCCTCGCTTCCCTTTGTGCCGGCCATTGTAGCACGTGTGTCGCCCTGGACATAAGGGCCATGATGACTTGACGTCATCCCCACCTTCCTCCGGCTTGTCGCCGGCAGTCCATCCAGAGTCCCCGACTTCACTCGCTGGCAACTGGATGCAGGGGTTGCGCTCGTTGCGGGACTTAACCCAACATCTCACGACACGAGCTGACGACAGCCATGCAGCACCTGTGCACGCTCCCCGTATCTCTACGGGGTCCTTCAACTTTCATCTCCGTACC
OTU2358	0	0	0	0	0	0	0	0	0.025	0	0	0	0	0	0	Bacteria	NA	NA	NA	NA	NA	NA	Bacteria_ASV2358	0.025	0.025	GGGCCCGCACAAGCGGTGGAGCATGTGGTTTAATTCGACGCAACGCGAAGAACCTTACCTGGGCTTGACATCTGCGGAACCTGGTGGAAACACCGGGGTGCCTTCGGGAGCCGCAAGACAGGTGCTGCATGGCTGTCGTCAGCTCGTGTCGTGAGATGTTGGGTTAAGTCCCGCAACGAGCGCAACCCCTATCCTTAGTTGCCATCATTCAGTTGGGCACTCTAAGGAGACTGCCGGTGTCAAACCGGAGGAAGGTGGGGATGACGTCAAATCATCATGCCCCTTATGTTCTGGGCTACACACGTGCTACAATGGCCGGTACAAAGGGACGCAAAGCCGCGAGGTGGAGCAAATCCGAAAAAAGCCGGTCTCAGTTCGGATTGCAGGCTGCAATTCGCC…
OTU2365	0	0	0.025	0	0	0	0	0	0	0	0	0	0	0	0	Bacteria	Chloroflexi	Dehalococcoidia	ER-E4-17	NA	NA	NA	ER-E4-17_ASV2365	0.025	0.025	AATGCCCGAGAACGTATTCACCGTGCCAAGCTGGTGCACGGTTACTAGCAACTCCAACTTCATGCAGGCGAATTGCAGCCTGCAATCCGAACTGTGGATGGTTTTTAAGGATTAGCTCCGGATCACTCCATTGCAACCCATTGTACCACCCATTGTAGCGTGTGTGTGGCCCAGGGCATAAAGGCCATACTGACTTGACGTCATCCCCACCTTCCTCCGGTTTAACACCGGCAGTCTCACTAGAGTGCCCAACTGAATGATGGCAACTAGTGATAGGGGTTGCGCTCGTTGCGGGACTTAACCCAACATCTCACGACACGAGCTGACGACAGCCATGCAGCACCTGTCTTGCGGCTCCCGAAGGCACCCCTCTGTTTCCAGAAGGTTCCGCAGATGTCAA
OTU2370	0	0	0	0	0	0	0	0	0.025	0	0	0	0	0	0	Bacteria	Patescibacteria	ABY1	NA	NA	NA	NA	ABY1_ASV2370	0.025	0.025	ACGGGCGGTGTGTGCAAAGCCCGAGAACGTATTCACCGTGGCATGGCTGATCCACGGTTACTAGCGATTCCAACTTCATGAGGGCGAGTTGCAGCCCTCAATCCGAACTGGGACCGGTTTTGATGGGATTTGCTTCGCCTTGCGGCTCTGCGTCCCTTTGTACCGGCCATTGTAGCATGCGTGTGGCCCAAGACATCAAAGGGCCATGCGGATATGACGTCATCCCCACCTTCCTCCGACTATACGCCGGCAGTTCCCTGTGAGTATTCAACACAGGGCAAGGGTTGCGCTCGTTGCGGGACTTAACCCAACAGCTCACGCCACGAGCTGACGACTACCATGCAGCACCTGTCTAGCACCCTCGAAGGCCGCCTCTGTTTCCAGAGGCCTGCAGCTAGAT
OTU2374	0	0	0	0	0	0	0.075	0	0	0	0	0	0	0	0	Bacteria	NA	NA	NA	NA	NA	NA	Bacteria_ASV2374	0.075	0.075	ACGGGCGGTGTGTACAAGGCCCGAGAACGTATTCACCGCGACATTTCTGATTCGCGATTACTAGCGATTCCAGCTTCACGAGGTCGGGTTGCAGACCTCGATCCGAACTGAGACCGGTTTTTTGGGATTTGCTCCGCCTTTCGGTTTGGCATCCCTTTGTACCGACCATTGTAGCACGTGTGTTGCCCAGGACATAAGGGGCATGCGGACTTGACGTCGTCCCCACCTTCCTCCGCATTGTCTGCGGCAGTCCCCTTAGGAACCAGAACTTGCGTCCTGGTAACAAGGGCAAGGGTTGCGCTCGTTGCGGGACTTAACCCAACATCTCACGACACGAGCTGACGACAGCCATGCACCGCCTGTACTGGTTCCAGATTGGATACTGATCGTCCCCGTTTCC
OTU2383	0	0	0	0	0	0	0	0	0	0	0	0	0	0	0.025	Bacteria	Bacteroidetes	Bacteroidia	Bacteroidales	SB-5	NA	NA	SB-5_ASV2383	0.025	0.025	AAGGCCCGGGAACGTATTCACCGCGCCGTTGCTGATGCGCGATTACTAGCGAATCCAGCTTCATGAAGTCGAGTTGCAGACTTCAATCCGAACTGAGACCGGCTTTCGAGATTAGCATCTTGTCACCAAGTAGCTGCCCTTTGTACCGGCCATTGTAACACGTGTGTAGCCCTGGACATAAGGGCCGTGCTGATTTGACGTCATCCCCACCTTCCTCTCGGTTTACACCGGCAGTTTCGTTAGAGTTCCCGGCATTACCCGCTGGCAACTAACGATAAGGGTTGCGCTCGTTATGGGACTTAACCCGACACCTCACGGCACGAGCTGACGACAACCATGCAGCACCTAGGAGATTGCTCCGAAGAGAATCCCGGTTTCCCGGGAAGTCAATCCCCTTTCA
OTU2385	0	0	0	0.05	0	0.125	0	0	0	0	0	0	0	0	0	Bacteria	Bacteroidetes	Bacteroidia	Bacteroidales	SB-5	NA	NA	SB-5_ASV2385	0.175	0.125	AAGGCCCGGGAACGTATTCACCGCGCCGTTGCTGATGCGCGATTACTAGCGAATCCAGCTTCACGAAGTCGAGTTGCAGACTTCGATCCGAACTGAGACCGGTTTTTGAGATTAGCATCTTGTCACCAAGTAGCTGCCCTTTGTACCGGCCATTGTAACACGTGTGTAGCCCTGGACATAAGGGCCGTGCTGATTTGACGTCATCCCCACCTTCCTCACGGTTTACACCGGCAGTTTCGTTAGAGTTCCCGGCATTACCCGATGGCAACTAACAATAAGGGTTGCGCTCGTTATGGGACTTAACCCGACACCTCACGGCACGAGCTGACGACAACCATGCAGCACCTAGGAGACCGCTCCGAAGAGAATCCCGGTTTCCCGGGATGTCGATCCCCTTTCA
OTU2387	0	0	0.1	0	0	0	0	0	0	0	0	0	0	0	0	Bacteria	Bacteroidetes	Bacteroidia	Bacteroidales	SB-5	NA	NA	SB-5_ASV2387	0.1	0.1	AAGGCCCGGGAACGTATTCACCGCGCCGTTGCTGATGCGCGATTACTAGCGAATCCAGCTTCACGAAGTCGAGTTGCAGACTTCGATCCGAACTGAGACCGGATTTGGAGATTAGCATTGCCTCGCGGCATAGCTGCCCTTTGTACCGGCCATTGTAACACGTGTGTAGCCCTGGACATAAGGGCCGTGCTGATTTGACGTCATCCCCACCTTCCTCTCGGTTTACACCGGCAGTTTCGTTAGAGTTCCCGGCATTACCCGCTGGCAACTAACAATAGGGGTTGCGCTCGTTATGGGACTTAACCCGACACCTCACGGCACGAGCTGACGACAACCATGCAGCACCTAGGAGAACGCTCCGAAGAGAATCCCGGTTTCCCGGGACGTCGTTCCCCTTTCA
OTU2389	0	0	0	0	0	0	0.025	0	0	0	0	0	0	0	0	Bacteria	Bacteroidetes	Bacteroidia	Bacteroidales	SB-5	NA	NA	SB-5_ASV2389	0.025	0.025	AAGGCCCGGGAACGTATTCACCGCGCCATTGCTGATGCGCGATTACTAGCGAATCCAGCTTCACGAAGTCGAGTTGCAGACTTCGATCCGAACTGAGACCGGTTTTAGAGATTAGCATTGCCTCGCGGCATAGCTGCCCTTTGTACCGGCCATTGTAACACGTGTGTAGCCCTGGACATAAGGGCCGTGCTGATTTAACGTCATCCCCACCTTCCTCACGGTTTACACCGGCAGTTTCGTTAGAGTCCCCGGCATTACCCGCTGGCAACTAACGATAAGGGTTGCGCTCGTTATGGGACTTAACCCGACACCTCACGGCACGAGCTGACGACAACCATGCAGCACCTAGGAGACTGCTCCGAAGAGAATCCACCTTTCGGCAGAAATCAATCCCCTTTCA
OTU2392	0	0.125	0	0	0	0.15	0.125	0	0	0	0.05	0	0	0.1	0	Bacteria	Bacteroidetes	Bacteroidia	Bacteroidales	SB-5	NA	NA	SB-5_ASV2392	0.55	0.15	GGGCCCGCACAAGCGGAGGAACATGTGGTTTAATTCGATGATACGCGAGGAACCTTACCTGGGCTTGAAAGGGGATTGACTTCTGCCGAAAGGTGGATTCTCTTCGGAGCAGTCTCCTAGGTGCTGCATGGTTGTCGTCAGCTCGTGCCGTGAGGTGTCGGGTTAAGTCCCATAACGAGCGCAACCCTTATCGTTAGTTGCCAGCGGGTAATGCCGGGGACTCTAACGAAACTGCCGGTGTAAACCGTGAGGAAGGTGGGGATGACGTCAAATCAGCACGGCCCTTATGTCCAGGGCTACACACGTGTTACAATGGCCGGTACAAAGGGCAGCTACCTGGTGACAGGATGCTAATCTCTAAAACCGGTCTCAGTTCGGATCGAAGTCTGCAACTCGACT…
OTU2400	0	0	0.325	0	0	0.7	0	0	0	0	0	0	0	0	0	Bacteria	Bacteroidetes	Bacteroidia	Bacteroidales	NA	NA	NA	Bacteroidales_ASV2400	1.025	0.7	AAGACCCGGGAACGTATTCACCGCGCCGTGGCTGATGCGCGATTACTAGCGAATCCAGCTTCATGAGGTCGAGTTGCAGACTTCAATCCGAACTGAGACCGGTTTTGGAGATTTGCATCCTGTCACCAGGTAGCTGCCCTCTGTTCCGGCCATTGTAACACGTGTGTAGCCCTGGACATAAGGGCCGTGCTGACTTGACGTCATCCCCACCTTCCTCACAGTTTACACTGGCAGTTTCGTTAGAGTCCCCGGCATTATCCGTTGGCAACTAACAATAGGGGTTGCGCTCGTTATGGGACTTAACCCGACACCTCACGGCACGAGCTGACGACAGCCATGCAGCACCTTGCAGATCGCCCCGAAGGGAATACCAGTTTCCCGATACATCGCTCTGCATTTA
OTU2408	0	0	0.325	0.05	0	0.2	0.15	0	0	0	0	0	0	0.2	0.2	Bacteria	Bacteroidetes	Bacteroidia	Bacteroidales	NA	NA	NA	Bacteroidales_ASV2408	1.125	0.325	GGACCCGCACAAGCGGAGGAACATGTGGTTTAATTCGATGATACGCGAGGAACCTTACCTGGGCTTAAATGCAGAACGATGTACCGGGAAACTGGTATTCCCTTCGGGGCGGTCTGCAAGGTGCTGCATGGCTGTCGTCAGCTCGTGCCGTGAGGTGTCGGGTTAAGTCCCATAACGAGCGCAACCCTTATTGTTAGTTGCCAACGGATAATGCCGGGTACTCTAACGAAACTGCCAGTGTAAACTGTGAGGAAGGTGGGGATGACGTCAAGTCAGCACGGCCCTTATGTCCAGGGCTACACACGTGTTACAATGGCCGGAACAGAGGGCAGCTACCTGGTAACAGGATGCAAATCTCCAAAACCGGTCTCAGTTCGGATCGAAGTCTGCAACTCGACC…
OTU2416	0	0	0	0	0	0.7	0	0	0	0	0	0	0	0.275	0.2	Bacteria	Bacteroidetes	Bacteroidia	Bacteroidales	NA	NA	NA	Bacteroidales_ASV2416	1.175	0.7	AAGGCCCGGGAACGTATTCACCGCGCCATTGCTGATGCGCGATTACTAGCGAATCCAACTTCACGAAGTCGAGTTGCAGACTTCGATCCGAACTGAGACCAGTTTTGGAGATTGGCATCCTGTCGCCAGGTAGCTGCCCTTTGTACTGGCCATTGTAACACGTGTGTAGCCCTGGATATAAGGGCCGTGCTGATTTGACGTCATCCCCACCTTCCTCTCACCTTACGGTGGCAGTCTTGCTAGAGTCCCCGGCATGATCCGCTGGTAACTAACAATGAGGGTTGCGCTCGTTATGGGACTTAACCCGACACCTCACGGCACGAGCTGACGACAACCATGCAGCACCTTGCAGTCCGTCCCGAAGGAGGGTCTCGCTTTCACGTGACTTGCGTCCTGCATT
OTU2418	0.225	0.4	0.925	0.275	0	1.275	0.075	0	0.05	0	0	0	0	0.925	0.7	Bacteria	Bacteroidetes	Bacteroidia	Bacteroidales	NA	NA	NA	Bacteroidales_ASV2418	4.85	1.275	GGGCCCGCACAAGCGGAGGAACATGTGGTTTAATTCGATGATACGCGAGGAACCTTACCTGGGCTTAAATGTAGAGTGCATTTTCTAGAGATAGAAATTCCCTTCGGGGCTTTCTGCAAGGTGCTGCATGGTTGTCGTCAGCTCGTGCCGTGAGGTGTCGGGTTAAGTCCCATAACGAGCGCAACCCTTATCGTTAGTTGCCATCTGGTAATGCAGGGGACTCTAGCGAAACTGCCACCGTAAGGTGAGAGGAAGGTGGGGATGACGTCAAATCAGCACGGCCCTTATGTCCAGGGCTACACACGTGTTACAATGGCCGGCACAGAGGGCAGCTACCTGGTGACAGGATGCTAATCTCGAAAACCGGTCTCAGTTCGGATCGAAGTCTGCAACTCGACT…
OTU2427	0	0	0.4	0	0	0	0	0	0	0	0	0	0	0	0.05	Bacteria	Bacteroidetes	Bacteroidia	Bacteroidales	NA	NA	NA	Bacteroidales_ASV2427	0.45	0.4	AAGGCCCGGGAACGTATTCACCGCGCCATGGCTGATGCGCGATTACTAGCGAATCCAGCTTCACGAAGTCGAGTTGCAGACTTCGATCCGAACTGAGACCGGTTTTGGAGATTCGCATCCTGTCTCCAGGTAGCTGCCCTCTGTACCGGCCATTGTAACACGTGTGTAGCCCTGGACATAAGGGCCGTGCTGATTTGACGTCATCCCCACCTTCCTCACGGTTTACACCGGCAGTTTCGTTAGAGTTCCCGGCATTACCCGCTGGCAACTAACGATAAGGGTTGCGCTCGTTATGGGACTTAACCCGACACCTCACGGCACGAGCTGACGACAACCATGCAGCACCTTGCAGAGAGTTCCGAAGAAAATCCACCTTTCGGTGAAATGCACTCTACATTTA
OTU2434	0	0	0.375	0	0	0.45	0	0	0	0	0	0	0	0.275	0	Bacteria	Bacteroidetes	Bacteroidia	Bacteroidales	NA	NA	NA	Bacteroidales_ASV2434	1.1	0.45	GGGCCCGCACAAGCGGAGGAACATGTGGTTTAATTCGATGATACGCGAGGAACCTTACCTGGGCTTAAATGTAGAGTGCATTCCCGAGAAATCGGGATTTTCTTCGGAACTCTTTGCAAGGTGCTGCATGGTTGTCGTCAGCTCGTGCCGTGAGGTGTCGGGTTAAGTCCCATAACGAGCGCAACCCTTATCGTTAGTTGCCAGCGGGTAATGCCGGGAACTCTAGCGAAACTGCCGGTGTAAACCGAGAGGAAGGTGGGGATGACGTCAAATCAGCACGGCCCTTATGTCCAGGGCTACACACGTGTTACAATGGCCGGTACAGAGGGGAGCTATGCTGTGAGGCAATGCGAATCTCAAAAGCCGGTCTCAGTTCGGATCGGAGTCTGCAACTCGACT…
OTU2437	0	0	1.375	0.075	0	0.75	0	0	0	0	0	0	0	0.85	0.25	Bacteria	Bacteroidetes	Bacteroidia	Bacteroidales	NA	NA	NA	Bacteroidales_ASV2437	3.3	1.375	AAGGCCCGGGAACGTATTCACCGCGCCATGGCTGATGCGCGATTACTAGCGAATCCAGCTTCACGGAGTCGAGTTGCAGACTCCGATCCGAACTGAGACCGGCTTTCGAGATTCGCATTGCCTCGCGGCATAGCTGCCCTCTGTACCGGCCATTGTAACACGTGTGTAGCCCTGGACATAAGGGCCGTGCTGATTTGACGTCATCCCCACCTTCCTCTCGGTTTACACCGGCAGTTTCGTTAGAGTTCCCGGCATTACCCGCTGGCAACTAACGATAAGGGTTGCGCTCGTTATGGGACTTAACCCGACACCTCACGGCACGAGCTGACGACAACCATGCAGCACCTTGCAGAGAGTCCCGAAGGAAATCAGCCTTTCAGCCGAATGCACTCTACATTTA
OTU2445	0	0	0	0	0	0	0	0	0	0	0	0	0	0	0.125	Bacteria	Bacteroidetes	Bacteroidia	Bacteroidales	NA	NA	NA	Bacteroidales_ASV2445	0.125	0.125	GGGCCCGCACAAGCGGAGGAACATGTGGTTTAATTCGATGATACGCGAGGAACCTTACCTGGGCTTAAATGTAGAGTGCATTCTGCCGAAAGGCGGATTTTCTTCGGAACTCTTTGCAAGGTGCTGCATGGTTGTCGTCAGCTCGTGCCGTGAGGTGTCGGGTTAAGTCCCATAACGAGCGCAACCCTTATCGTTAGTTGCCAGCGGGTCATGCCGGGAACTCTAGCGAAACTGCCGGTGTAAACCGAGAGGAAGGTGGGGATGACGTCAAATCAGCACGGCCCTTATGTCCAGGGCTACACACGTGTTACAATGGCCGGTACAGAGGGGAGCTATGCTGTGAGGCAATGCGAATCTCAAAAGCCGGTCTCAGTTCGGATCGGAGTCTGCAACTCGACT…
OTU2452	0	0	0	0	0	0.125	0	0	0	0	0	0	0	0	0	Bacteria	Bacteroidetes	Bacteroidia	Bacteroidales	NA	NA	NA	Bacteroidales_ASV2452	0.125	0.125	GGGCCCGCACAAGCGGAGGAACATGTGGTTTAATTCGATGATACGCGAGGAACCTTACCTGGGCTTAAATGTAGAGTGCATTTCCGAGAAATCGGGATTCCCTTCGGGGCTCTTTGCAAGGTGCTGCATGGTTGTCGTCAGCTCGTGCCGTGAGGTGTCGGGTTAAGTCCCATAACGAGCGCAACCCTTATCGTTAGTTGCCAGCGGGTAATGCCGGGAACTCTAACGAAACTGCCGGTGTAAACCGTGAGGAAGGTGGGGATGACGTCAAATCAGCACGGCCCTTATGTCCAGGGCTACACACGTGTTACAATGGCCGGTACAGAGGGCAGCTATGCTGTGAAGCAATGCGAATCTCCAAAGCCGGTCTCAGTTCGGATTGGAGTCTGCAACTCGACT…
[truncated: 1,474 more rows]
