# Supplementary material for: Evidence for extensive anaerobic dechlorination and transformation of the pesticide chlordecone (C10Cl10O) by indigenous microbes in microcosms from Guadeloupe soil
Source: PLoS One. 2020 Apr 13;15(4):e0231219. doi: 10.1371/journal.pone.0231219 (PMC7153859; doi:10.1371/journal.pone.0231219)
Supplement: S12 Table — (XLSX) [file pone.0231219.s013.xlsx]

## Sheet: Table S12 qPCR data
Table S12: Data from qPCR analysis. DNA was sampled March 2017.
Data used in Figure 4
	Volume sampled (mL)	Elution volume after DNA extraction (μL)	Dilution factor for sample Total Bacteria	Cq	Total Bacteria SQ mean RAW (copies/μL) estimated	Total Bacteria Concentration in original sample (copies/mL)	Detection Limit (copies/mL)	Nano-drop read (ng/μL)
GT5	1	50	10	16.3616	635487	3.17743e+08	108500	12.2
GT20	1	50	10	15.1761	1.43832e+06	7.1916e+08	108500	15.2
GT33	1	50	10	16.9363	427686	2.13843e+08	108500	7.9
GT4	1	50	10	22.2448	11032.8	5.5164e+06	108500	5.2
GT15	1	50	10	16.4408	601727	3.00863e+08	108500	11.7
GT3	1	50	10	19.8407	57817.5	2.89088e+07	108500	6.9
GT20	1	50	10	16.7199	496466	248233000	108500	6.9
Standards
	Cq	SQ
Std-1	31.1156	21.7
Std-2	28.0219	217
Std-3	24.3313	2170
Std-4	21.0652	21700
Std-5	18.3132	217000
Std-6	14.1939	2170000
Std-7	11.208	21700000
