# Supplementary material for: Evidence for extensive anaerobic dechlorination and transformation of the pesticide chlordecone (C10Cl10O) by indigenous microbes in microcosms from Guadeloupe soil
Source: PLoS One. 2020 Apr 13;15(4):e0231219. doi: 10.1371/journal.pone.0231219 (PMC7153859; doi:10.1371/journal.pone.0231219)
Supplement: S13 Table — (XLSX) [file pone.0231219.s014.xlsx]

## Sheet: Table S13 2018 Field samples
Table S13: Concentration Calculations for CLD and its Dechlorinated Metabolites in Guadeloupe Field Samples
Data for Table 3
m/z values listed in these tables are the tracked m/z values that were used for calibration and reporting - corresponding monoisotopic m/z values are listed in Table S6
	Area from LC/MS																	Area / g solid
	CLD m/z 506.6808	MHCLD A9a m/z 472.7198	DHCLD A8a m/z 43.7588	Polychloroendene B5a m/z 286.8575	Polychloroindene B4a m/z 252.8965	Dry solids in sample (g)	Volume of slurry sample (ml)	Sampling date	Analysis date	Dilution factor	Sample preparation method	Rf for CLD	CLD ng/g solid	Rf for B1*	B5a ESTIMATED ng/g solid			CLD m/z 506.6808	MHCLD A9a m/z 472.7198	DHCLD A8a m/z 438.7588	Polychloroendene B5a m/z 286.8575	Polychloroindene B4a m/z 252.8965
AgSoil 1	3985174	267216	0	2530	0	0.4037	5	Spring 2018	2018-06-29	0.2	5	1.2266e-08	121.085	7.70107e-08	0.482628		AgSoil 1	9.87162e+06	661917	0	6267.03	0
	118201674	7075406	168144	41726	33084	8.156	20	Spring 2018	2018-09-25	0.025	6	3.32755e-09	24.1124	2.08917e-08	0.0534409			1.44926e+07	867509	20616	5115.99	4056.4
AgSoil 2	7659648	583800	0	21467	0	0.7126	5	Spring 2018	2018-06-29	0.2	5	1.2266e-08	131.845	7.70107e-08	2.31994		AgSoil 2	1.07489e+07	819253	0	30124.9	0
	197710112	13789786	119828	130082	43647	7.3642	20	Spring 2018	2018-09-25	0.025	6	3.32755e-09	44.6682	2.08917e-08	0.184517			2.68475e+07	1.87254e+06	16271.7	17664.1	5926.92
AgSoil 3	44799894	1106204	968	16207	0	0.5424	5	Spring 2018	2018-06-29	0.2	5	1.2266e-08	1013.11	7.70107e-08	2.30109		AgSoil 3	8.25957e+07	2.03946e+06	1784.66	29880.2	0
	1115955484	32038472	481434	185861	5939	6.0064	20	Spring 2018	2018-09-25	0.025	6	3.32755e-09	309.12	2.08917e-08	0.323235			1.85794e+08	5.33406e+06	80153.5	30943.8	988.779
AgSoil 4	10068858	790506	3646	143741	0	0.4654	5	Spring 2018	2018-06-29	0.2	5	1.2266e-08	265.372	7.70107e-08	23.7851		AgSoil 4	2.16348e+07	1.69855e+06	7834.12	308855	0
	380114826	30849792	534798	933256	255503	6.0938	20	Spring 2018	2018-09-25	0.025	6	3.32755e-09	103.782	2.08917e-08	1.59977			6.23773e+07	5.06249e+06	87761	153148	41928.4
AgSoil 5	13590444	1067918	0	145927	0	1.2793	5	Spring 2018	2018-06-29	0.2	5	1.2266e-08	130.305	7.70107e-08	8.78444		AgSoil 5	1.06233e+07	834767	0	114068	0
	142111434	10335486	46828	97000	14420	2.4734	5	Spring 2018	2018-09-25	0.1	5	3.32755e-09	95.5937	2.08917e-08	0.409658			5.74559e+07	4.17866e+06	18932.6	39217.3	5830.03
	281439740	23339904	180586	315103	218390	8.2473	20	Spring 2018	2018-09-25	0.025	6	3.32755e-09	56.7765	2.08917e-08	0.399103			3.41251e+07	2.83001e+06	21896.4	38206.8	26480.2
AgSoil 6	8288364	117382	0	3417	0	0.2355	5	Spring 2018	2018-06-29	0.2	5	1.2266e-08	431.697	7.70107e-08	1.11739		AgSoil 6	3.51948e+07	498437	0	14509.6	0
	178199882	2254452	0	49144	62169	6.0999	20	Spring 2018	2018-09-25	0.025	6	3.32755e-09	48.6048	2.08917e-08	0.0841574			2.92136e+07	369588	0	8056.53	10191.8
AC-1	69534	0	0	0	0	0.3478	5	Spring 2018	2018-06-29	0.2	5	1.2266e-08	2.45227	7.70107e-08	0		AC-1	199925	0	0	0	0
	21315360	2205724	1019516	0	0	1.4512	20	Spring 2018	2018-09-25	0.025	6	3.32755e-09	24.4377	2.08917e-08	0			1.46881e+07	1.51993e+06	702533	0	0
AC-2	3492252	161706	0	0	0	0.0184	5	Spring 2018	2018-06-29	0.2	5	1.2266e-08	2328.03	7.70107e-08	0		AC-2	1.89796e+08	8.78837e+06	0	0	0
	1124592736	85436812	5531596	0	0	0.3104	20	Spring 2018	2018-09-25	0.025	6	3.32755e-09	6027.93	2.08917e-08	0			3.62304e+09	2.75247e+08	1.78209e+07	0	0
AC-3	18710724	269246	0	0	0	0.032	5	Spring 2018	2018-06-29	0.2	5	1.2266e-08	7172.03	7.70107e-08	0		AC-3	5.8471e+08	8.41394e+06	0	0	0
	2129943190	79593564	2453078	0	0	0.4214	20	Spring 2018	2018-09-25	0.025	6	3.32755e-09	8409.46	2.08917e-08	0			5.05445e+09	1.88879e+08	5.82126e+06	0	0
*Standards run on different date, Rf value was corrected based on CLD to B1 ratio (see table below)
	Correction of B1 response factors (Rf) (B1 standards were run on March 7th 2019):
	cpd	Mar 7-19	Sep 25-18	Jun 29-18
	B1	8.04124e-08	2.08917e-08	7.70107e-08	Normalized response factors based on B1 standards run on March 7th 2019 and CLD standards run on actual dates of analysis
	CLD	1.28078e-08	3.32755e-09	1.2266e-08
	Max (N=2) - Area/g solid								as % of CLD measured
	CLD m/z 506.6808	MHCLD A9a m/z 472.7198	DHCLD A8a m/z 43.7588	Polychloroendene B5a m/z 286.8575	Polychloroindene B4a m/z 252.8965	CLD ng/g solid	Polychloroindene B5a ESTIMATED ng/g solid		MHCLD A9a	DHCLD A8a	B5a	B4a	B4a as % of B5a area
AgSoil 1	1.44926e+07	867509	20616	6267.03	4056.4	121.085	0.482628		0.0598588	0.00142252	0.00043243	0.000279895	0.64726
AgSoil 2	2.68475e+07	1.87254e+06	16271.7	30124.9	5926.92	131.845	2.31994		0.0697475	0.000606079	0.00112208	0.000220763	0.196745
AgSoil 3	1.85794e+08	5.33406e+06	80153.5	30943.8	988.779	1013.11	2.30109		0.0287095	0.00043141	0.000166549	5.3219e-06	0.031954
AgSoil 4	6.23773e+07	5.06249e+06	87761	308855	41928.4	265.372	23.7851		0.0811591	0.00140694	0.0049514	0.000672173	0.135754
AgSoil 5	5.74559e+07	4.17866e+06	21896.4	114068	26480.2	130.305	8.78444		0.072728	0.000381099	0.00198531	0.000460878	0.232144
AgSoil 6	3.51948e+07	498437	0	14509.6	10191.8	431.697	1.11739		0.0141623	ND	0.000412265	0.000289583	0.70242
AC-1	1.46881e+07	1.51993e+06	702533	0	0	24.4377	0		0.10348	0.0478301	ND	ND	ND
AC-2	3.62304e+09	2.75247e+08	1.78209e+07	0	0	6027.93	0		0.0759713	0.00491875	ND	ND	ND
AC-3	5.05445e+09	1.88879e+08	5.82126e+06	0	0	8409.46	0		0.0373689	0.00115171	ND	ND	ND
